# Supplementary material for: Characterization of developmental defects in the forebrain resulting from hyperactivated mTOR signaling by integrative analysis of transcriptomic and proteomic data
Source: Sci Rep. 2017 Jun 6;7:2826. doi: 10.1038/s41598-017-02842-6 (PMC5460284; doi:10.1038/s41598-017-02842-6)
Supplement: Supplementary file 2 — Supplementary table 1 [file 41598_2017_2842_MOESM2_ESM.xls]

## Sheet: Supplementary Table 1
Supplementary Table 1. List of differentially expressed genes (DEGs) between TSC1 CKO and WT.
Entrez ID	Symbol	Gene description	Direction	P-value	Fold change	Gene expression profiles from TSC patients
						GSE16969		GSE62019
						up	down	up	down
11468	Actg2	actin, gamma 2, smooth muscle, enteric	down	0.026086	-0.677594
11484	Aspa	aspartoacylase	down	0.00642896	-0.754059
11501	Adam8	a disintegrin and metallopeptidase domain 8	up	0.0115224	0.604862
11514	Adcy8	adenylate cyclase 8	up	0.0190935	0.62442	O
11522	Adh1	alcohol dehydrogenase 1 (class I)	down	0.00389468	-0.930425
11540	Adora2a	adenosine A2a receptor	down	0.00229717	-1.81945
11550	Adra1d	adrenergic receptor, alpha 1d	up	0.00263464	0.852225
11555	Adrb2	adrenergic receptor, beta 2	up	0.0456572	0.590451	O
11565	Adssl1	adenylosuccinate synthetase like 1	down	0.0296407	-0.564135
11568	Aebp1	AE binding protein 1	down	0.00820753	-1.0443	O
11676	Aldoc	aldolase C, fructose-bisphosphate	up	0.00760132	0.661861
11690	Alox5ap	arachidonate 5-lipoxygenase activating protein	down	0.0374941	-0.526171
11694	Alx3	aristaless-like homeobox 3	down	0.0333654	-0.883714
11695	Alx4	aristaless-like homeobox 4	down	0.00789153	-0.846033
11704	Amelx	amelogenin, X-linked	down	0.0330306	-0.517589
11770	Fabp4	fatty acid binding protein 4, adipocyte	up	0.0167911	1.1787
11789	Apc	adenomatosis polyposis coli	up	0.0458678	0.525894
11806	Apoa1	apolipoprotein A-I	up	0.00803364	0.934238
11807	Apoa2	apolipoprotein A-II	down	0.0469062	-0.755056
11826	Aqp1	aquaporin 1	down	0.000944205	-2.36238	O
11878	Arx	aristaless related homeobox	down	0.0102664	-0.6198
11906	Zfhx3	zinc finger homeobox 3	down	0.00882835	-0.971249	O
11979	Atp7b	ATPase, Cu++ transporting, beta polypeptide	up	0.0236777	0.517821
11987	Slc7a1	solute carrier family 7 (cationic amino acid transporter, y+ system), member 1	up	0.0202631	0.592925
11989	Slc7a3	solute carrier family 7 (cationic amino acid transporter, y+ system), member 3	up	5.59638e-05	3.37234
12035	Bcat1	branched chain aminotransferase 1, cytosolic	up	0.00753473	0.515685
12038	Bche	butyrylcholinesterase	down	0.0142531	-0.619417
12039	Bckdha	branched chain ketoacid dehydrogenase E1, alpha polypeptide	down	0.036542	-0.52788
12064	Bdnf	brain derived neurotrophic factor	up	0.0100581	0.683458		O
12111	Bgn	biglycan	down	0.011818	-0.786263	O
12159	Bmp4	bone morphogenetic protein 4	down	0.0489876	-0.506165
12209	Brs3	bombesin-like receptor 3	down	0.0413286	-0.492215
12268	C4b	complement component 4B (Chido blood group)	up	0.0323457	0.494134
12293	Cacna2d1	calcium channel, voltage-dependent, alpha2/delta subunit 1	up	0.00862287	0.632234
12307	Calb1	calbindin 1	down	0.00763789	-0.936021
12351	Car4	carbonic anhydrase 4	up	0.0118753	0.48534		O
12390	Cav2	caveolin 2	up	0.0186876	0.484765
12393	Runx2	runt related transcription factor 2	up	0.00535003	0.629104
12405	Cbln2	cerebellin 2 precursor protein	down	0.00917853	-0.555677		O	O
12406	Serpinh1	serine (or cysteine) peptidase inhibitor, clade H, member 1	down	0.0197752	-0.523455
12447	Ccne1	cyclin E1	down	0.0450997	-0.559023				O
12450	Ccng1	cyclin G1	up	0.0191762	0.61545
12491	Cd36	CD36 antigen	down	0.0103014	-0.76121
12493	Cd37	CD37 antigen	up	0.021633	0.711699	O			O
12560	Cdh3	cadherin 3	down	0.0336882	-0.666052
12562	Cdh5	cadherin 5	down	0.0322412	-0.566966
12563	Cdh6	cadherin 6	up	0.0378031	0.486233
12579	Cdkn2b	cyclin-dependent kinase inhibitor 2B (p15, inhibits CDK4)	up	0.00448486	0.805178			O
12587	Mia	melanoma inhibitory activity	down	0.0249787	-0.61254
12608	Cebpb	CCAAT/enhancer binding protein (C/EBP), beta	up	0.0107567	0.670334
12609	Cebpd	CCAAT/enhancer binding protein (C/EBP), delta	up	0.00264	1.20439
12611	Cebpg	CCAAT/enhancer binding protein (C/EBP), gamma	up	0.0390544	0.779674
12655	Chil3	chitinase-like 3	up	0.00843533	0.732084
12700	Cish	cytokine inducible SH2-containing protein	up	0.00577832	0.430366
12738	Cldn2	claudin 2	down	0.00418509	-1.27957
12741	Cldn5	claudin 5	down	0.0181138	-0.539346
12796	Camp	cathelicidin antimicrobial peptide	up	0.0264876	0.939174
12798	Cnn2	calponin 2	down	0.00809958	-1.03831
12822	Col18a1	collagen, type XVIII, alpha 1	down	0.00621022	-0.761183
12825	Col3a1	collagen, type III, alpha 1	down	0.00669368	-1.11774
12833	Col6a1	collagen, type VI, alpha 1	down	0.0420491	-0.553684	O
12837	Col8a1	collagen, type VIII, alpha 1	down	0.0135952	-0.629486	O
12840	Col9a2	collagen, type IX, alpha 2	down	0.0126945	-0.889281
12842	Col1a1	collagen, type I, alpha 1	down	0.045046	-0.956118	O
12843	Col1a2	collagen, type I, alpha 2	down	0.0181817	-0.991843
12862	Cox6a2	cytochrome c oxidase subunit VIa polypeptide 2	up	7.09911e-05	2.67449
12865	Cox7a1	cytochrome c oxidase subunit VIIa 1	down	0.0208844	-0.751147
12877	Cpeb1	cytoplasmic polyadenylation element binding protein 1	up	0.00209475	0.878045			O
12891	Cpne6	copine VI	down	0.00686579	-0.949117
12892	Cpox	coproporphyrinogen oxidase	up	0.0312772	0.511022
12903	Crabp1	cellular retinoic acid binding protein I	down	0.00110782	-2.70213
12904	Crabp2	cellular retinoic acid binding protein II	down	0.0125339	-0.737685
12919	Crhbp	corticotropin releasing hormone binding protein	down	0.0135801	-0.70292		O
12921	Crhr1	corticotropin releasing hormone receptor 1	up	0.00372593	0.545291
12941	Pcdha5	protocadherin alpha 5	up	0.0294793	0.4706
12955	Cryab	crystallin, alpha B	up	0.00581713	0.694977	O
12962	Crybb3	crystallin, beta B3	up	0.0432692	0.603603
12977	Csf1	colony stimulating factor 1 (macrophage)	down	0.0232551	-0.495986
13010	Cst3	cystatin C	up	0.0069708	0.635199	O
13051	Cx3cr1	chemokine (C-X3-C motif) receptor 1	down	0.0241499	-0.525275	O
13121	Cyp51	cytochrome P450, family 51	up	0.0312863	0.527839		O
13132	Dab2	disabled 2, mitogen-responsive phosphoprotein	down	0.00152879	-1.26005			O
13134	Dach1	dachshund 1 (Drosophila)	down	0.00503437	-1.00465				O
13180	Pcbd1	pterin 4 alpha carbinolamine dehydratase/dimerization cofactor of hepatocyte nuclear factor 1 alpha (TCF1) 1	down	0.0215717	-0.483844
13190	Dct	dopachrome tautomerase	up	0.00659956	0.769689
13199	Ddn	dendrin	up	0.00252204	0.604948		O
13360	Dhcr7	7-dehydrocholesterol reductase	up	0.0161459	0.614372
13386	Dlk1	delta-like 1 homolog (Drosophila)	down	0.00653766	-1.09041
13390	Dlx1	distal-less homeobox 1	down	0.00301424	-0.78192
13392	Dlx2	distal-less homeobox 2	down	0.0251382	-0.486469
13395	Dlx5	distal-less homeobox 5	down	0.0234579	-0.553424
13396	Dlx6	distal-less homeobox 6	down	0.00135898	-2.23769
13424	Dync1h1	dynein cytoplasmic 1 heavy chain 1	up	0.0151666	0.569267
13449	Dok2	docking protein 2	down	0.0275637	-0.592199
13489	Drd2	dopamine receptor D2	down	0.00126807	-1.98493
13518	Dst	dystonin	up	0.0145733	0.70369	O
13537	Dusp2	dual specificity phosphatase 2	down	0.0380311	-0.65486
13591	Ebf1	early B cell factor 1	down	0.00161285	-2.33346
13599	Ecel1	endothelin converting enzyme-like 1	down	0.0356576	-0.808711
13614	Edn1	endothelin 1	up	0.00401793	1.29656
13618	Ednrb	endothelin receptor type B	down	0.0176487	-0.656098
13649	Egfr	epidermal growth factor receptor	down	0.00712507	-0.434069
13656	Egr4	early growth response 4	up	0.0337244	0.58679
13685	Eif4ebp1	eukaryotic translation initiation factor 4E binding protein 1	up	0.000253944	1.93202
13732	Emp3	epithelial membrane protein 3	down	0.00673141	-0.943855	O
13842	Epha8	Eph receptor A8	down	0.0402107	-0.59802
13857	Epor	erythropoietin receptor	down	0.0255639	-0.491036
13858	Eps15	epidermal growth factor receptor pathway substrate 15	up	0.00229836	0.714615
13876	Erg	avian erythroblastosis virus E-26 (v-ets) oncogene related	down	0.00840279	-0.50283
13885	Esd	esterase D/formylglutathione hydrolase	down	0.0281139	-0.723881
13999	Gm14288	predicted gene 14288	up	0.0139789	3.2874
14089	Fap	fibroblast activation protein	up	0.0288035	0.521026
14104	Fasn	fatty acid synthase	up	0.0162296	0.601693
14118	Fbn1	fibrillin 1	down	0.0261334	-0.479823
14127	Fcer1g	Fc receptor, IgE, high affinity I, gamma polypeptide	down	0.0102358	-0.601374
14132	Fcgrt	Fc receptor, IgG, alpha chain transporter	down	0.0392472	-0.562087	O
14137	Fdft1	farnesyl diphosphate farnesyl transferase 1	up	0.0299533	0.58108
14170	Fgf15	fibroblast growth factor 15	down	0.0147262	-0.896937
14174	Fgf3	fibroblast growth factor 3	down	0.00612521	-0.874199
14186	Fgfr4	fibroblast growth factor receptor 4	down	0.0306213	-0.486981
14205	Figf	c-fos induced growth factor	up	0.00566245	0.515822
14264	Fmod	fibromodulin	down	0.00507735	-1.23541
14275	Folr1	folate receptor 1 (adult)	down	0.00141999	-1.98435
14284	Fosl2	fos-like antigen 2	up	0.0139252	0.757284
14369	Fzd7	frizzled class receptor 7	down	0.0308093	-0.486442	O
14403	Gabrd	gamma-aminobutyric acid (GABA) A receptor, subunit delta	down	0.0380912	-0.517906		O
14415	Gad1	glutamate decarboxylase 1	down	0.00391204	-1.0192		O
14417	Gad2	glutamic acid decarboxylase 2	down	0.00272758	-1.10916
14425	Galnt3	UDP-N-acetyl-alpha-D-galactosamine:polypeptide N-acetylgalactosaminyltransferase 3	up	0.0155154	0.704541	O
14472	Gbx2	gastrulation brain homeobox 2	down	0.0349299	-0.639492
14566	Gdf9	growth differentiation factor 9	up	0.0390975	0.64779
14580	Gfap	glial fibrillary acidic protein	up	0.00108964	1.18646	O
14600	Ghr	growth hormone receptor	down	0.014753	-0.524895
14608	Gpr83	G protein-coupled receptor 83	down	0.00763877	-0.640935		O
14609	Gja1	gap junction protein, alpha 1	down	0.0218826	-0.69682	O
14619	Gjb2	gap junction protein, beta 2	down	0.0167628	-0.744757
14664	Slc6a9	solute carrier family 6 (neurotransmitter transporter, glycine), member 9	up	0.00637568	0.553229
14676	Gna15	guanine nucleotide binding protein, alpha 15	down	0.0337693	-0.50597
14706	Gng4	guanine nucleotide binding protein (G protein), gamma 4	down	0.0363389	-0.574124
14714	Gnrh1	gonadotropin releasing hormone 1	down	0.0242238	-0.515732
14734	Gpc3	glypican 3	down	0.00989966	-0.947684
14739	S1pr2	sphingosine-1-phosphate receptor 2	down	0.00983482	-0.651009
14763	Gpr37	G protein-coupled receptor 37	up	0.0160992	0.472164
14787	Rhpn1	rhophilin, Rho GTPase binding protein 1	down	0.0430588	-0.600504				O
14811	Grin2a	glutamate receptor, ionotropic, NMDA2A (epsilon 1)	up	0.0288202	0.550156		O
14814	Grin2d	glutamate receptor, ionotropic, NMDA2D (epsilon 4)	down	0.0130361	-0.476728
14843	Gsx2	GS homeobox 2	down	0.0148059	-0.634042
14936	Gys1	glycogen synthase 1, muscle	up	0.0359378	0.545065
14958	H1f0	H1 histone family, member 0	down	0.0294784	-0.542405
14961	H2-Ab1	histocompatibility 2, class II antigen A, beta 1	down	0.00480494	-0.874199
14999	H2-DMb1	histocompatibility 2, class II, locus Mb1	down	0.0223444	-0.699338
15000	H2-DMb2	histocompatibility 2, class II, locus Mb2	down	0.011988	-1.12122
15013	H2-Q2	histocompatibility 2, Q region locus 2	down	0.0097211	-0.919054
15015	H2-Q4	histocompatibility 2, Q region locus 4	down	0.0375404	-0.534742
15107	Hadh	hydroxyacyl-Coenzyme A dehydrogenase	down	0.00661573	-0.548573
15114	Hap1	huntingtin-associated protein 1	down	0.0231181	-0.979818
15229	Foxd1	forkhead box D1	down	0.0106831	-0.890781
15248	Hic1	hypermethylated in cancer 1	down	0.0126737	-0.726256
15267	Hist2h2aa1	histone cluster 2, H2aa1	up	0.00847544	1.32989
15273	Hivep2	human immunodeficiency virus type I enhancer binding protein 2	up	0.0245167	0.538889
15277	Hk2	hexokinase 2	up	0.0227174	0.581455	O
15490	Hsd17b7	hydroxysteroid (17-beta) dehydrogenase 7	up	0.00450038	0.636684
15495	Hsd3b4	hydroxy-delta-5-steroid dehydrogenase, 3 beta- and steroid delta-isomerase 4	up	0.0170484	0.660198
15511	Hspa1b	heat shock protein 1B	down	0.0309448	-0.469697
15550	Htr1a	5-hydroxytryptamine (serotonin) receptor 1A	up	0.030063	0.527523
15560	Htr2c	5-hydroxytryptamine (serotonin) receptor 2C	down	0.015608	-0.839173		O
15563	Htr5a	5-hydroxytryptamine (serotonin) receptor 5A	up	0.00274553	0.832931
15565	Htr6	5-hydroxytryptamine (serotonin) receptor 6	up	0.0325985	0.542703
15904	Id4	inhibitor of DNA binding 4	down	0.0062567	-0.617446	O
15930	Ido1	indoleamine 2,3-dioxygenase 1	down	0.00801979	-1.05097
16002	Igf2	insulin-like growth factor 2	down	0.018543	-0.670374
16007	Cyr61	cysteine rich protein 61	up	0.00460823	1.08909	O
16009	Igfbp3	insulin-like growth factor binding protein 3	up	0.00652014	0.685666		O
16010	Igfbp4	insulin-like growth factor binding protein 4	down	0.0136908	-0.503314			O
16149	Cd74	CD74 antigen (invariant polypeptide of major histocompatibility complex, class II antigen-associated)	down	0.0260981	-0.482509	O
16168	Il15	interleukin 15	down	0.0131438	-0.823377				O
16177	Il1r1	interleukin 1 receptor, type I	up	0.0174843	0.503431	O
16205	Gimap1	GTPase, IMAP family member 1	down	0.0138539	-0.559993
16330	Inpp5b	inositol polyphosphate-5-phosphatase B	up	0.0151403	0.498214			O
16336	Insl3	insulin-like 3	down	0.00232849	-1.02436
16392	Isl1	ISL1 transcription factor, LIM/homeodomain	down	0.00202232	-2.30601
16416	Itgb3	integrin beta 3	up	0.0243456	0.466499
16438	Itpr1	inositol 1,4,5-trisphosphate receptor 1	up	0.0176857	0.938088		O
16517	Kcnj16	potassium inwardly-rectifying channel, subfamily J, member 16	up	0.0183868	0.593929				O
16521	Kcnj5	potassium inwardly-rectifying channel, subfamily J, member 5	up	0.036239	0.47901
16523	Kcnj8	potassium inwardly-rectifying channel, subfamily J, member 8	down	0.0328212	-0.565135
16542	Kdr	kinase insert domain protein receptor	down	0.032735	-0.561426
16560	Kif1a	kinesin family member 1A	up	0.018263	0.500453				O
16668	Krt18	keratin 18	down	0.00219859	-2.05579
16691	Krt8	keratin 8	down	0.0111872	-0.84909
16782	Lamc2	laminin, gamma 2	down	0.0471474	-0.513007
16819	Lcn2	lipocalin 2	up	0.0407538	0.632623
16847	Lepr	leptin receptor	down	0.0322393	-0.528491			O
16848	Lfng	LFNG O-fucosylpeptide 3-beta-N-acetylglucosaminyltransferase	down	0.0403944	-0.518212	O		O
16852	Lgals1	lectin, galactose binding, soluble 1	down	0.0367087	-0.476595
16858	Lgals7	lectin, galactose binding, soluble 7	up	0.0224152	0.718663
16859	Lgals9	lectin, galactose binding, soluble 9	down	0.0445597	-0.470364				O
16874	Lhx6	LIM homeobox protein 6	down	0.00347094	-0.611993
16875	Lhx8	LIM homeobox protein 8	down	0.00406807	-2.32318
16880	Lifr	leukemia inhibitory factor receptor	up	0.0166636	0.480634
16909	Lmo2	LIM domain only 2	down	0.00940915	-0.578556	O
16956	Lpl	lipoprotein lipase	up	0.0193334	0.540486
16987	Lss	lanosterol synthase	up	0.0223524	0.657075
16988	Lst1	leukocyte specific transcript 1	down	0.00514963	-0.778226	O
17035	Lxn	latexin	down	0.0157164	-0.546828
17095	Lyl1	lymphoblastomic leukemia 1	down	0.0246856	-0.735029	O
17127	Smad3	SMAD family member 3	down	0.0105063	-0.674419
17130	Smad6	SMAD family member 6	down	0.0221614	-0.592082
17203	Mc5r	melanocortin 5 receptor	up	0.0013786	1.26725
17240	Mdfi	MyoD family inhibitor	down	0.0020961	-0.951673
17242	Mdk	midkine	down	0.00751689	-0.532064	O
17260	Mef2c	myocyte enhancer factor 2C	up	0.0102911	0.519739		O
17268	Meis1	Meis homeobox 1	down	0.00921216	-1.14767
17289	Mertk	c-mer proto-oncogene tyrosine kinase	up	0.0109424	0.644914
17295	Met	met proto-oncogene	up	0.00804402	0.719811
17301	Foxd2	forkhead box D2	down	0.0173123	-0.568115
17306	Sypl2	synaptophysin-like 2	up	0.0129065	0.622117
17349	Mlf1	myeloid leukemia factor 1	down	0.0115471	-0.832199
17390	Mmp2	matrix metallopeptidase 2	down	0.03678	-0.510523	O
17395	Mmp9	matrix metallopeptidase 9	down	0.0103892	-1.29877
17472	Gbp4	guanylate binding protein 4	down	0.0101752	-0.780835
17536	Meis2	Meis homeobox 2	down	0.012656	-0.474689
17701	Msx1	msh homeobox 1	down	0.0106142	-0.784088
17748	Mt1	metallothionein 1	up	0.000661315	0.949724
17750	Mt2	metallothionein 2	up	0.00517889	0.55502
17755	Map1b	microtubule-associated protein 1B	up	0.0192553	0.666476
17768	Mthfd2	methylenetetrahydrofolate dehydrogenase (NAD+ dependent), methenyltetrahydrofolate cyclohydrolase	up	0.000736711	1.88073	O
17769	Mthfr	5,10-methylenetetrahydrofolate reductase	up	0.029585	0.542485
17896	Myl4	myosin, light polypeptide 4	up	0.005688	0.793137
17969	Ncf1	neutrophil cytosolic factor 1	up	0.0070895	0.84344
18024	Nfe2l2	nuclear factor, erythroid derived 2, like 2	up	0.0325543	1.03375
18049	Ngf	nerve growth factor	down	0.0400039	-0.86402
18054	Ngp	neutrophilic granule protein	up	0.00679711	0.944043
18071	Nhlh1	nescient helix loop helix 1	up	0.0210175	0.66103
18074	Nid2	nidogen 2	down	0.0282424	-0.629365
18124	Nr4a3	nuclear receptor subfamily 4, group A, member 3	up	0.0229483	0.878122
18143	Npas2	neuronal PAS domain protein 2	up	0.00926289	0.639656		O
18155	Pnoc	prepronociceptin	down	0.0158293	-0.742055
18160	Npr1	natriuretic peptide receptor 1	down	0.00734915	-0.488089
18188	Nrtn	neurturin	down	0.0117093	-0.733029
18208	Ntn1	netrin 1	down	0.00316942	-1.41494	O
18211	Ntrk1	neurotrophic tyrosine kinase, receptor, type 1	down	0.0136325	-0.832499
18216	Ntsr1	neurotensin receptor 1	up	0.036966	0.559958
18231	Nxph1	neurexophilin 1	down	0.0104121	-0.680179
18263	Odc1	ornithine decarboxylase, structural 1	down	0.0321361	-0.593682
18295	Ogn	osteoglycin	down	0.00219068	-1.76456
18392	Orc1	origin recognition complex, subunit 1	down	0.0383557	-0.556778
18424	Otx2	orthodenticle homeobox 2	down	0.00587263	-1.04676			O
18516	Pbx3	pre B cell leukemia homeobox 3	down	0.00198853	-1.5452
18542	Pcolce	procollagen C-endopeptidase enhancer protein	down	0.0332709	-0.639989
18610	Pdyn	prodynorphin	down	0.0052462	-1.1386
18612	Etv4	ets variant 4	down	0.00277054	-0.583022
18619	Penk	preproenkephalin	down	0.00191538	-2.25013
18626	Per1	period circadian clock 1	up	0.00819583	0.544153
18654	Pgf	placental growth factor	down	0.0201406	-0.532825
18708	Pik3r1	phosphatidylinositol 3-kinase, regulatory subunit, polypeptide 1 (p85 alpha)	up	0.0190204	0.717375		O
18760	Prkd1	protein kinase D1	up	0.0494198	0.467383
18802	Plcd4	phospholipase C, delta 4	up	0.0180923	0.54008
18823	Plp1	proteolipid protein (myelin) 1	down	0.0295692	-0.613826
18828	Plscr2	phospholipid scramblase 2	down	0.00773665	-1.06748
18830	Pltp	phospholipid transfer protein	down	0.0196689	-0.527502	O
18979	Pon1	paraoxonase 1	down	0.0449188	-0.902278
18994	Pou3f4	POU domain, class 3, transcription factor 4	down	0.0125667	-0.539567
19049	Ppp1r1b	protein phosphatase 1, regulatory (inhibitor) subunit 1B	down	0.00222956	-1.42338				O
19125	Prodh	proline dehydrogenase	up	0.00564799	0.864577
19193	Pipox	pipecolic acid oxidase	down	0.00620356	-0.668054	O
19218	Ptger3	prostaglandin E receptor 3 (subtype EP3)	up	0.0406514	0.530597				O
19272	Ptprk	protein tyrosine phosphatase, receptor type, K	up	0.0245614	0.643427
19273	Ptpru	protein tyrosine phosphatase, receptor type, U	down	0.0349889	-0.461539
19274	Ptprm	protein tyrosine phosphatase, receptor type, M	down	0.00592112	-0.573442
19415	Rasal1	RAS protein activator like 1 (GAP1 like)	down	0.0185527	-0.923662
19417	Rasgrf1	RAS protein-specific guanine nucleotide-releasing factor 1	down	0.00597587	-1.23956		O
19418	Rasgrf2	RAS protein-specific guanine nucleotide-releasing factor 2	up	0.0104526	0.743812
19659	Rbp1	retinol binding protein 1, cellular	down	0.00961735	-0.785754
19734	Rgs16	regulator of G-protein signaling 16	down	0.00287126	-0.624192
19735	Rgs2	regulator of G-protein signaling 2	down	0.00752573	-0.635188
19782	Rmrp	RNA component of mitochondrial RNAase P	up	0.00937606	2.31251
19896	Rpl10a	ribosomal protein L10A	down	0.00333441	-0.547271
19933	Rpl21	ribosomal protein L21	down	0.00861067	-0.564341				O
19942	Rpl27	ribosomal protein L27	down	0.00602382	-0.560343
19943	Rpl28	ribosomal protein L28	down	0.00437693	-0.918014
19946	Rpl30	ribosomal protein L30	down	0.014347	-0.469779
20005	Rpl9	ribosomal protein L9	down	0.00871417	-0.830885
20104	Rps6	ribosomal protein S6	down	0.0083848	-0.425055
20183	Rxrg	retinoid X receptor gamma	down	0.0014224	-2.23054			O
20195	S100a11	S100 calcium binding protein A11	down	0.0200286	-0.74319
20204	Prrx2	paired related homeobox 2	down	0.0310982	-0.490576
20210	Saa3	serum amyloid A 3	up	0.0104609	0.837906
20229	Sat1	spermidine/spermine N1-acetyl transferase 1	up	0.00957582	0.59691
20293	Ccl12	chemokine (C-C motif) ligand 12	down	0.0299765	-0.643698	O
20305	Ccl6	chemokine (C-C motif) ligand 6	up	0.00902654	0.57036
20308	Ccl9	chemokine (C-C motif) ligand 9	up	0.00115314	0.885251
20317	Serpinf1	serine (or cysteine) peptidase inhibitor, clade F, member 1	down	0.0271816	-0.698499
20442	St3gal1	ST3 beta-galactoside alpha-2,3-sialyltransferase 1	up	0.03928	0.596305
20473	Six3	sine oculis-related homeobox 3	down	0.0065217	-1.22357
20503	Slc16a7	solute carrier family 16 (monocarboxylic acid transporters), member 7	up	0.0167051	0.818785
20514	Slc1a5	solute carrier family 1 (neutral amino acid transporter), member 5	down	0.00777105	-0.739967
20525	Slc2a1	solute carrier family 2 (facilitated glucose transporter), member 1	up	0.0140437	0.647123
20539	Slc7a5	solute carrier family 7 (cationic amino acid transporter, y+ system), member 5	up	0.000861746	0.997154
20541	Slc8a1	solute carrier family 8 (sodium/calcium exchanger), member 1	up	0.0383881	0.52287
20583	Snai2	snail family zinc finger 2	down	0.0262883	-0.524865
20604	Sst	somatostatin	down	0.0042937	-1.22173
20613	Snai1	snail family zinc finger 1	down	0.0136489	-0.622635			O
20649	Sntb1	syntrophin, basic 1	down	0.0242544	-0.548149
20652	Soat1	sterol O-acyltransferase 1	up	0.0103492	0.661933
20664	Sox1	SRY (sex determining region Y)-box 1	down	0.00945464	-0.762831
20668	Sox13	SRY (sex determining region Y)-box 13	down	0.0092373	-0.535428
20674	Sox2	SRY (sex determining region Y)-box 2	down	0.00560499	-0.517826	O
20681	Sox8	SRY (sex determining region Y)-box 8	down	0.0102485	-0.543563
20716	Serpina3n	serine (or cysteine) peptidase inhibitor, clade A, member 3N	up	0.00115983	2.00979
20733	Spint2	serine protease inhibitor, Kunitz type 2	down	0.0343757	-0.709782		O
20775	Sqle	squalene epoxidase	up	0.0460145	0.461775		O
20847	Stat2	signal transducer and activator of transcription 2	up	0.0230624	0.520093
20851	Stat5b	signal transducer and activator of transcription 5B	down	0.00775755	-0.590593
20856	Stc2	stanniocalcin 2	up	0.000479874	1.61322
20861	Stfa1	stefin A1	up	0.00816693	0.888066
20917	Suclg2	succinate-Coenzyme A ligase, GDP-forming, beta subunit	down	0.0251302	-0.59193
20980	Syt2	synaptotagmin II	down	0.0261739	-0.488624
21333	Tac1	tachykinin 1	down	0.0014242	-2.6288
21401	Tcea3	transcription elongation factor A (SII), 3	down	0.00387785	-0.844965	O
21414	Tcf7	transcription factor 7, T cell specific	down	0.0106529	-0.556278
21648	Dynlt1b	dynein light chain Tctex-type 1B	down	0.0152417	-1.33263
21664	Phlda1	pleckstrin homology like domain, family A, member 1	down	0.00619937	-0.564184
21682	Tec	tec protein tyrosine kinase	up	0.0365441	0.591896
21683	Tecta	tectorin alpha	up	0.0440951	0.521894
21689	Tekt1	tektin 1	down	0.038547	-0.522065
21788	Tfpi	tissue factor pathway inhibitor	down	0.0228007	-0.537132				O
21802	Tgfa	transforming growth factor alpha	down	0.00190494	-1.0845
21818	Tgm3	transglutaminase 3, E polypeptide	up	0.00841248	0.749648
21823	Th	tyrosine hydroxylase	down	0.000745271	-1.52995
21824	Thbd	thrombomodulin	down	0.0316434	-0.618686
21826	Thbs2	thrombospondin 2	down	0.0487475	-0.560913	O
21835	Thrsp	thyroid hormone responsive	up	0.00181434	1.53444
21846	Tie1	tyrosine kinase with immunoglobulin-like and EGF-like domains 1	down	0.0136559	-0.591497
21847	Klf10	Kruppel-like factor 10	down	0.0142425	-0.764595
21869	Nkx2-1	NK2 homeobox 1	down	0.00713812	-1.48103
21877	Tk1	thymidine kinase 1	down	0.0119662	-0.568175
21916	Tmod1	tropomodulin 1	up	0.0253319	0.505307
21960	Tnr	tenascin R	up	0.0495329	0.469525
21987	Tpd52l1	tumor protein D52-like 1	down	0.0354937	-0.476018
22004	Tpm2	tropomyosin 2, beta	down	0.0356266	-0.525341
22030	Traf2	TNF receptor-associated factor 2	up	0.0253314	0.784074
22035	Tnfsf10	tumor necrosis factor (ligand) superfamily, member 10	down	0.0114164	-0.844435
22139	Ttr	transthyretin	down	0.000725794	-4.03708
22174	Tyro3	TYRO3 protein tyrosine kinase 3	down	0.042536	-0.471981		O
22339	Vegfa	vascular endothelial growth factor A	up	0.0187954	0.462131
22348	Slc32a1	solute carrier family 32 (GABA vesicular transporter), member 1	down	0.00183221	-1.50401
22367	Vrk1	vaccinia related kinase 1	down	0.0183896	-0.69766
22370	Vtn	vitronectin	down	0.0152676	-0.645404
22393	Wfs1	Wolfram syndrome 1 homolog (human)	down	0.0260971	-0.630199
22401	Zmat3	zinc finger matrin type 3	up	0.0258373	0.513654		O	O
22420	Wnt6	wingless-type MMTV integration site family, member 6	down	0.00408957	-1.50967
22421	Wnt7a	wingless-type MMTV integration site family, member 7A	down	0.00294176	-0.775389
22710	Zfp52	zinc finger protein 52	up	0.0350913	0.602049
22712	Zfp54	zinc finger protein 54	up	0.045351	0.477608
22771	Zic1	zinc finger protein of the cerebellum 1	down	0.0139261	-0.66488
22773	Zic3	zinc finger protein of the cerebellum 3	down	0.0162153	-0.694453
22774	Zic4	zinc finger protein of the cerebellum 4	down	0.0443537	-0.519447
22778	Ikzf1	IKAROS family zinc finger 1	down	0.00265742	-1.62605	O
23796	Aplnr	apelin receptor	down	0.000773678	-1.4255	O		O
23897	Hax1	HCLS1 associated X-1	up	0.017863	0.587313
23919	Insl5	insulin-like 5	up	0.0489825	0.679791
23965	Tenm3	teneurin transmembrane protein 3	up	0.0310796	0.603373
23967	Osr1	odd-skipped related 1 (Drosophila)	down	0.025215	-0.558782
24067	Srp54a	signal recognition particle 54A	up	0.00700984	1.33394				O
24082	Map2k3os	mitogen-activated protein kinase kinase 3, opposite strand	up	0.0372362	0.555671
24110	Usp18	ubiquitin specific peptidase 18	down	0.0291087	-0.536111
26360	Angptl2	angiopoietin-like 2	down	0.00146504	-1.42101	O
26372	Clcn6	chloride channel, voltage-sensitive 6	up	0.0369854	0.477067
26875	Pclo	piccolo (presynaptic cytomatrix protein)	up	0.0468113	0.470378
26889	Cln8	ceroid-lipofuscinosis, neuronal 8	up	0.0462846	0.712908
26912	Gcat	glycine C-acetyltransferase (2-amino-3-ketobutyrate-coenzyme A ligase)	up	0.0327391	0.600175
26946	Trpc7	transient receptor potential cation channel, subfamily C, member 7	down	0.0176927	-0.628804
27053	Asns	asparagine synthetase	up	0.000161017	1.56626				O
27059	Sh3d19	SH3 domain protein D19	up	0.0412231	0.517129
27260	Plek2	pleckstrin 2	down	0.0245752	-0.475832
27267	Cars	cysteinyl-tRNA synthetase	up	0.000638744	1.00114		O
27273	Pdk4	pyruvate dehydrogenase kinase, isoenzyme 4	up	0.0177375	0.570854
27279	Tnfrsf12a	tumor necrosis factor receptor superfamily, member 12a	up	0.0142015	0.630427				O
27403	Abca7	ATP-binding cassette, sub-family A (ABC1), member 7	up	0.00422091	0.768612
27404	Abca8b	ATP-binding cassette, sub-family A (ABC1), member 8b	up	0.00711168	0.680279
27425	Atp5l	ATP synthase, H+ transporting, mitochondrial F0 complex, subunit G	down	0.00495692	-0.624076
28250	Slco1a4	solute carrier organic anion transporter family, member 1a4	down	0.01651	-0.605241
29863	Pde7b	phosphodiesterase 7B	down	0.0222368	-0.535388
50720	Sacs	sacsin	up	0.0357165	0.509784
50723	Icosl	icos ligand	up	0.0205714	0.55233
50788	Fbxl8	F-box and leucine-rich repeat protein 8	up	0.0299186	0.71938
50790	Acsl4	acyl-CoA synthetase long-chain family member 4	up	0.00509791	0.761124
50795	Sh3bgr	SH3-binding domain glutamic acid-rich protein	up	0.0341099	0.863447
52187	Rragd	Ras-related GTP binding D	up	0.00629543	0.442334
52377	Rcn3	reticulocalbin 3, EF-hand calcium binding domain	down	0.0135314	-0.689064
52430	Echdc2	enoyl Coenzyme A hydratase domain containing 2	up	0.0352451	0.537938	O
53320	Folh1	folate hydrolase 1	up	0.000458544	1.32965
53324	Nptx2	neuronal pentraxin 2	down	0.00898217	-0.771298
53376	Usp2	ubiquitin specific peptidase 2	up	0.0107861	0.518237
53417	Hif3a	hypoxia inducible factor 3, alpha subunit	up	0.000458558	1.4038
53601	Pcdh12	protocadherin 12	down	0.0198221	-0.669984
53602	Hpcal1	hippocalcin-like 1	down	0.0270938	-0.58962		O
53608	Map3k6	mitogen-activated protein kinase kinase kinase 6	up	0.00846271	0.740694
53620	Vamp5	vesicle-associated membrane protein 5	down	0.0124834	-0.801107	O
53867	Col5a3	collagen, type V, alpha 3	up	0.0192776	0.486824
53886	Cdkl2	cyclin-dependent kinase-like 2 (CDC2-related kinase)	up	0.00434579	0.5971		O
53901	Rcan2	regulator of calcineurin 2	down	0.0138837	-0.618997		O
53945	Slc40a1	solute carrier family 40 (iron-regulated transporter), member 1	down	0.00692171	-0.696011
53972	Ngef	neuronal guanine nucleotide exchange factor	down	0.0210459	-0.674729		O
54524	Syt6	synaptotagmin VI	down	0.0120113	-0.611907
54526	Syt10	synaptotagmin X	up	0.0174624	0.628087
54710	Hs3st3b1	heparan sulfate (glucosamine) 3-O-sulfotransferase 3B1	down	0.0118248	-0.521479
55963	Slc1a4	solute carrier family 1 (glutamate/neutral amino acid transporter), member 4	up	0.034772	0.594108		O
56012	Pgam2	phosphoglycerate mutase 2	up	0.030282	0.526448	O
56188	Fxyd1	FXYD domain-containing ion transport regulator 1	down	0.00584511	-1.086
56312	Nupr1	nuclear protein transcription regulator 1	down	0.0440472	-0.597002	O
56338	Txnip	thioredoxin interacting protein	down	0.00142289	-2.41117	O
56490	Zbtb20	zinc finger and BTB domain containing 20	up	0.0425979	0.772961	O
56693	Crtap	cartilage associated protein	down	0.00826974	-0.751458	O
56808	Cacna2d2	calcium channel, voltage-dependent, alpha 2/delta subunit 2	down	0.0084362	-0.60483
56847	Aldh1a3	aldehyde dehydrogenase family 1, subfamily A3	up	0.0186873	0.871353		O
57265	Fzd2	frizzled class receptor 2	down	0.0117015	-0.615325
57266	Cxcl14	chemokine (C-X-C motif) ligand 14	down	0.00316618	-1.06189
57429	Sult5a1	sulfotransferase family 5A, member 1	up	0.0185027	0.706585
57780	Fxyd7	FXYD domain-containing ion transport regulator 7	down	0.00631308	-0.838859
57785	Rangrf	RAN guanine nucleotide release factor	down	0.0025966	-0.958512
57875	Angptl4	angiopoietin-like 4	down	0.03372	-0.63835	O
58187	Cldn10	claudin 10	up	0.0236976	0.547493
58208	Bcl11b	B cell leukemia/lymphoma 11B	down	0.00810414	-0.656202		O
58238	Fam181b	family with sequence similarity 181, member B	down	0.00175721	-0.623912	O
58240	Hs1bp3	HCLS1 binding protein 3	up	0.0101932	0.653841
58520	0610007P14Rik	RIKEN cDNA 0610007P14 gene	up	0.0288234	0.519244		O
59058	Bhlhe22	basic helix-loop-helix family, member e22	up	0.0313772	0.544836
59079	Erbb2ip	Erbb2 interacting protein	down	0.0285252	-0.471458	O
59308	Emcn	endomucin	down	0.0312593	-0.528746
63828	Fn3k	fructosamine 3 kinase	up	0.00742317	0.505245
63873	Trpv4	transient receptor potential cation channel, subfamily V, member 4	down	0.0288183	-0.594261
63993	Slc5a7	solute carrier family 5 (choline transporter), member 7	down	0.029084	-0.531946
64209	Herpud1	homocysteine-inducible, endoplasmic reticulum stress-inducible, ubiquitin-like domain member 1	up	0.00919347	0.853732
64291	Osbpl1a	oxysterol binding protein-like 1A	up	0.00293945	0.659141
64378	Gpr88	G-protein coupled receptor 88	down	0.00252597	-1.34182
64406	Sp5	trans-acting transcription factor 5	down	0.0267017	-0.546026				O
64580	Ndst4	N-deacetylase/N-sulfotransferase (heparin glucosaminyl) 4	down	0.0294911	-0.705526
64817	Svep1	sushi, von Willebrand factor type A, EGF and pentraxin domain containing 1	down	0.0124087	-0.775413
64930	Tsc1	tuberous sclerosis 1	down	0.0309553	-0.488246
65255	Asb4	ankyrin repeat and SOCS box-containing 4	down	0.0185849	-0.747789
65963	Tmem176b	transmembrane protein 176B	down	0.0154332	-0.605752	O
65971	Tbata	thymus, brain and testes associated	up	0.00246505	0.758942
66042	Sostdc1	sclerostin domain containing 1	down	0.0294915	-0.62356		O
66107	Wfdc21	WAP four-disulfide core domain 21	up	0.0147413	0.909981
66128	Mrps36	mitochondrial ribosomal protein S36	down	0.0416437	-0.548117				O
66141	Ifitm3	interferon induced transmembrane protein 3	down	0.0216313	-0.67232	O
66175	Mustn1	musculoskeletal, embryonic nuclear protein 1	down	0.0226321	-0.621833				O
66180	P3h4	prolyl 3-hydroxylase family member 4 (non-enzymatic)	down	0.0463789	-0.488715
66184	Rps4l	ribosomal protein S4-like	down	0.0459628	-0.460038
66234	Msmo1	methylsterol monoxygenase 1	up	0.010469	1.08648
66277	Klf15	Kruppel-like factor 15	up	0.0473444	0.570054
66326	Dnajc5b	DnaJ heat shock protein family (Hsp40) member C5 beta	up	0.034585	0.528617
66412	Arrdc4	arrestin domain containing 4	down	0.000519718	-1.7411	O
66425	Pcp4l1	Purkinje cell protein 4-like 1	down	0.000297324	-1.47949
66559	Metap1d	methionyl aminopeptidase type 1D (mitochondrial)	down	0.0406459	-0.597888
66752	4933404O12Rik	RIKEN cDNA 4933404O12 gene	up	0.0139218	0.480269
66808	9030624G23Rik	RIKEN cDNA 9030624G23 gene	up	0.0292928	0.54966
66816	Thap2	THAP domain containing, apoptosis associated protein 2	up	0.0135036	1.45016
66847	Hint3	histidine triad nucleotide binding protein 3	up	0.0469362	0.557469		O
66864	Clec14a	C-type lectin domain family 14, member a	down	0.0469941	-0.470182
66873	Tril	TLR4 interactor with leucine-rich repeats	down	0.0130729	-0.621873
66901	Proz	protein Z, vitamin K-dependent plasma glycoprotein	up	0.0368829	0.479728
66917	Chordc1	cysteine and histidine-rich domain (CHORD)-containing, zinc-binding protein 1	up	0.0273446	0.624722		O
66953	Cdca7	cell division cycle associated 7	down	0.0030948	-0.615349	O
67025	Rpl11	ribosomal protein L11	down	0.0156444	-0.48576
67037	Pmf1	polyamine-modulated factor 1	down	0.00392109	-0.805724
67106	Zbtb8os	zinc finger and BTB domain containing 8 opposite strand	up	0.0445291	0.462908
67141	Fbxo5	F-box protein 5	down	0.023221	-0.490143
67169	Nradd	neurotrophin receptor associated death domain	down	0.0112317	-0.68764
67177	Cdt1	chromatin licensing and DNA replication factor 1	down	0.0045235	-0.79705
67198	Spats2l	spermatogenesis associated, serine-rich 2-like	down	0.0096094	-0.46212	O
67281	Rpl37	ribosomal protein L37	down	0.013726	-0.540903
67429	Nudcd1	NudC domain containing 1	up	0.0299158	0.630902		O
67455	Klhl13	kelch-like 13	down	0.00490345	-1.06268
67547	Slc39a8	solute carrier family 39 (metal ion transporter), member 8	down	0.0259627	-0.495987
67703	Kirrel3	kin of IRRE like 3 (Drosophila)	down	0.0350161	-0.527168
67712	Slc25a37	solute carrier family 25, member 37	up	0.0254064	0.491457
67792	Rgs8	regulator of G-protein signaling 8	down	0.0089582	-0.779466			O
67865	Rgs10	regulator of G-protein signalling 10	down	0.0422633	-0.469504	O
67905	Ppm1m	protein phosphatase 1M	up	0.0350018	0.529813
68044	Chac2	ChaC, cation transport regulator 2	up	0.0222036	0.574143
68146	Arl13b	ADP-ribosylation factor-like 13B	up	0.0464635	0.579326
68151	Wls	wntless homolog (Drosophila)	down	0.0209408	-0.513729	O			O
68178	Cgnl1	cingulin-like 1	down	0.015409	-0.591092	O
68180	Hyi	hydroxypyruvate isomerase (putative)	down	0.0283479	-0.528655	O
68193	Rpl24	ribosomal protein L24	down	0.0142345	-0.523621			O
68240	Rpa3	replication protein A3	down	0.00151492	-0.897986
68281	4930430F08Rik	RIKEN cDNA 4930430F08 gene	up	0.00770814	0.917687		O
68355	2010204K13Rik	RIKEN cDNA 2010204K13 gene	down	0.0208275	-0.534111
68428	Steap3	STEAP family member 3	down	0.00908825	-0.651852	O
68458	Ppp1r14a	protein phosphatase 1, regulatory (inhibitor) subunit 14A	down	0.00598441	-0.87952
68655	Fndc1	fibronectin type III domain containing 1	down	0.0223565	-0.497075
68662	Scgb3a1	secretoglobin, family 3A, member 1	up	0.000981049	1.15733
68713	Ifitm1	interferon induced transmembrane protein 1	down	0.0324954	-0.630834	O
68728	Trp53inp2	transformation related protein 53 inducible nuclear protein 2	up	0.00988614	0.652876
68790	Fendrr	Foxf1 adjacent non-coding developmental regulatory RNA	down	0.0129147	-0.604703
68800	Prr32	proline rich 32	down	0.00166712	-1.65606
68810	Nexn	nexilin	down	0.00217822	-2.0831	O
69004	6330418K02Rik	RIKEN cDNA 6330418K02 gene	down	0.0166724	-0.781036
69064	Fuom	fucose mutarotase	down	0.0189113	-0.590731
69065	Chac1	ChaC, cation transport regulator 1	up	0.000729501	3.09851
69113	Alkbh3	alkB homolog 3, alpha-ketoglutarate-dependent dioxygenase	down	0.0447115	-0.500794
69126	1810022K09Rik	RIKEN cDNA 1810022K09 gene	down	0.0342114	-0.551819
69187	Erp27	endoplasmic reticulum protein 27	up	0.0396663	0.528108
69253	Hspb2	heat shock protein 2	up	0.0153439	0.763738
69303	1700001G11Rik	RIKEN cDNA 1700001G11 gene	down	0.0269119	-0.506281
69338	1700003D09Rik	RIKEN cDNA 1700003D09 gene	down	0.0248397	-0.948111
69352	Necab1	N-terminal EF-hand calcium binding protein 1	up	0.00742239	0.528323		O
69409	1700021N21Rik	RIKEN cDNA 1700021N21 gene	up	0.0392937	0.553059
69543	Capns2	calpain, small subunit 2	up	0.0105355	0.659555
69590	Gpx8	glutathione peroxidase 8 (putative)	down	0.0314888	-0.471617	O
69642	Mlip	muscular LMNA-interacting protein	up	0.0233775	0.628998
69666	Psmg4	proteasome (prosome, macropain) assembly chaperone 4	down	0.0430541	-0.47885
69700	Col22a1	collagen, type XXII, alpha 1	down	0.0180377	-0.495791
69964	2810403D21Rik	RIKEN cDNA 2810403D21 gene	down	0.0134255	-0.734085
70083	Metrn	meteorin, glial cell differentiation regulator	down	0.00433757	-0.88473	O
70152	Mettl7a1	methyltransferase like 7A1	up	0.031667	0.700777
70223	Nars	asparaginyl-tRNA synthetase	up	0.00162362	0.780652
70325	Pigw	phosphatidylinositol glycan anchor biosynthesis, class W	up	0.0156227	0.798001
70337	Iyd	iodotyrosine deiodinase	up	0.0133789	0.711844
70355	Gprc5c	G protein-coupled receptor, family C, group 5, member C	down	0.0133855	-0.628677
70357	Kcnip1	Kv channel-interacting protein 1	down	0.0138474	-0.625723		O	O
70415	Stk26	serine/threonine kinase 26	down	0.00950083	-1.10141
70574	Cpm	carboxypeptidase M	up	0.0304638	0.622082
70652	Tmem144	transmembrane protein 144	up	0.00442285	0.63159			O
70713	Gpr137c	G protein-coupled receptor 137C	up	0.0300951	0.486337		O
70839	P2ry12	purinergic receptor P2Y, G-protein coupled 12	down	0.0307232	-0.55871	O
70892	Ttll7	tubulin tyrosine ligase-like family, member 7	up	0.0280975	0.500017
70945	Mmrn1	multimerin 1	down	0.00106359	-1.08196
71111	Gpr39	G protein-coupled receptor 39	down	0.00587734	-1.01984
71132	Cabyr	calcium-binding tyrosine-(Y)-phosphorylation regulated (fibrousheathin 2)	up	0.015062	0.549915		O
71141	4933407L21Rik	RIKEN cDNA 4933407L21 gene	down	0.0242143	-0.601889
71182	4933417G07Rik	SEC13 homolog pseudogene	down	0.00858942	-0.782611
71355	Col24a1	collagen, type XXIV, alpha 1	up	0.00577839	0.831402
71361	Aifm2	apoptosis-inducing factor, mitochondrion-associated 2	down	0.0304945	-0.463928
71371	Arid5b	AT rich interactive domain 5B (MRF1-like)	up	0.00760444	0.712062
71599	Senp8	SUMO/sentrin specific peptidase 8	up	0.0175667	1.33499
71675	0610010F05Rik	RIKEN cDNA 0610010F05 gene	up	0.00377892	0.491006
71693	Colec11	collectin sub-family member 11	down	0.0335772	-0.486049
71776	Tha1	threonine aldolase 1	up	0.0349342	0.487958
71872	Aox4	aldehyde oxidase 4	up	0.00272955	1.07846
71962	Gatsl3	GATS protein-like 3	up	0.0207186	0.593235
71963	Cdca4	cell division cycle associated 4	down	0.0281496	-0.616567
72003	Synpr	synaptoporin	down	0.00250461	-1.19947		O
72017	Cyb5r1	cytochrome b5 reductase 1	up	0.0176517	0.634062
72238	Tbc1d5	TBC1 domain family, member 5	up	0.0125404	0.636839
72269	Cda	cytidine deaminase	down	0.0271881	-0.704731
72274	1700027H10Rik	RIKEN cDNA 1700027H10 gene	down	0.0434225	-0.535024
72318	Cyth4	cytohesin 4	down	0.0225329	-0.57899
72504	Taf4b	TATA-box binding protein associated factor 4b	down	0.0153441	-0.608914		O
72549	Reep4	receptor accessory protein 4	up	0.0381555	0.653409
72585	Lypd1	Ly6/Plaur domain containing 1	down	0.00757935	-1.12497
72599	Pdia5	protein disulfide isomerase associated 5	down	0.0141964	-0.640308	O
72690	Grrp1	glycine/arginine rich protein 1	down	0.0323002	-0.490578
72693	Zcchc12	zinc finger, CCHC domain containing 12	down	0.0233219	-0.789716		O
72807	Zfp429	zinc finger protein 429	up	0.0181323	0.990912
72821	Scn2b	sodium channel, voltage-gated, type II, beta	up	0.0407215	0.817803		O
72902	Spock3	sparc/osteonectin, cwcv and kazal-like domains proteoglycan 3	down	0.0150792	-0.815895
72958	Zfp493	zinc finger protein 493	up	0.0132025	1.5043
72973	Fbxo47	F-box protein 47	up	0.0102982	0.675312
72997	Kantr	Kdm5c adjacent non-coding transcript	up	0.0051008	0.806102
73001	2900055J20Rik	RIKEN cDNA 2900055J20 gene	up	0.0328707	0.475263
73010	Gpr22	G protein-coupled receptor 22	up	0.0211268	0.471316		O
73040	2900052N01Rik	RIKEN cDNA 2900052N01 gene	up	0.00018791	1.44859
73075	Ppil6	peptidylprolyl isomerase (cyclophilin)-like 6	up	0.0333239	0.974817
73121	Fam101a	family with sequence similarity 101, member A	down	0.0225759	-0.678334
73183	5430402O13Rik	RIKEN cDNA 5430402O13 gene	down	0.0306813	-0.568527
73634	1700125H20Rik	RIKEN cDNA 1700125H20 gene	down	0.0222485	-0.670055
73649	Cybrd1	cytochrome b reductase 1	up	0.0296265	0.484254	O
73721	1110017D15Rik	RIKEN cDNA 1110017D15 gene	down	0.0138629	-0.632976		O		O
73989	4930452G13Rik	RIKEN cDNA 4930452G13 gene	up	0.0118172	0.553058
73998	Herc3	hect domain and RLD 3	up	0.0104162	0.651485
74102	Slc35a5	solute carrier family 35, member A5	up	0.0422796	0.54826
74194	Rnd3	Rho family GTPase 3	down	0.0039524	-0.759792
74201	Cep97	centrosomal protein 97	up	0.042302	0.518871
74426	4933402D24Rik	RIKEN cDNA 4933402D24 gene	up	0.0163261	0.694413
74492	Kbtbd13	kelch repeat and BTB (POZ) domain containing 13	down	0.0367427	-0.671396
74519	Cyp2j9	cytochrome P450, family 2, subfamily j, polypeptide 9	up	0.0199638	0.657367
74528	Mgme1	mitochondrial genome maintainance exonuclease 1	up	0.0342635	0.565787	O
74551	Pck2	phosphoenolpyruvate carboxykinase 2 (mitochondrial)	up	0.0017888	0.807665	O
74694	Tbc1d30	TBC1 domain family, member 30	up	0.0443566	0.580881
74732	Stx11	syntaxin 11	down	0.015057	-0.509548
74747	Ddit4	DNA-damage-inducible transcript 4	up	0.00212062	0.866133
75030	4930503E24Rik	eukaryotic translation initiation factor 3, subunit I pseudogene	down	0.0108835	-0.613901
75033	Mei4	meiotic double-stranded break formation protein 4	up	0.00857376	0.787909
75051	Ccdc173	coiled-coil domain containing 173	up	0.0451658	0.52953
75219	Dusp18	dual specificity phosphatase 18	up	0.0477415	0.474088
75339	Mphosph8	M-phase phosphoprotein 8	up	0.0356943	0.539871
75475	Oplah	5-oxoprolinase (ATP-hydrolysing)	up	0.0101542	0.522315
75482	Hspb9	heat shock protein, alpha-crystallin-related, B9	down	0.0223052	-0.543818
75495	Morn5	MORN repeat containing 5	up	0.00734336	1.03063
75600	Calml4	calmodulin-like 4	down	0.00635837	-1.17543
75732	Iqcd	IQ motif containing D	down	0.0368922	-0.486419
75747	Sesn3	sestrin 3	up	0.0101567	0.580116
75799	4930444P10Rik	RIKEN cDNA 4930444P10 gene	up	0.0369048	0.601458
75805	Nln	neurolysin (metallopeptidase M3 family)	up	0.0213867	0.510407
76108	Rap2a	RAS related protein 2a	up	0.0323916	0.46629		O
76117	Arhgap15	Rho GTPase activating protein 15	up	0.0066611	0.684265
76157	Slc35d3	solute carrier family 35, member D3	down	0.0042398	-0.94865				O
76161	Lamp5	lysosomal-associated membrane protein family, member 5	down	0.0218291	-0.774276		O
76184	Abca6	ATP-binding cassette, sub-family A (ABC1), member 6	up	0.0437621	0.531494
76293	Mfap4	microfibrillar-associated protein 4	down	0.0303863	-0.669768
76311	1110019D14Rik	RIKEN cDNA 1110019D14 gene	up	0.0236492	0.676077
76365	Tbx18	T-box18	down	0.023934	-0.691775
76415	Fam187b	family with sequence similarity 187, member B	up	0.0157204	0.582699
76459	Car12	carbonic anhydrase 12	down	0.00340204	-1.23432				O
76469	Cmya5	cardiomyopathy associated 5	up	0.0174546	0.66266
76561	Snx7	sorting nexin 7	up	0.0077255	0.579612
76686	Clip3	CAP-GLY domain containing linker protein 3	up	0.025917	0.485617		O
76740	Efr3a	EFR3 homolog A	up	0.0421129	0.632081		O
76829	Dok5	docking protein 5	up	0.0137439	0.53732
76867	Rhbdd1	rhomboid domain containing 1	up	0.0124342	0.676405	O
77018	Col25a1	collagen, type XXV, alpha 1	down	0.0437873	-0.706277
77264	Zfp142	zinc finger protein 142	up	0.042209	0.494355
77414	C030013G03Rik	RIKEN cDNA C030013G03 gene	down	0.0101777	-0.951075
77558	9330179D12Rik	RIKEN cDNA 9330179D12 gene	up	0.00113848	1.83094
77652	Zfp955a	zinc finger protein 955A	down	0.0140943	-0.568972
77803	Fam159b	family with sequence similarity 159, member B	up	0.0188935	0.603658
77889	Lbh	limb-bud and heart	down	0.019573	-0.493875
78286	Nav2	neuron navigator 2	up	0.0493355	0.563981	O			O
78294	Rps27a	ribosomal protein S27A	down	0.00310084	-0.464365
78369	Icam4	intercellular adhesion molecule 4, Landsteiner-Wiener blood group	down	0.0274801	-0.567448
78388	Mvp	major vault protein	down	0.0245487	-0.753824	O
78449	2700046A07Rik	RIKEN cDNA 2700046A07 gene	down	0.0119328	-0.50901
78552	E130201H02Rik	Y box protein 1 pseudogene	down	0.0162423	-0.628233
78603	B230216N24Rik	RIKEN cDNA B230216N24 gene	down	0.0371411	-0.979068
78655	Eif3j1	eukaryotic translation initiation factor 3, subunit J1	down	0.00492692	-2.86213
78754	Galnt15	UDP-N-acetyl-alpha-D-galactosamine:polypeptide N-acetylgalactosaminyltransferase 15	up	0.0122958	0.848121	O
78771	Mctp1	multiple C2 domains, transmembrane 1	up	0.0078321	0.483628		O
78808	Stxbp5	syntaxin binding protein 5 (tomosyn)	up	0.025526	0.481922		O
78896	1500015O10Rik	RIKEN cDNA 1500015O10 gene	down	0.00300346	-1.26726			O
80287	Apobec3	apolipoprotein B mRNA editing enzyme, catalytic polypeptide 3	up	0.0354887	0.556991
80890	Trim2	tripartite motif-containing 2	up	0.01663	0.805497
80891	Fcrls	Fc receptor-like S, scavenger receptor	down	0.00414254	-0.683205
80909	Gatsl2	GATS protein-like 2	up	0.0123182	0.620676
80976	Syt13	synaptotagmin XIII	down	0.0252226	-0.643555
81600	Chia1	chitinase, acidic 1	down	0.0427697	-0.766108
81703	Jdp2	Jun dimerization protein 2	up	0.00669261	0.732344
83554	Fstl3	follistatin-like 3	up	0.0294566	0.563733
83671	Sytl2	synaptotagmin-like 2	up	0.0168671	0.555288		O
83679	Pde4dip	phosphodiesterase 4D interacting protein (myomegalin)	up	0.0194809	0.757958	O			O
84036	Kcnn1	potassium intermediate/small conductance calcium-activated channel, subfamily N, member 1	up	0.00585467	0.672218
85029	Rpph1	ribonuclease P RNA component H1	up	0.00889378	2.57184
85031	Pla1a	phospholipase A1 member A	up	0.0181366	0.643494
93688	Klhl1	kelch-like 1	up	0.0260534	0.580589
93690	Gpr45	G protein-coupled receptor 45	up	0.0413686	0.518075
93696	Chrac1	chromatin accessibility complex 1	down	0.0393285	-0.553029
93705	Pcdhgb8	protocadherin gamma subfamily B, 8	down	0.0335737	-0.631574
93708	Pcdhgc5	protocadherin gamma subfamily C, 5	down	0.0129919	-0.505401
93728	Pabpc5	poly(A) binding protein, cytoplasmic 5	up	0.0337059	0.714102
93835	Amn	amnionless	down	0.0120343	-1.03495
93837	Dach2	dachshund 2 (Drosophila)	up	0.00446291	0.805431		O
93895	Msx1os	msh homeobox 1 opposite strand	down	0.00382569	-0.925967
94045	P2rx5	purinergic receptor P2X, ligand-gated ion channel, 5	up	0.018646	0.586744		O
94109	Csmd1	CUB and Sushi multiple domains 1	up	0.0161742	0.567452
94187	Zfp423	zinc finger protein 423	down	0.0155966	-0.472603
97165	Hmgb2	high mobility group box 2	down	0.0298261	-0.522722
98685	Trmt1l	tRNA methyltransferase 1 like	up	0.0265432	0.978129
99031	Osbpl6	oxysterol binding protein-like 6	up	0.0438634	0.481615
99686	AI606473	expressed sequence AI606473	down	0.00782919	-1.22061
100129	Gpr153	G protein-coupled receptor 153	down	0.00529751	-1.005
100473	BB031773	expressed sequence BB031773	down	0.00561837	-0.897102
100678	Psph	phosphoserine phosphatase	up	0.000286803	1.37361
100689	Spon2	spondin 2, extracellular matrix protein	down	0.0049679	-0.758054	O
100952	Emilin1	elastin microfibril interfacer 1	down	0.0369303	-0.517226
101142	Itfg2	integrin alpha FG-GAP repeat containing 2	down	0.0377208	-0.471712
101185	Pot1a	protection of telomeres 1A	up	0.00581293	0.841495
101592	Efl1	elongation factor like GPTase 1	up	0.0155807	0.510055
101883	Igflr1	IGF-like family receptor 1	up	0.0322133	0.531313
102278	Cpne7	copine VII	down	0.0462794	-0.744876
102436	Lars2	leucyl-tRNA synthetase, mitochondrial	up	0.0230574	0.772724
102448	Xylb	xylulokinase homolog (H. influenzae)	up	0.00462828	0.578427
102545	Cmtm7	CKLF-like MARVEL transmembrane domain containing 7	down	0.0149922	-0.598243	O
102941	B630019K06Rik	novel protein similar to F-box and leucine-rich repeat protein 17 (Fbxl17)	down	0.0435318	-0.601511
103172	Chchd10	coiled-coil-helix-coiled-coil-helix domain containing 10	down	0.0244954	-0.706745
103554	Psme4	proteasome (prosome, macropain) activator subunit 4	up	0.0360912	0.522453
103978	Gpc5	glypican 5	up	0.00343491	0.803197
104366	Snora64	small nucleolar RNA, H/ACA box 64	down	0.00352683	-1.93542
104445	Cdc42ep1	CDC42 effector protein (Rho GTPase binding) 1	down	0.00131703	-0.483202
104681	Slc16a6	solute carrier family 16 (monocarboxylic acid transporters), member 6	down	0.0285897	-0.695624
104798	E030019B13Rik	RIKEN cDNA E030019B13 gene	down	0.0172304	-0.970965
104816	Aspg	asparaginase	up	0.0250571	0.490649
105148	Iars	isoleucine-tRNA synthetase	up	0.0058903	1.36531
105349	Akr1c18	aldo-keto reductase family 1, member C18	down	0.00937397	-0.574814
105785	Kdelr3	KDEL (Lys-Asp-Glu-Leu) endoplasmic reticulum protein retention receptor 3	down	0.0117485	-0.875004
106014	Fam19a5	family with sequence similarity 19, member A5	down	0.0113025	-0.648189
106585	Ankrd12	ankyrin repeat domain 12	up	0.0213023	0.503926
106672	AI413582	expressed sequence AI413582	up	0.00572336	0.569303
107045	Lars	leucyl-tRNA synthetase	up	0.0011182	0.713104
107271	Yars	tyrosyl-tRNA synthetase	up	0.00086092	0.599678
107503	Atf5	activating transcription factor 5	up	0.00155525	1.13869
107586	Ovol2	ovo like zinc finger 2	up	0.0129126	0.826864
107993	Bfsp2	beaded filament structural protein 2, phakinin	up	0.00218228	0.917226
108037	Shmt2	serine hydroxymethyltransferase 2 (mitochondrial)	up	0.00217968	0.977866
108682	Gpt2	glutamic pyruvate transaminase (alanine aminotransferase) 2	up	0.00484094	0.935804
108802	Calr4	calreticulin 4	up	0.0107604	0.764119
108970	4930519F24Rik	RIKEN cDNA 4930519F24 gene	up	0.0030188	0.798302
109202	A930024E05Rik	RIKEN cDNA A930024E05 gene	up	0.0152875	0.677733
109246	Tspan9	tetraspanin 9	down	0.0052076	-0.910684
109648	Npy	neuropeptide Y	down	0.0234056	-0.497327
109676	Ank2	ankyrin 2, brain	up	0.017636	0.749296		O
110058	Syt17	synaptotagmin XVII	down	0.0380889	-0.766849
110082	Dnah5	dynein, axonemal, heavy chain 5	up	0.0146289	0.496281
110257	Hba-a2	hemoglobin alpha, adult chain 2	down	0.00182418	-3.11813
110796	Tshz1	teashirt zinc finger family member 1	down	0.0032637	-1.25027
110876	Scn2a1	sodium channel, voltage-gated, type II, alpha 1	up	0.0272696	0.537623		O
110954	Rpl10	ribosomal protein L10	down	0.00315518	-0.499338	O
110960	Tars	threonyl-tRNA synthetase	up	0.00790168	0.582322
111241	Hmga1-rs1	high mobility group AT-hook I, related sequence 1	down	0.00754342	-1.18784
111970	Dlx1as	distal-less homeobox 1, antisense	down	0.00162256	-0.742526
114142	Foxp2	forkhead box P2	down	0.00349555	-1.17071
114249	Npnt	nephronectin	down	0.0170673	-0.623222
114654	Ly6g6d	lymphocyte antigen 6 complex, locus G6D	down	0.0064739	-0.862184
117606	Boc	biregional cell adhesion molecule-related/down-regulated by oncogenes (Cdon) binding protein	up	0.0482777	0.48956	O
118446	Gjc3	gap junction protein, gamma 3	up	0.0466601	0.499315
140493	Kcnn3	potassium intermediate/small conductance calcium-activated channel, subfamily N, member 3	down	0.0341201	-0.510494				O
140741	Gpr6	G protein-coupled receptor 6	down	0.001676	-1.06388
170441	Slc2a10	solute carrier family 2 (facilitated glucose transporter), member 10	down	0.00620368	-0.507803	O
170459	Stard4	StAR-related lipid transfer (START) domain containing 4	up	0.0111407	0.992029
170484	Nphs2	nephrosis 2, podocin	down	0.00331335	-1.32179
170643	Kirrel	kin of IRRE like (Drosophila)	down	0.00480417	-0.886403
170676	Peg10	paternally expressed 10	down	0.0117003	-0.877789		O		O
170677	Cdhr1	cadherin-related family member 1	down	0.0268525	-0.902214
170720	Card14	caspase recruitment domain family, member 14	up	0.0341898	0.619953
170738	Kcnh7	potassium voltage-gated channel, subfamily H (eag-related), member 7	up	0.0115283	0.761869
170756	Slc8b1	solute carrier family 8 (sodium/lithium/calcium exchanger), member B1	up	0.0105087	0.712969
170799	Rtkn2	rhotekin 2	up	0.0394693	0.466662
171210	Acot2	acyl-CoA thioesterase 2	down	0.0318567	-0.511629
192156	Mvd	mevalonate (diphospho) decarboxylase	up	0.00581278	0.810941				O
192187	Stab1	stabilin 1	down	0.030414	-0.524781
194655	Klf11	Kruppel-like factor 11	down	0.0346484	-0.562392
195727	Nhs	Nance-Horan syndrome (human)	down	0.0352385	-0.49924
207181	Rbms3	RNA binding motif, single stranded interacting protein	down	0.00650433	-0.690225	O
207818	Smagp	small cell adhesion glycoprotein	down	0.0439197	-0.480014
208213	Tmem132c	transmembrane protein 132C	down	0.0163713	-0.510744
208659	Fam20a	family with sequence similarity 20, member A	down	0.0171431	-0.478389
208715	Hmgcs1	3-hydroxy-3-methylglutaryl-Coenzyme A synthase 1	up	0.0282907	0.668863		O
208869	Dock3	dedicator of cyto-kinesis 3	up	0.0208155	0.513123		O
208936	Adamts18	a disintegrin-like and metallopeptidase (reprolysin type) with thrombospondin type 1 motif, 18	up	0.00681112	0.584144
209027	Pycr1	pyrroline-5-carboxylate reductase 1	up	0.0185334	0.665475
209195	Clic6	chloride intracellular channel 6	down	0.00279234	-1.74619
209268	Igsf1	immunoglobulin superfamily, member 1	down	0.044508	-0.60374
209692	Dhtkd1	dehydrogenase E1 and transketolase domain containing 1	up	0.00642886	0.518968				O
209837	Slc38a5	solute carrier family 38, member 5	down	0.00200382	-0.795981
210741	Kcnk12	potassium channel, subfamily K, member 12	up	0.0344932	0.594535				O
211550	Tifa	TRAF-interacting protein with forkhead-associated domain	up	0.0210794	0.632271
211798	Mfsd9	major facilitator superfamily domain containing 9	up	0.0161659	0.649097
211896	Depdc7	DEP domain containing 7	down	0.017561	-0.611806
212285	Arap2	ArfGAP with RhoGAP domain, ankyrin repeat and PH domain 2	up	0.00555143	0.507628
212442	Lactb2	lactamase, beta 2	up	0.0429191	0.510768
212539	Gm266	predicted gene 266	down	0.0408173	-0.916244
212712	Satb2	special AT-rich sequence binding protein 2	up	0.0226	0.692562		O
213393	8430408G22Rik	RIKEN cDNA 8430408G22 gene	up	0.00308898	0.946289	O			O
214189	Scgn	secretagogin, EF-hand calcium binding protein	down	0.00227876	-1.13254
214791	Sertad4	SERTA domain containing 4	down	0.0102893	-0.677079
214804	Syde2	synapse defective 1, Rho GTPase, homolog 2 (C. elegans)	down	0.0177694	-0.498532
214855	Arid5a	AT rich interactive domain 5A (MRF1-like)	up	0.0432735	0.563979
215627	Zbtb8b	zinc finger and BTB domain containing 8b	up	0.0307794	0.532778
215819	Nhsl1	NHS-like 1	up	0.0448475	0.505669	O
215821	Arfgef3	ARFGEF family member 3	up	0.0293942	0.58832		O
216188	Aldh1l2	aldehyde dehydrogenase 1 family, member L2	up	0.000178361	0.798056	O
216190	Appl2	adaptor protein, phosphotyrosine interaction, PH domain and leucine zipper containing 2	up	0.0139034	0.468284
216443	Mars	methionine-tRNA synthetase	up	0.0017134	0.633963
216616	Efemp1	epidermal growth factor-containing fibulin-like extracellular matrix protein 1	down	0.0108558	-0.87321	O
216635	Hbq1a	hemoglobin, theta 1A	up	0.0285261	0.551439
216831	Arhgap44	Rho GTPase activating protein 44	up	0.00719328	0.467534		O
216835	Usp43	ubiquitin specific peptidase 43	up	0.0225288	0.503401
216867	Slc16a11	solute carrier family 16 (monocarboxylic acid transporters), member 11	down	0.0147478	-0.646984
217154	Stac2	SH3 and cysteine rich domain 2	down	0.0100028	-0.69105
217198	Plekhh3	pleckstrin homology domain containing, family H (with MyTH4 domain) member 3	up	0.00914573	0.685545
217258	Abca8a	ATP-binding cassette, sub-family A (ABC1), member 8a	up	0.00268612	0.607971
217705	Fam161b	family with sequence similarity 161, member B	up	0.017469	0.650483
217946	Cdca7l	cell division cycle associated 7 like	down	0.00501696	-0.432733	O
218311	Zfp455	zinc finger protein 455	up	0.0273791	0.94967
218314	Zfp595	zinc finger protein 595	up	0.0373933	0.812047
218544	Sgtb	small glutamine-rich tetratricopeptide repeat (TPR)-containing, beta	up	0.0260515	0.584252
218772	Rarb	retinoic acid receptor, beta	down	0.0021251	-1.80552
218820	Zfp503	zinc finger protein 503	down	0.00265054	-1.61708
219257	Pcdh20	protocadherin 20	up	0.0448487	0.811827
224088	Atp13a3	ATPase type 13A3	up	0.0462902	0.483904
224796	Clic5	chloride intracellular channel 5	up	0.0227852	0.561696		O
225030	Kcng3	potassium voltage-gated channel, subfamily G, member 3	up	0.0351733	0.5261		O
225207	Zfp521	zinc finger protein 521	down	0.00396547	-1.10617
225341	Lims2	LIM and senescent cell antigen like domains 2	up	0.0188179	0.560733
226777	C130074G19Rik	RIKEN cDNA C130074G19 gene	down	0.00177368	-1.00628		O
226999	Slc9a2	solute carrier family 9 (sodium/hydrogen exchanger), member 2	down	0.0446616	-0.492478
227618	Lrrc26	leucine rich repeat containing 26	up	0.0178433	0.780168
227620	Uap1l1	UDP-N-acteylglucosamine pyrophosphorylase 1-like 1	up	0.0136787	0.545916
227960	Gca	grancalcin	up	0.018413	0.686421
228357	Lrp4	low density lipoprotein receptor-related protein 4	up	0.00170532	0.847701
228432	Ano3	anoctamin 3	down	0.0297678	-0.503604		O
228550	Itpka	inositol 1,4,5-trisphosphate 3-kinase A	down	0.0422848	-0.704496		O
228775	Trib3	tribbles pseudokinase 3	up	0.00386157	1.15991
228777	Nrsn2	neurensin 2	down	0.0230248	-0.741865
229320	Clrn1	clarin 1	up	0.022871	0.597275
229599	Ciart	circadian associated repressor of transcription	up	0.0157741	0.673357
230126	Shb	src homology 2 domain-containing transforming protein B	down	0.00593298	-0.744868
230379	Acer2	alkaline ceramidase 2	up	0.0235402	0.613363
230784	Sesn2	sestrin 2	up	9.41602e-05	2.27801
230959	Ajap1	adherens junction associated protein 1	down	0.0183246	-0.652605		O
231044	Gbx1	gastrulation brain homeobox 1	down	0.00718308	-1.01839
231214	Cc2d2a	coiled-coil and C2 domain containing 2A	up	0.0339708	0.656929	O
231290	Slc10a4	solute carrier family 10 (sodium/bile acid cotransporter family), member 4	down	0.00516891	-1.13614
231440	Parm1	prostate androgen-regulated mucin-like protein 1	down	0.0225014	-0.47449		O
231507	Plac8	placenta-specific 8	down	0.0154817	-0.47729
231842	Amz1	archaelysin family metallopeptidase 1	down	0.0213383	-0.470164
231876	Lmtk2	lemur tyrosine kinase 2	up	0.0486946	0.534168
232016	Ccdc129	coiled-coil domain containing 129	up	0.00707825	0.682128
232156	Slc4a5	solute carrier family 4, sodium bicarbonate cotransporter, member 5	down	0.0218242	-0.848865
232333	Slc6a1	solute carrier family 6 (neurotransmitter transporter, GABA), member 1	down	0.0133033	-0.618633
232345	A2m	alpha-2-macroglobulin	down	0.0411749	-0.479515
232790	Oscar	osteoclast associated receptor	up	0.0290724	0.511984
233064	Wdr62	WD repeat domain 62	up	0.00914032	0.577365
233168	AI987944	expressed sequence AI987944	up	0.0222734	0.70699
233328	Lrrk1	leucine-rich repeat kinase 1	down	0.0486575	-0.495092
234353	Psd3	pleckstrin and Sec7 domain containing 3	up	0.0238364	0.489897		O
234595	Slc38a7	solute carrier family 38, member 7	up	0.00773135	0.558872
234684	Lrrc29	leucine rich repeat containing 29	down	0.0328079	-0.580119
234734	Aars	alanyl-tRNA synthetase	up	8.40281e-05	0.78941
234878	BC021891	cDNA sequence BC021891	up	0.0414942	0.503438
235320	Zbtb16	zinc finger and BTB domain containing 16	up	0.0051845	0.614908
235567	Dnajc13	DnaJ heat shock protein family (Hsp40) member C13	up	0.0405973	0.502943
237213	Glra2	glycine receptor, alpha 2 subunit	down	0.00885833	-0.501147
237711	Eml6	echinoderm microtubule associated protein like 6	up	0.00914644	0.484259
237926	Rsad1	radical S-adenosyl methionine domain containing 1	up	0.0144954	0.680453
238276	Akap5	A kinase (PRKA) anchor protein 5	down	0.0179141	-0.530158		O
238692	Zfp874a	zinc finger protein 874a	up	0.0149878	0.955351
238725	Gpr150	G protein-coupled receptor 150	up	0.0223796	0.53797
239273	Abcc4	ATP-binding cassette, sub-family C (CFTR/MRP), member 4	up	0.019068	0.506399	O
239408	Tmem74	transmembrane protein 74	up	0.0198584	0.77997
239410	A930017M01Rik	Smg-5 homolog, nonsense mediated mRNA decay factor pseudogene	up	0.0072117	0.734336
239556	Cacna1i	calcium channel, voltage-dependent, alpha 1I subunit	up	0.0314073	0.532359
239570	Ttc38	tetratricopeptide repeat domain 38	up	0.0405142	0.468362
239766	Rtp1	receptor transporter protein 1	up	0.00199815	1.08471	O
240058	Cpne5	copine V	down	0.00466048	-0.79552
240776	Kcnt2	potassium channel, subfamily T, member 2	up	0.00090941	1.08294
241118	Asic4	acid-sensing (proton-gated) ion channel family member 4	down	0.0115898	-0.691743
241656	Pak7	p21 protein (Cdc42/Rac)-activated kinase 7	up	0.0229001	0.602489
241727	Snph	syntaphilin	up	0.00534689	0.430539
242109	Zfp697	zinc finger protein 697	up	0.0325835	0.656567
242274	Lrrc7	leucine rich repeat containing 7	up	0.0254871	0.491567		O
242341	Atp6v0d2	ATPase, H+ transporting, lysosomal V0 subunit D2	up	0.0184615	0.684595
242466	Zfp462	zinc finger protein 462	up	0.0393368	0.631572	O
242557	Atg4c	autophagy related 4C, cysteine peptidase	up	0.0463378	0.535544
242594	1700024P16Rik	RIKEN cDNA 1700024P16 gene	up	0.0122536	0.766082
242642	Hpdl	4-hydroxyphenylpyruvate dioxygenase-like	up	0.0368578	0.673182
242721	Klhdc7a	kelch domain containing 7A	down	0.030112	-0.533077
243043	Kctd8	potassium channel tetramerisation domain containing 8	down	0.00798125	-0.895267
243312	Elfn1	leucine rich repeat and fibronectin type III, extracellular 1	down	0.0233537	-0.533033
243653	Clec1a	C-type lectin domain family 1, member a	up	0.0310815	0.535059
244198	Olfml1	olfactomedin-like 1	down	0.0402848	-0.533116
244281	Myo16	myosin XVI	up	0.00808886	0.577739
244416	Ppp1r3b	protein phosphatase 1, regulatory (inhibitor) subunit 3B	down	0.0378784	-0.560941
244421	Lonrf1	LON peptidase N-terminal domain and ring finger 1	up	0.0387938	0.480221
244886	Tmem266	transmembrane protein 266	up	0.0213667	0.473216
244954	Prss35	protease, serine 35	up	0.0435087	0.486024
245195	Retnlg	resistin like gamma	up	0.00492847	0.806323
245643	Frmpd3	FERM and PDZ domain containing 3	up	0.0107636	0.89046
245650	Gucy2f	guanylate cyclase 2f	up	0.0183268	0.73162
245683	Klhl34	kelch-like 34	up	0.0252157	0.519517
245684	Cnksr2	connector enhancer of kinase suppressor of Ras 2	up	0.0121848	0.537075		O
246081	Defb11	defensin beta 11	down	0.000435592	-2.81412
246133	Kcne2	potassium voltage-gated channel, Isk-related subfamily, gene 2	down	0.00144958	-2.26559
246709	Rgs13	regulator of G-protein signaling 13	up	0.00938133	0.617168
246738	Dnajc28	DnaJ heat shock protein family (Hsp40) member C28	up	0.0451711	0.69047
259172	Mfrp	membrane frizzled-related protein	down	0.0323079	-0.576136
263764	Creg2	cellular repressor of E1A-stimulated genes 2	up	0.0127904	0.497853
268482	Krt12	keratin 12	up	0.00885293	0.720503
268670	Zfp759	zinc finger protein 759	up	0.0293862	0.965253
268709	Fam107a	family with sequence similarity 107, member A	up	0.000219133	1.84183	O
268860	Abat	4-aminobutyrate aminotransferase	down	0.028663	-0.592308		O
268885	Stfa2l1	stefin A2 like 1	up	0.0207957	0.508354
269389	Tox2	TOX high mobility group box family member 2	down	0.0441843	-0.568794
269633	Wdr86	WD repeat domain 86	down	0.00273929	-1.22334
270086	Ogfod1	2-oxoglutarate and iron-dependent oxygenase domain containing 1	up	0.0438134	0.557127		O
270097	Vat1l	vesicle amine transport protein 1 homolog-like (T. californica)	down	0.0317643	-0.62658
270163	Myo9a	myosin IXa	up	0.0497876	0.49687
270190	Ephb1	Eph receptor B1	down	0.00935398	-0.505094
270685	Mthfd1l	methylenetetrahydrofolate dehydrogenase (NADP+ dependent) 1-like	up	0.00328445	0.854173
271508	4933408B17Rik	RIKEN cDNA 4933408B17 gene	up	0.0166153	0.678176
272465	Tmem255b	transmembrane protein 255B	up	0.0354319	0.533045				O
272551	Gins2	GINS complex subunit 2 (Psf2 homolog)	down	0.00730584	-0.501825			O
277432	Vstm2l	V-set and transmembrane domain containing 2-like	down	0.00989747	-0.803972				O
278279	Tmtc2	transmembrane and tetratricopeptide repeat containing 2	down	0.0253858	-0.499575
278507	Wfikkn2	WAP, follistatin/kazal, immunoglobulin, kunitz and netrin domain containing 2	down	0.0434404	-0.600537
279610	E530001F21Rik	RIKEN cDNA E530001F21 gene	up	0.0361019	0.495185
317758	Gimap9	GTPase, IMAP family member 9	down	0.0216368	-0.653053
319155	Hist1h4c	histone cluster 1, H4c	down	0.0018619	-1.69561
319160	Hist1h4k	histone cluster 1, H4k	down	0.00330175	-0.909981			O
319171	Hist1h2ap	histone cluster 1, H2ap	down	0.00740106	-1.5568
319173	Hist1h2af	histone cluster 1, H2af	up	0.0409088	0.856546
319184	Hist1h2bk	histone cluster 1, H2bk	down	0.00320221	-1.45925			O
319191	Hist1h2ai	histone cluster 1, H2ai	up	0.0230427	1.83393
319192	Hist2h2aa2	histone cluster 2, H2aa2	down	0.0204748	-1.27208
319207	Pgbd1	piggyBac transposable element derived 1	up	0.0321379	0.477158
319520	Dusp4	dual specificity phosphatase 4	down	0.00678198	-0.539581				O
319554	Idi1	isopentenyl-diphosphate delta isomerase	up	0.0143572	0.831172
319583	Lig4	ligase IV, DNA, ATP-dependent	up	0.048028	0.818797		O
319587	4930539J05Rik	RIKEN cDNA 4930539J05 gene	down	0.0274495	-0.660098
319613	Sybu	syntabulin (syntaxin-interacting)	up	0.0303211	0.520107
319713	Ablim3	actin binding LIM protein family, member 3	down	0.0456971	-0.495772
319752	B230209E15Rik	RIKEN cDNA B230209E15 gene	up	0.00857627	0.565755
319757	Smo	smoothened, frizzled class receptor	down	0.0099036	-0.444337
319765	Igf2bp2	insulin-like growth factor 2 mRNA binding protein 2	down	0.0173731	-0.644478	O
319776	Tmem72	transmembrane protein 72	down	0.00322738	-1.57031
319804	Glt1d1	glycosyltransferase 1 domain containing 1	down	0.0458793	-0.515721
319807	Nwd2	NACHT and WD repeat domain containing 2	up	0.00371961	1.05894			O
320027	Fstl4	follistatin-like 4	up	0.0247611	0.48205
320038	Dlx6os1	distal-less homeobox 6, opposite strand 1	down	0.00385302	-0.822429
320078	Olfml2b	olfactomedin-like 2B	up	0.0131191	0.521584
320116	Fndc9	fibronectin type III domain containing 9	down	0.0127679	-0.607593		O
320145	Sp8	trans-acting transcription factor 8	down	0.0419051	-0.610949
320158	Zmat4	zinc finger, matrin type 4	down	0.00387577	-0.922858
320208	Tmem91	transmembrane protein 91	down	0.0109141	-1.02561
320297	A830009L08Rik	RIKEN cDNA A830009L08 gene	up	0.00259186	0.907143
320365	Fry	FRY microtubule binding protein	up	0.0367884	0.489854		O		O
320429	Trank1	tetratricopeptide repeat and ankyrin repeat containing 1	down	0.0192571	-1.08973
320460	Vwc2l	von Willebrand factor C domain-containing protein 2-like	up	0.0137786	0.512267
320473	Heatr5b	HEAT repeat containing 5B	up	0.0403143	0.4666
320506	Lmbrd2	LMBR1 domain containing 2	up	0.0252746	0.598071
320534	Tmem104	transmembrane protein 104	up	0.04957	0.508021
320609	Strip2	striatin interacting protein 2	down	0.00423262	-1.33218
320709	Tmem117	transmembrane protein 117	down	0.017628	-0.730157
320736	Vstm4	V-set and transmembrane domain containing 4	down	0.00425715	-0.928768
320749	D630041G03Rik	RIKEN cDNA D630041G03 gene	up	0.0209253	0.461629
320846	A530058N18Rik	RIKEN cDNA A530058N18 gene	down	0.0356166	-0.612559
327766	Tmem26	transmembrane protein 26	down	0.0350581	-0.46335
328274	Zfp459	zinc finger protein 459	up	0.0185599	0.736796
328324	5930438M14Rik	RIKEN cDNA 5930438M14 gene	up	0.004552	0.958523
328479	Gm5089	predicted gene 5089	down	0.0244317	-0.63041
328778	Rab26	RAB26, member RAS oncogene family	up	0.0199359	0.564219		O
329421	Myo3b	myosin IIIB	down	0.0179345	-0.720604
329502	Pla2g4e	phospholipase A2, group IVE	up	0.00406159	0.473731
329941	Col8a2	collagen, type VIII, alpha 2	down	0.00634323	-1.01911
330052	A930003O13Rik	RIKEN cDNA A930003O13 gene	down	0.022446	-0.536117
330096	Shisa3	shisa family member 3	down	0.0273187	-0.702457
330119	Adamts3	a disintegrin-like and metallopeptidase (reprolysin type) with thrombospondin type 1 motif, 3	up	0.0349569	0.524169		O
330217	Gal3st4	galactose-3-O-sulfotransferase 4	down	0.019796	-0.580127	O
330463	Zfp78	zinc finger protein 78	up	0.0366218	0.854285
330627	Trim66	tripartite motif-containing 66	up	5.40041e-05	1.51021
330921	Pate2	prostate and testis expressed 2	up	0.0362706	0.520405
331374	Dgkk	diacylglycerol kinase kappa	down	0.0186744	-0.74467
331474	Rgag4	retrotransposon gag domain containing 4	down	0.0147399	-0.677503
331487	Uprt	uracil phosphoribosyltransferase	up	0.0476854	0.545661
333182	Cox6b2	cytochrome c oxidase subunit VIb polypeptide 2	down	0.0204741	-0.466494
338352	Nell1	NEL-like 1	down	0.0269472	-0.649779		O
353156	Egfl7	EGF-like domain 7	down	0.0127055	-0.680931		O
353169	Slc2a12	solute carrier family 2 (facilitated glucose transporter), member 12	down	0.0142176	-0.760015
353172	Gars	glycyl-tRNA synthetase	up	0.00165214	0.671425
353235	Pcdha8	protocadherin alpha 8	up	0.0287827	0.618201
353236	Pcdhac1	protocadherin alpha subfamily C, 1	up	0.0289658	0.546792
380787	A230065H16Rik	RIKEN cDNA A230065H16 gene	down	0.012227	-1.03659
380921	Dgkh	diacylglycerol kinase, eta	up	0.0151096	0.780933
380924	Olfm4	olfactomedin 4	up	0.00613549	0.858647
381059	Gm1604b	predicted gene 1604b	down	0.0336164	-0.578616
381272	A630095N17Rik	RIKEN cDNA A630095N17 gene	down	0.0412062	-0.636462
381359	Prdm12	PR domain containing 12	down	0.04232	-0.51553
381373	Sp9	trans-acting transcription factor 9	down	0.00179672	-1.04534
381489	Rxfp1	relaxin/insulin-like family peptide receptor 1	up	0.012846	0.683287		O
381792	2310040G24Rik	RIKEN cDNA 2310040G24 gene	up	0.0251476	0.7035
381845	Rnf225	ring finger protein 225	down	0.0293308	-0.616626
382051	Pdp2	pyruvate dehyrogenase phosphatase catalytic subunit 2	up	0.0317109	0.628249
382090	Cep162	centrosomal protein 162	up	0.0109243	0.623933
382221	Gm1141	predicted gene 1141	up	0.0153393	0.555268
382253	Cdkl5	cyclin-dependent kinase-like 5	up	0.012794	0.795755
382543	Ankfn1	ankyrin-repeat and fibronectin type III domain containing 1	down	0.0486979	-0.548404
382985	Rrm2b	ribonucleotide reductase M2 B (TP53 inducible)	up	0.0296006	0.628646
383348	Kctd16	potassium channel tetramerisation domain containing 16	up	0.0112172	0.547637		O
383787	Ankrd63	ankyrin repeat domain 63	down	0.00421115	-0.949709
385354	Frmd7	FERM domain containing 7	down	0.00708315	-0.747432
385674	Zfp174	zinc finger protein 174	up	0.0328192	0.621134
394432	Ugt1a7c	UDP glucuronosyltransferase 1 family, polypeptide A7C	up	0.0190142	0.830181
394435	Ugt1a6b	UDP glucuronosyltransferase 1 family, polypeptide A6B	down	0.00193208	-1.90054
407800	Ecm2	extracellular matrix protein 2, female organ and adipocyte specific	up	0.0158438	0.461541	O
408065	Zfp456	zinc finger protein 456	up	0.00951188	1.0444
408067	Zfp874b	zinc finger protein 874b	up	0.0124283	0.983925
414095	B130034C11Rik	RIKEN cDNA B130034C11 gene	up	0.0180028	0.547885
432839	Gprin2	G protein regulated inducer of neurite outgrowth 2	down	0.0283906	-0.542968
433004	B830017H08Rik	RIKEN cDNA B830017H08 gene	down	0.03292	-0.492617
433016	Gm5483	predicted gene 5483	up	0.0116558	1.0893
433022	Plcxd2	phosphatidylinositol-specific phospholipase C, X domain containing 2	up	0.00856947	0.62393
433315	Gm13749	predicted gene 13749	up	0.0141831	0.666831
433931	Pigg	phosphatidylinositol glycan anchor biosynthesis, class G	up	0.048718	0.565451
433940	Fam222a	family with sequence similarity 222, member A	down	0.00266415	-0.70215
434215	Lrrc32	leucine rich repeat containing 32	down	0.00597476	-0.76182
434280	Gm5607	predicted gene 5607	down	0.0165578	-0.532232
449630	Snord15a	small nucleolar RNA, C/D box 15A	down	0.0354781	-1.36682
449631	Snord15b	small nucleolar RNA, C/D box 14B	down	0.02111	-1.61496
544763	Hbq1b	hemoglobin, theta 1B	down	0.0274381	-0.471736
545192	Baiap3	BAI1-associated protein 3	down	0.0197019	-1.14748		O
545207	E130008D07Rik	RIKEN cDNA E130008D07 gene	down	0.0170206	-0.705224
545527	Erich6	glutamate rich 6	up	0.0211656	0.626126
545622	Ptpn3	protein tyrosine phosphatase, non-receptor type 3	up	0.00685832	0.747096		O
546611	Klhl33	kelch-like 33	up	0.026844	0.630779
574403	Fam196b	family with sequence similarity 196, member B	down	0.0263186	-0.577168
574404	Gm14685	predicted gene 14685	down	0.0394992	-0.570198
574437	Xlr3b	X-linked lymphocyte-regulated 3B	down	0.0183699	-1.34849
613264	1810020O05Rik	Riken cDNA 1810020O05 gene	down	0.00714183	-0.71402
620695	Gm13889	predicted gene 13889	down	0.00401626	-0.655337
621998	Gm6277	predicted gene 6277	up	0.00355013	0.781241
622320	Kctd21	potassium channel tetramerisation domain containing 21	up	0.0133183	1.49217
625054	Gm6548	eukaryotic translation elongation factor 1 alpha 1 pseudogene	down	0.00547955	-0.470693
626175	Gm6654	predicted pseudogene 6654	down	0.0111585	-0.621972
626802	Gm14322	predicted gene 14322	up	0.0314196	0.642819
628870	Otogl	otogelin-like	up	0.0125537	0.528918
629059	Fam124a	family with sequence similarity 124, member A	up	0.0158378	0.532692
630836	2010315B03Rik	RIKEN cDNA 2010315B03 gene	up	0.025189	0.518486
635253	Usp51	ubiquitin specific protease 51	down	0.0112012	-0.595787
638580	Gm7244	predicted gene 7244	down	0.00655787	-1.14103
654824	Ankrd37	ankyrin repeat domain 37	down	0.0149378	-0.646711
665205	Gm14327	predicted gene 14327	up	0.0385685	0.497277
668303	Kif26a	kinesin family member 26A	down	0.0068219	-0.719651
677044	Gm10653	ribsomal protein S2 pseudogene	down	0.0146164	-0.74249
723902	Mir7-1	microRNA 7-1	down	0.00432202	-1.75351
735265	Mir703	microRNA 703	down	0.00221355	-2.58789
767815	BB557941	expressed sequence BB557941	up	0.0478458	0.547367
100009600	Zglp1	zinc finger, GATA-like protein 1	up	0.014846	0.723069
100034684	BC100530	cDNA sequence BC100530	up	0.00387401	1.21899
100038464	Gm15441	predicted gene 15441	down	0.00224168	-2.19131
100038627	F630042J09Rik	RIKEN cDNA F630042J09 gene	up	0.0295152	0.524102
100038689	Gm10421	predicted gene 10421	down	0.00182087	-2.42659
100039863	Gm13306	predicted gene 13306	down	0.0363389	-0.579037
100039939	Gm2506	predicted gene 2506	down	0.0187986	-0.568976
100040048	Ccl27b	chemokine (C-C motif) ligand 27b	down	0.0363389	-0.579037
100040591	Kcnj13	potassium inwardly-rectifying channel, subfamily J, member 13	down	0.00673443	-0.948569
100041306	Gm3264	predicted gene 3264	down	0.0412996	-0.531387
100041576	Gm3414	predicted gene 3414	up	0.00918476	0.430464
100041585	Amd2	S-adenosylmethionine decarboxylase 2	down	0.000271505	-3.42517
100041677	Gm13157	predicted gene 13157	up	0.0121043	0.726469
100041953	Gm10094	predicted gene 10094	down	0.0114595	-0.887396
100042173	Rps15a-ps6	ribosomal protein S15A, pseudogene 6	down	0.00856734	-0.430683
100042450	Smim17	small integral membrane protein 17	up	0.0151936	0.523172
100043902	Six3os1	SIX homeobox 3, opposite strand 1	down	0.00209608	-1.92551
100044193	Gm20939	predicted gene, 20939	up	0.036322	0.892778
100045469	Gm14204	predicted gene 14204	down	0.00741719	-0.785272
100134861	ChkbCpt1b	Chkb-Cpt1b readthrough transcript (NMD candidate)	up	0.0361417	0.824426
100169878	Gm10941	predicted gene 10941	up	0.0366897	0.685296
100217420	Snora81	small nucleolar RNA, H/ACA box 81	down	0.0126314	-1.04331
100306955	Snora43	small nucleolar RNA, H/ACA box 43	up	0.00506823	1.64567
100310813	Snora16a	small nucleolar RNA, H/ACA box 16A	down	0.00620935	-1.40539
100310872	Dynlt1a	dynein light chain Tctex-type 1A	down	0.0436931	-0.515889	O
100503496	LOC100503496	uncharacterized LOC100503496	down	0.0363531	-0.629447
100503592	A330076C08Rik	RIKEN cDNA A330076C08 gene	up	0.0489575	0.46141
100503849	Sp3os	trans-acting transcription factor 3, opposite strand	down	0.0373091	-0.64626
100504156	Fam181a	family with sequence similarity 181, member A	down	0.0156165	-0.623376	O
100504195	Micalcl	MICAL C-terminal like	up	0.0028354	0.687799
100504491	Dcdc2b	doublecortin domain containing 2b	down	0.0116923	-0.674512
100504586	Gm20300	predicted gene, 20300	up	0.0152545	0.663257
100504733	A730018C14Rik	RIKEN cDNA A730018C14 gene	down	0.0222575	-0.739367
100861531	Rn45s	45S pre-ribosomal RNA	up	0.00766279	1.89902
100861978	LOC100861978	c-C motif chemokine 27-like	down	0.0363389	-0.579037
