# Supplementary material for: Characterization of developmental defects in the forebrain resulting from hyperactivated mTOR signaling by integrative analysis of transcriptomic and proteomic data
Source: Sci Rep. 2017 Jun 6;7:2826. doi: 10.1038/s41598-017-02842-6 (PMC5460284; doi:10.1038/s41598-017-02842-6)
Supplement: Supplementary file 3 — Supplementary table 2 [file 41598_2017_2842_MOESM3_ESM.xls]

## Sheet: Supplymentary Table 2
Supplementary Table 2. List of differentially expressed proteins (DEPs) between TSC1 CKO and WT.
						Gene expression profiles from TSC patients
						GSE16969		GSE62019
Entrez ID	Symbol	Description	Direction	P-value	Fold change	up	down	up	down
11429	Aco2	aconitase 2, mitochondrial	up	0.00514469	1.45516			O
11430	Acox1	acyl-Coenzyme A oxidase 1, palmitoyl	down	0.00712304	-4.254
11564	Adsl	adenylosuccinate lyase	down	0.00328395	-1.72417
11566	Adss	adenylosuccinate synthetase, non muscle	up	0.0109172	1.22741
11625	Ahsg	alpha-2-HS-glycoprotein	down	0.000815764	-3.96646
11658	Alcam	activated leukocyte cell adhesion molecule	down	0.0109724	-1.16339
11674	Aldoa	aldolase A, fructose-bisphosphate	up	0.0382505	5.6547		O
11745	Anxa3	annexin A3	down	0.00391706	-1.73181		O
11747	Anxa5	annexin A5	down	0.0113115	-2.33077	O
11758	Prdx6	peroxiredoxin 6	down	0.0145464	-2.87567	O
11775	Ap3b2	adaptor-related protein complex 3, beta 2 subunit	up	0.009991	1.05754
11808	Apoa4	apolipoprotein A-IV	down	0.00827183	-1.73168
11834	Aqr	aquarius	down	0.00222679	-3.13617
11877	Arvcf	armadillo repeat gene deleted in velo-cardio-facial syndrome	down	0.0017059	-4.0036
11927	Atox1	antioxidant 1 copper chaperone	down	0.00810654	-1.19019
11991	Hnrnpd	heterogeneous nuclear ribonucleoprotein D	down	0.0187896	-1.15634
12237	Bub3	BUB3 mitotic checkpoint protein	down	0.00239203	-1.92186
12266	C3	complement component 3	down	0.00499799	-1.50818	O
12282	Hyou1	hypoxia up-regulated 1	down	0.0253517	-1.00954
12283	Cab39	calcium binding protein 39	down	0.0301862	-2.98943		O
12306	Anxa2	annexin A2	down	0.00102414	-2.25216	O
12307	Calb1	calbindin 1	down	0.000373897	-4.15738
12308	Calb2	calbindin 2	down	0.000455553	-4.17732
12317	Calr	calreticulin	down	0.00896295	-1.47482	O
12337	Capn5	calpain 5	up	0.0255427	1.1316	O
12343	Capza2	capping protein (actin filament) muscle Z-line, alpha 2	up	0.00935611	1.47442
12345	Capzb	capping protein (actin filament) muscle Z-line, beta	down	0.0129492	-2.89497
12461	Cct2	chaperonin containing Tcp1, subunit 2 (beta)	down	0.000713595	-3.16707		O
12462	Cct3	chaperonin containing Tcp1, subunit 3 (gamma)	down	0.00196529	-4.79669
12465	Cct5	chaperonin containing Tcp1, subunit 5 (epsilon)	up	9.08732e-05	4.78848
12568	Cdk5	cyclin-dependent kinase 5	down	0.0317324	-0.733605		O
12631	Cfl1	cofilin 1, non-muscle	up	0.00992985	11.3337
12846	Comt	catechol-O-methyltransferase	down	0.00980923	-2.11869	O
12847	Copa	coatomer protein complex subunit alpha	down	0.0054606	-2.25479
12858	Cox5a	cytochrome c oxidase subunit Va	down	0.00273432	-2.42943
12988	Csk	c-src tyrosine kinase	down	0.0156997	-1.10169
13000	Csnk2a2	casein kinase 2, alpha prime polypeptide	up	0.00580192	4.11608
13001	Csnk2b	casein kinase 2, beta polypeptide	up	0.0267997	0.767364
13006	Smc3	structural maintenance of chromosomes 3	down	0.00231427	-2.2606
13016	Ctbp1	C-terminal binding protein 1	down	0.00468478	-1.92858
13121	Cyp51	cytochrome P450, family 51	down	0.0113625	-1.34882		O
13193	Dcx	doublecortin	down	2.82554e-05	-5.29624
13209	Ddx6	DEAD (Asp-Glu-Ala-Asp) box polypeptide 6	down	0.00808113	-2.61394
13211	Dhx9	DEAH (Asp-Glu-Ala-His) box polypeptide 9	down	0.00266722	-1.66304
13426	Dync1i1	dynein cytoplasmic 1 intermediate chain 1	up	0.00613858	1.18293		O
13427	Dync1i2	dynein cytoplasmic 1 intermediate chain 2	up	0.00559619	2.05519
13430	Dnm2	dynamin 2	up	0.0344362	2.78471
13483	Dpp6	dipeptidylpeptidase 6	down	0.0112144	-2.03715
13486	Dr1	down-regulator of transcription 1	down	0.0179336	-0.930797
13494	Drg1	developmentally regulated GTP binding protein 1	down	0.0189616	-1.83423
13589	Mapre1	microtubule-associated protein, RP/EB family, member 1	down	0.00763152	-1.9275	O
13628	Eef1a2	eukaryotic translation elongation factor 1 alpha 2	up	0.00467909	1.3918
13649	Egfr	epidermal growth factor receptor	down	0.00966024	-1.75448
13669	Eif3a	eukaryotic translation initiation factor 3, subunit A	down	0.0167672	-2.81349
13688	Eif4ebp2	eukaryotic translation initiation factor 4E binding protein 2	down	0.0232023	-1.27301
13690	Eif4g2	eukaryotic translation initiation factor 4, gamma 2	up	0.0199902	0.82339
13803	Enc1	ectodermal-neural cortex 1	up	0.018209	2.3734		O
13807	Eno2	enolase 2, gamma neuronal	up	0.000416725	3.09684
13885	Esd	esterase D/formylglutathione hydrolase	down	0.00434386	-1.69231
14084	Faf1	Fas-associated factor 1	down	0.00377786	-1.74471
14137	Fdft1	farnesyl diphosphate farnesyl transferase 1	up	0.00750489	1.74639
14248	Flii	flightless I actin binding protein	up	0.0312724	0.962962
14270	Srgap2	SLIT-ROBO Rho GTPase activating protein 2	up	0.00470347	5.84496
14359	Fxr1	fragile X mental retardation gene 1, autosomal homolog	up	0.0060439	2.00279
14489	Mtpn	myotrophin	down	0.0052633	-3.87345		O
14567	Gdi1	guanosine diphosphate (GDP) dissociation inhibitor 1	up	0.00239036	1.71725
14571	Gpd2	glycerol phosphate dehydrogenase 2, mitochondrial	down	0.00839506	-1.32076
14580	Gfap	glial fibrillary acidic protein	up	0.00250745	2.10484	O
14660	Gls	glutaminase	up	0.000915097	2.29335		O
14661	Glud1	glutamate dehydrogenase 1	down	0.0248082	-4.83498
14733	Gpc1	glypican 1	down	0.0112539	-1.52753
14768	Lancl1	LanC (bacterial lantibiotic synthetase component C)-like 1	down	0.00877625	-2.13921		O
14790	Grcc10	gene rich cluster, C10 gene	down	0.00112957	-2.28536
14827	Pdia3	protein disulfide isomerase associated 3	down	0.00877062	-3.41769
14866	Gstm5	glutathione S-transferase, mu 5	down	0.0237951	-2.5007
14870	Gstp1	glutathione S-transferase, pi 1	down	0.00287574	-6.77206
14873	Gsto1	glutathione S-transferase omega 1	down	0.00609446	-1.77052
14897	Trip12	thyroid hormone receptor interactor 12	down	0.0031703	-1.88957
15077	Hist2h3c1	histone cluster 2, H3c1	down	0.000987526	-2.37501
15135	Hbb-y	hemoglobin Y, beta-like embryonic chain	down	0.00226663	-2.10337
15254	Hint1	histidine triad nucleotide binding protein 1	down	0.0161204	-1.26659		O
15374	Hn1	hematological and neurological expressed sequence 1	down	0.0375001	-6.28773		O
15441	Hp1bp3	heterochromatin protein 1, binding protein 3	down	0.00803736	-1.18705
15469	Prmt1	protein arginine N-methyltransferase 1	down	0.0210302	-0.868983
15571	Elavl3	ELAV (embryonic lethal, abnormal vision, Drosophila)-like 3 (Hu antigen C)	up	0.0108676	1.34442			O
15926	Idh1	isocitrate dehydrogenase 1 (NADP+), soluble	down	0.0246476	-0.823923
16418	Eif6	eukaryotic translation initiation factor 6	down	0.0101262	-2.64106
16440	Itpr3	inositol 1,4,5-triphosphate receptor 3	down	0.00794425	-2.45639
16568	Kif3a	kinesin family member 3A	up	0.0284634	0.968886
16573	Kif5b	kinesin family member 5B	down	0.0235368	-1.79406
16574	Kif5c	kinesin family member 5C	down	0.00239555	-1.91375
16649	Kpna4	karyopherin (importin) alpha 4	down	0.00723151	-1.69037
16709	Ktn1	kinectin 1	up	0.0097218	1.06045
16796	Lasp1	LIM and SH3 protein 1	down	0.018823	-5.27248
16828	Ldha	lactate dehydrogenase A	down	0.0014012	-3.00056
16832	Ldhb	lactate dehydrogenase B	down	0.00356043	-1.59733
16905	Lmna	lamin A	down	0.0127522	-2.6292	O
16952	Anxa1	annexin A1	down	0.00768776	-1.48052	O
16978	Lrrfip1	leucine rich repeat (in FLII) interacting protein 1	up	0.00695789	1.32046
17184	Matr3	matrin 3	down	0.00463889	-1.52371		O
17192	Mbd3	methyl-CpG binding domain protein 3	down	0.0104486	-1.94261
17219	Mcm6	minichromosome maintenance complex component 6	down	0.0216611	-0.943308
17222	Anapc1	anaphase promoting complex subunit 1	down	0.00350125	-1.69617			O
17254	Slc3a2	solute carrier family 3 (activators of dibasic and neutral amino acid transport), member 2	up	0.0100108	1.14014
17319	Mif	macrophage migration inhibitory factor	down	0.00567244	-1.57066
17436	Me1	malic enzyme 1, NADP(+)-dependent, cytosolic	up	0.00243223	3.85919
17698	Msn	moesin	down	0.0286272	-1.1895	O
17709	COX2	cytochrome c oxidase subunit II	down	0.000956787	-4.91273
17931	Ppp1r12a	protein phosphatase 1, regulatory (inhibitor) subunit 12A	down	0.0426389	-1.15948		O
18015	Nf1	neurofibromatosis 1	down	0.00956411	-1.48562
18028	Nfib	nuclear factor I/B	down	0.0148738	-2.38664		O
18082	Nipsnap1	nipsnap homolog 1 (C. elegans)	down	0.00572374	-1.6285		O
18163	Ctnnd2	catenin (cadherin associated protein), delta 2	down	0.00946518	-2.98037
18212	Ntrk2	neurotrophic tyrosine kinase, receptor, type 2	down	0.00799915	-2.9839				O
18226	Nup62	nucleoporin 62	down	0.00521117	-1.61963
18412	Sqstm1	sequestosome 1	up	0.00830817	1.54216
18472	Pafah1b1	platelet-activating factor acetylhydrolase, isoform 1b, subunit 1	down	0.000431488	-4.51358		O
18476	Pafah1b3	platelet-activating factor acetylhydrolase, isoform 1b, subunit 3	down	0.00190316	-2.20363				O
18477	Prdx1	peroxiredoxin 1	down	0.00263716	-6.86623
18569	Pdcd4	programmed cell death 4	down	0.0269351	-1.1768		O
18597	Pdha1	pyruvate dehydrogenase E1 alpha 1	down	0.00808823	-1.23985
18641	Pfkl	phosphofructokinase, liver, B-type	down	0.000957687	-2.97136
18645	Pfn2	profilin 2	down	0.00160396	-3.12292
18673	Phb	prohibitin	down	0.00418964	-1.49015
18845	Plxna2	plexin A2	down	0.00200896	-2.16819			O	O
19046	Ppp1cb	protein phosphatase 1, catalytic subunit, beta isoform	down	0.0116987	-5.58174
19166	Psma2	proteasome (prosome, macropain) subunit, alpha type 2	down	0.0005842	-3.78471
19185	Psmd4	proteasome (prosome, macropain) 26S subunit, non-ATPase, 4	up	0.00223449	1.79325
19246	Ptpn1	protein tyrosine phosphatase, non-receptor type 1	up	0.00118019	3.60334
19247	Ptpn11	protein tyrosine phosphatase, non-receptor type 11	down	0.00808185	-1.5915
19280	Ptprs	protein tyrosine phosphatase, receptor type, S	down	0.0135324	-1.64568
19283	Ptprz1	protein tyrosine phosphatase, receptor type Z, polypeptide 1	down	0.00701581	-2.55652
19345	Rab5c	RAB5C, member RAS oncogene family	down	0.00201518	-2.52847
19646	Rbbp4	retinoblastoma binding protein 4	down	0.00078072	-3.80551		O
19652	Rbm3	RNA binding motif protein 3	down	0.0131911	-1.03373
19726	Rfx3	regulatory factor X, 3 (influences HLA class II expression)	down	0.0012071	-2.25752				O
19821	Rnf2	ring finger protein 2	down	0.0358951	-0.845149
19934	Rpl22	ribosomal protein L22	up	0.00566918	1.50128
19942	Rpl27	ribosomal protein L27	up	0.0130066	1.02788
19946	Rpl30	ribosomal protein L30	down	0.0298564	-3.19565
20102	Rps4x	ribosomal protein S4, X-linked	down	0.00116165	-2.4133		O
20115	Rps7	ribosomal protein S7	down	0.0112662	-3.38193
20133	Rrm1	ribonucleotide reductase M1	down	0.020438	-3.10496		O
20239	Atxn2	ataxin 2	up	0.00487474	1.53457
20334	Sec23a	SEC23 homolog A, COPII coat complex component	up	0.0274463	1.80648		O		O
20336	Exoc4	exocyst complex component 4	down	0.0129115	-1.48732
20510	Slc1a1	solute carrier family 1 (neuronal/epithelial high affinity glutamate transporter, system Xag), member 1	up	0.0397157	1.18044		O
20512	Slc1a3	solute carrier family 1 (glial high affinity glutamate transporter), member 3	down	0.0291367	-0.827471
20541	Slc8a1	solute carrier family 8 (sodium/calcium exchanger), member 1	up	0.00942278	1.21331
20586	Smarca4	SWI/SNF related, matrix associated, actin dependent regulator of chromatin, subfamily a, member 4	down	0.0283368	-2.11317		O
20603	Sms	spermine synthase	down	0.00187893	-4.10907
20614	Snap25	synaptosomal-associated protein 25	down	0.0225818	-1.32349		O		O
20655	Sod1	superoxide dismutase 1, soluble	down	0.0206408	-1.05039
20775	Sqle	squalene epoxidase	up	0.00276456	1.76142		O
20901	Strap	serine/threonine kinase receptor associated protein	up	0.0393457	1.59729
20910	Stxbp1	syntaxin binding protein 1	down	0.00474513	-1.47089
21371	Tbca	tubulin cofactor A	down	0.00126997	-2.60354
21454	Tcp1	t-complex protein 1	down	0.0125743	-1.42668		O
21762	Psmd2	proteasome (prosome, macropain) 26S subunit, non-ATPase, 2	down	0.0190559	-1.31931
21848	Trim24	tripartite motif-containing 24	up	0.0198548	2.01731
21894	Tln1	talin 1	down	0.00420083	-1.94202	O
22153	Tubb4a	tubulin, beta 4A class IVA	down	0.00502532	-1.55087
22200	Uba3	ubiquitin-like modifier activating enzyme 3	down	0.0257308	-0.94302
22223	Uchl1	ubiquitin carboxy-terminal hydrolase L1	down	0.000473277	-3.68221		O		O
22224	Usp10	ubiquitin specific peptidase 10	down	0.0143491	-1.17816
22230	Ufd1l	ubiquitin fusion degradation 1 like	up	0.0206579	0.993646
22247	Umps	uridine monophosphate synthetase	down	0.00393465	-1.69355
22273	Uqcrc1	ubiquinol-cytochrome c reductase core protein 1	up	0.0104657	1.162
22284	Usp9x	ubiquitin specific peptidase 9, X chromosome	up	0.00603059	2.60972
22327	Vbp1	von Hippel-Lindau binding protein 1	down	0.0039801	-2.06033
22348	Slc32a1	solute carrier family 32 (GABA vesicular transporter), member 1	down	0.00685521	-2.63356
22352	Vim	vimentin	down	3.12653e-05	-5.31871	O
22375	Wars	tryptophanyl-tRNA synthetase	up	0.0150803	1.1682
22378	Wbp2	WW domain binding protein 2	up	0.00597173	2.20339
22385	Baz1b	bromodomain adjacent to zinc finger domain, 1B	down	0.00315827	-2.18576
22388	Wdr1	WD repeat domain 1	down	0.027214	-1.83493
22631	Ywhaz	tyrosine 3-monooxygenase/tryptophan 5-monooxygenase activation protein, zeta polypeptide	up	0.0105769	1.01434		O
22763	Zfr	zinc finger RNA binding protein	down	0.0194592	-1.00842		O
23806	Arih1	ariadne RBR E3 ubiquitin protein ligase 1	down	0.00176086	-2.13741		O
23983	Pcbp1	poly(rC) binding protein 1	down	0.00333216	-1.77769
23997	Psmd13	proteasome (prosome, macropain) 26S subunit, non-ATPase, 13	down	0.016056	-0.878905
24061	Smc1a	structural maintenance of chromosomes 1A	down	0.00492474	-1.49664	O
26394	Lypla2	lysophospholipase 2	down	0.00633276	-3.71268
26398	Map2k4	mitogen-activated protein kinase kinase 4	down	0.0095576	-1.7421		O
26413	Mapk1	mitogen-activated protein kinase 1	down	0.00372365	-3.67044		O
26417	Mapk3	mitogen-activated protein kinase 3	up	0.0210734	1.31592
26440	Psma1	proteasome (prosome, macropain) subunit, alpha type 1	down	0.0155066	-1.80996		O
26446	Psmb3	proteasome (prosome, macropain) subunit, beta type 3	down	0.0339197	-1.13598
26450	Rbbp9	retinoblastoma binding protein 9	up	0.0025164	1.75976
26569	Slc27a4	solute carrier family 27 (fatty acid transporter), member 4	up	0.0395635	0.86286
26754	Cops5	COP9 signalosome subunit 5	down	0.0146893	-1.35413
26913	Gprin1	G protein-regulated inducer of neurite outgrowth 1	down	0.0412886	-2.41802
26914	H2afy	H2A histone family, member Y	down	0.00221089	-2.53455			O	O
26926	Aifm1	apoptosis-inducing factor, mitochondrion-associated 1	up	0.0211043	1.51687
26931	Ppp2r5c	protein phosphatase 2, regulatory subunit B', gamma	down	0.00218124	-2.03757
27050	Rps3	ribosomal protein S3	up	0.0100797	1.20058
27053	Asns	asparagine synthetase	up	9.60974e-05	4.19457				O
27267	Cars	cysteinyl-tRNA synthetase	up	0.00171834	1.97379		O
27402	Pdhx	pyruvate dehydrogenase complex, component X	up	0.0233856	1.39168
28000	Prpf19	pre-mRNA processing factor 19	down	0.00545051	-2.56975				O
28088	Rtcb	RNA 2',3'-cyclic phosphate and 5'-OH ligase	down	0.00648605	-1.25276
29811	Ndrg2	N-myc downstream regulated gene 2	down	0.0112848	-1.54007
30928	Zbtb18	zinc finger and BTB domain containing 18	up	0.0203978	1.85163
50790	Acsl4	acyl-CoA synthetase long-chain family member 4	up	0.00171093	1.93432
50887	Hmgn5	high-mobility group nucleosome binding domain 5	down	0.0254545	-1.0956
50927	Nasp	nuclear autoantigenic sperm protein (histone-binding)	down	0.00537113	-1.76342
50995	Uba2	ubiquitin-like modifier activating enzyme 2	down	0.00631256	-1.35206
51793	Ddah2	dimethylarginine dimethylaminohydrolase 2	down	0.00321071	-1.68043	O
51796	Srrm1	serine/arginine repetitive matrix 1	down	0.00694545	-1.14993
51797	Ctps	cytidine 5'-triphosphate synthase	down	0.00915578	-1.38124		O
51810	Hnrnpu	heterogeneous nuclear ribonucleoprotein U	down	0.00258689	-1.72347
52206	Anapc4	anaphase promoting complex subunit 4	down	0.0252434	-1.50015
52377	Rcn3	reticulocalbin 3, EF-hand calcium binding domain	down	0.00186595	-2.03202
52502	Carhsp1	calcium regulated heat stable protein 1	down	0.0213545	-1.15322	O
53356	Eif3g	eukaryotic translation initiation factor 3, subunit G	up	0.0342987	1.13479
53375	Mtx2	metaxin 2	down	0.0201165	-2.17774		O
53379	Hnrnpa2b1	heterogeneous nuclear ribonucleoprotein A2/B1	down	0.000703035	-3.31715
53602	Hpcal1	hippocalcin-like 1	down	0.0190327	-1.2001		O
53610	Nono	non-POU-domain-containing, octamer binding protein	down	0.00804658	-2.64767		O
53872	Caprin1	cell cycle associated protein 1	down	0.000362785	-3.68731		O
53890	Sart3	squamous cell carcinoma antigen recognized by T cells 3	up	0.0121042	1.57874
54189	Rabep1	rabaptin, RAB GTPase binding effector protein 1	up	0.0274443	0.90028
54403	Slc4a4	solute carrier family 4 (anion exchanger), member 4	down	0.00114633	-3.7344		O
54563	Nup210	nucleoporin 210	down	0.0283363	-1.01976
54638	Ccdc22	coiled-coil domain containing 22	up	0.00746533	1.41477
54723	Tfip11	tuftelin interacting protein 11	down	0.0193692	-0.982441
55963	Slc1a4	solute carrier family 1 (glutamate/neutral amino acid transporter), member 4	up	0.00355443	1.62222		O
55988	Snx12	sorting nexin 12	up	0.0225371	5.07076
56040	Rplp1	ribosomal protein, large, P1	up	0.0154066	0.87913
56357	Ivd	isovaleryl coenzyme A dehydrogenase	down	0.0151435	-1.49301
56381	Spen	SPEN homolog, transcriptional regulator (Drosophila)	up	0.0189994	0.867217	O
56420	Ppp4c	protein phosphatase 4, catalytic subunit	up	0.0435502	1.04579
56421	Pfkp	phosphofructokinase, platelet	up	0.00530921	1.37162			O
56430	Clip1	CAP-GLY domain containing linker protein 1	up	0.00852337	2.17126		O
56443	Arpc1a	actin related protein 2/3 complex, subunit 1A	up	0.0124284	1.08918		O
56454	Aldh18a1	aldehyde dehydrogenase 18 family, member A1	up	0.00352921	1.77711
56463	Snd1	staphylococcal nuclease and tudor domain containing 1	down	0.00222569	-2.83507
56495	Asna1	arsA arsenite transporter, ATP-binding, homolog 1 (bacterial)	up	0.0100644	1.22437
56526	42619	septin 6	up	0.00830847	2.77709		O
56529	Sec11a	SEC11 homolog A, signal peptidase complex subunit	up	0.00337476	5.61029	O
58208	Bcl11b	B cell leukemia/lymphoma 11B	down	0.00134195	-3.77669		O
59015	Nup160	nucleoporin 160	down	0.0233023	-1.011
59093	Pcbp3	poly(rC) binding protein 3	down	0.00234766	-1.93216
59287	Ncstn	nicastrin	down	0.0186376	-2.01968
60595	Actn4	actinin alpha 4	down	0.00911314	-1.42315	O
65246	Xpo7	exportin 7	down	0.00220567	-2.13198		O
66043	Atp5d	ATP synthase, H+ transporting, mitochondrial F1 complex, delta subunit	down	0.000438355	-4.39468
66171	Pgls	6-phosphogluconolactonase	down	0.0097979	-1.90374	O
66231	Thoc7	THO complex 7	down	0.00825501	-1.37182
66413	Psmd6	proteasome (prosome, macropain) 26S subunit, non-ATPase, 6	down	0.002718	-2.37909
66482	Exoc2	exocyst complex component 2	up	0.0108413	1.19568
66513	Tab1	TGF-beta activated kinase 1/MAP3K7 binding protein 1	down	0.0033176	-2.21435
66521	Rwdd1	RWD domain containing 1	down	0.00665635	-3.07106
66609	Cryzl1	crystallin, zeta (quinone reductase)-like 1	down	0.0441449	-1.0771		O
66642	Ctnnbl1	catenin, beta like 1	down	0.0296169	-0.71811
66736	Emc2	ER membrane protein complex subunit 2	up	0.0173894	0.90667
66870	Serbp1	serpine1 mRNA binding protein 1	up	0.000723635	2.87172
66978	Luc7l	Luc7-like	down	0.000801451	-3.05684
67039	Rbm25	RNA binding motif protein 25	up	0.0268047	2.03026
67128	Ube2g1	ubiquitin-conjugating enzyme E2G 1	up	0.0221726	1.15373
67134	Nop56	NOP56 ribonucleoprotein	down	0.00372651	-2.60116
67144	Lrrc40	leucine rich repeat containing 40	down	0.00710514	-1.7698
67781	Ilf2	interleukin enhancer binding factor 2	down	0.0072892	-8.73992
67809	Rmdn3	regulator of microtubule dynamics 3	down	0.0301382	-1.12998
67830	Rer1	retention in endoplasmic reticulum sorting receptor 1	up	0.00293036	2.22188
67842	Nop9	NOP9 nucleolar protein	down	0.010901	-3.06027
67870	Enoph1	enolase-phosphatase 1	down	0.00317619	-2.08515
67873	Mri1	methylthioribose-1-phosphate isomerase 1	down	0.000542685	-3.47405
67951	Tubb6	tubulin, beta 6 class V	down	0.00678444	-1.37355	O
67979	Atad1	ATPase family, AAA domain containing 1	down	0.0114846	-1.49492
68087	Dcakd	dephospho-CoA kinase domain containing	up	0.00789133	1.44366
68094	Smarcc2	SWI/SNF related, matrix associated, actin dependent regulator of chromatin, subfamily c, member 2	down	0.00459984	-1.48124				O
68219	Nudt21	nudix (nucleoside diphosphate linked moiety X)-type motif 21	down	0.00897923	-1.47085		O
68263	Pdhb	pyruvate dehydrogenase (lipoamide) beta	down	0.0177695	-1.41057		O
68342	Ndufb10	NADH dehydrogenase (ubiquinone) 1 beta subcomplex, 10	up	0.0040066	1.58594
68347	0610011F06Rik	RIKEN cDNA 0610011F06 gene	up	0.00512016	2.08985		O	O
68564	Nufip2	nuclear fragile X mental retardation protein interacting protein 2	up	0.000815324	2.8972
68795	Ubr3	ubiquitin protein ligase E3 component n-recognin 3	down	0.00704981	-1.92557		O
68813	Dock5	dedicator of cytokinesis 5	up	0.0160635	1.0257
68964	Ctc1	CTS telomere maintenance complex component 1	down	0.0295012	-1.03903		O
69459	Ubl7	ubiquitin-like 7 (bone marrow stromal cell-derived)	up	0.00876144	1.14724
69957	Cdc16	CDC16 cell division cycle 16	down	0.000854934	-2.70359
70248	Dazap1	DAZ associated protein 1	down	0.00810865	-1.07581
70549	Tln2	talin 2	down	0.00316523	-2.8057
70925	Cdkn2aip	CDKN2A interacting protein	down	0.00216297	-2.25971
71020	Spats1	spermatogenesis associated, serine-rich 1	up	0.0217688	1.04773
71207	Nudt4	nudix (nucleoside diphosphate linked moiety X)-type motif 4	up	0.0368666	0.67495		O
71653	Shtn1	shootin 1	down	0.00132575	-2.2823
71702	Cdc5l	cell division cycle 5-like (S. pombe)	down	0.00911722	-1.29776		O
71745	Cul2	cullin 2	up	0.00295229	1.82176		O
71766	Raver1	ribonucleoprotein, PTB-binding 1	down	0.0248372	-0.850741
71770	Ap2b1	adaptor-related protein complex 2, beta 1 subunit	up	0.00241211	3.05202		O
71994	Cnn3	calponin 3, acidic	down	0.00280412	-2.17666	O
72117	Naa50	N(alpha)-acetyltransferase 50, NatE catalytic subunit	up	0.0123586	1.23158		O		O
72198	Skiv2l2	superkiller viralicidic activity 2-like 2 (S. cerevisiae)	down	0.0087801	-2.24718
72199	Mms19	MMS19 (MET18 S. cerevisiae)	down	0.00252032	-3.82011
72572	Spats2	spermatogenesis associated, serine-rich 2	up	0.0044598	1.4562		O
72662	Dis3	DIS3 homolog, exosome endoribonuclease and 3'-5' exoribonuclease	down	0.00983419	-3.24927		O
72828	Ubash3b	ubiquitin associated and SH3 domain containing, B	up	0.00502188	1.41755
72831	Dhx30	DEAH (Asp-Glu-Ala-His) box polypeptide 30	up	0.0364238	1.04652		O
72935	Ddx41	DEAD (Asp-Glu-Ala-Asp) box polypeptide 41	down	0.00361206	-2.08863
72993	Appl1	adaptor protein, phosphotyrosine interaction, PH domain and leucine zipper containing 1	up	0.00555741	3.86849
73086	Rps6ka5	ribosomal protein S6 kinase, polypeptide 5	down	0.00634577	-1.5391
73666	Thoc3	THO complex 3	up	0.0144408	1.05912
73830	Eif3k	eukaryotic translation initiation factor 3, subunit K	up	0.00740925	1.27466
74117	Actr3	ARP3 actin-related protein 3	down	0.020158	-0.984057
74142	Lonp1	lon peptidase 1, mitochondrial	up	0.00601389	1.34961
74145	F13a1	coagulation factor XIII, A1 subunit	down	0.00648321	-2.00841
74195	Elp3	elongator acetyltransferase complex subunit 3	down	0.0162914	-1.054
74237	Tubgcp2	tubulin, gamma complex associated protein 2	down	0.0202782	-2.09067
74355	Smchd1	SMC hinge domain containing 1	down	0.002631	-1.7945
74392	Specc1l	sperm antigen with calponin homology and coiled-coil domains 1-like	up	0.0199143	1.33929
75062	Sf3a3	splicing factor 3a, subunit 3	down	0.00477687	-1.55967
75221	Dpp3	dipeptidylpeptidase 3	down	0.0103272	-1.44422
75687	Fam65a	family with sequence similarity 65, member A	up	0.0159911	1.08791
75705	Eif4b	eukaryotic translation initiation factor 4B	down	0.00308078	-2.43779
75805	Nln	neurolysin (metallopeptidase M3 family)	up	0.00130758	2.25362
76055	Mgea5	meningioma expressed antigen 5 (hyaluronidase)	down	0.00422242	-1.44475		O
76281	Tax1bp3	Tax1 (human T cell leukemia virus type I) binding protein 3	up	0.00626822	1.43516	O
76299	Erp44	endoplasmic reticulum protein 44	down	0.00519221	-1.87326
76582	Ipo11	importin 11	down	0.00141573	-2.53148		O
76614	Immt	inner membrane protein, mitochondrial	down	0.0261117	-1.86764
76742	Snx27	sorting nexin family member 27	down	0.00242107	-2.8856
76884	Cyfip2	cytoplasmic FMR1 interacting protein 2	down	0.00830716	-2.01666		O
76936	Hnrnpm	heterogeneous nuclear ribonucleoprotein M	down	0.00115499	-2.42614
76987	Hdhd2	haloacid dehalogenase-like hydrolase domain containing 2	down	0.00968337	-1.3154
77579	Myh10	myosin, heavy polypeptide 10, non-muscle	down	0.000677142	-3.16684
77629	Sphkap	SPHK1 interactor, AKAP domain containing	up	0.0145586	2.17614
77853	Msl2	male-specific lethal 2 homolog (Drosophila)	up	0.00959969	1.18659
78689	Naa35	N(alpha)-acetyltransferase 35, NatC auxiliary subunit	up	0.0235307	1.57446
78798	Eml4	echinoderm microtubule associated protein like 4	up	0.00391718	1.46184
78894	Aacs	acetoacetyl-CoA synthetase	up	0.00210222	1.88143
80838	Hist1h1a	histone cluster 1, H1a	down	0.0301002	-0.83175
83397	Akap12	A kinase (PRKA) anchor protein (gravin) 12	up	0.0022899	7.31274
83493	Sacm1l	SAC1 suppressor of actin mutations 1-like (yeast)	up	0.0198116	1.51991
85305	Kars	lysyl-tRNA synthetase	up	0.0331565	2.1809
93730	Lztfl1	leucine zipper transcription factor-like 1	down	0.0269727	-1.02434		O
93760	Arid1a	AT rich interactive domain 1A (SWI-like)	down	0.0102491	-1.36271
97212	Hadha	hydroxyacyl-Coenzyme A dehydrogenase/3-ketoacyl-Coenzyme A thiolase/enoyl-Coenzyme A hydratase (trifunctional protein), alpha subunit	down	0.017758	-1.81453	O
97908	Hist1h3g	histone cluster 1, H3g	down	0.00242666	-2.17553
99512	Wdr47	WD repeat domain 47	up	0.0108669	4.01531
99982	Kdm1a	lysine (K)-specific demethylase 1A	down	0.0263965	-2.64109
100732	Mapre3	microtubule-associated protein, RP/EB family, member 3	down	0.00435694	-1.68961		O
101023	Zfp513	zinc finger protein 513	down	0.0121466	-1.42004
103573	Xpo1	exportin 1	down	0.00499491	-1.91111
104831	Ptpn23	protein tyrosine phosphatase, non-receptor type 23	up	0.00613383	2.83986
105148	Iars	isoleucine-tRNA synthetase	up	0.037403	0.768237
106794	Dhx57	DEAH (Asp-Glu-Ala-Asp/His) box polypeptide 57	down	0.010635	-3.19968
107045	Lars	leucyl-tRNA synthetase	up	0.0124955	1.57642
107358	Tm9sf3	transmembrane 9 superfamily member 3	up	0.0249814	0.983536
107702	Rnh1	ribonuclease/angiogenin inhibitor 1	down	0.0224752	-1.15707
107767	Scamp1	secretory carrier membrane protein 1	up	0.000363396	3.49512		O
108100	Baiap2	brain-specific angiogenesis inhibitor 1-associated protein 2	up	0.0103506	1.44221		O
108155	Ogt	O-linked N-acetylglucosamine (GlcNAc) transferase (UDP-N-acetylglucosamine:polypeptide-N-acetylglucosaminyl transferase)	down	0.0106344	-1.31125
108156	Mthfd1	methylenetetrahydrofolate dehydrogenase (NADP+ dependent), methenyltetrahydrofolate cyclohydrolase, formyltetrahydrofolate synthase	down	0.00525599	-1.37717
108645	Mat2b	methionine adenosyltransferase II, beta	up	0.0296898	0.946716		O
108737	Oxsr1	oxidative-stress responsive 1	down	0.020053	-0.971852
108829	Jmjd1c	jumonji domain containing 1C	down	0.0237814	-6.28985
108989	Tpr	translocated promoter region, nuclear basket protein	down	0.00274827	-1.64996
109079	Sephs1	selenophosphate synthetase 1	down	0.00599052	-1.48252
109711	Actn1	actinin, alpha 1	down	0.00965241	-2.8591
110750	Cse1l	chromosome segregation 1-like (S. cerevisiae)	down	0.000667474	-3.92844
110960	Tars	threonyl-tRNA synthetase	up	0.00347968	1.90912
111173	Erc1	ELKS/RAB6-interacting/CAST family member 1	down	2.92643e-06	-7.71871
117600	Srgap1	SLIT-ROBO Rho GTPase activating protein 1	down	0.0152521	-1.35616	O
140570	Plxnb2	plexin B2	down	0.0153401	-1.18426	O
170638	Hpcal4	hippocalcin-like 4	down	0.00663802	-1.44384		O
170762	Nup155	nucleoporin 155	down	0.0110538	-1.51885
170791	Rbm39	RNA binding motif protein 39	down	0.00383424	-3.6414
192156	Mvd	mevalonate (diphospho) decarboxylase	up	0.0113481	1.14859				O
192950	Nacad	NAC alpha domain containing	up	0.00214636	1.89424
208846	Daam1	dishevelled associated activator of morphogenesis 1	up	0.00524388	1.44654	O
209630	Frmd4a	FERM domain containing 4A	up	0.016007	1.10108
210711	Mcmbp	minichromosome maintenance complex binding protein	down	0.0120701	-1.2663
212627	Prpsap2	phosphoribosyl pyrophosphate synthetase-associated protein 2	down	0.016851	-1.23571
216156	Wdr18	WD repeat domain 18	down	0.0141753	-1.071
216188	Aldh1l2	aldehyde dehydrogenase 1 family, member L2	up	0.00346743	1.52407	O
216443	Mars	methionine-tRNA synthetase	up	0.00536631	1.73465
216873	Spag7	sperm associated antigen 7	down	0.0178094	-1.90719
216965	Taok1	TAO kinase 1	up	0.0184481	1.52558
217124	Ppp1r9b	protein phosphatase 1, regulatory subunit 9B	down	0.0102427	-1.54029
217342	Ube2o	ubiquitin-conjugating enzyme E2O	up	0.0130923	1.10333
217365	Nploc4	NPL4 homolog, ubiquitin recognition factor	up	0.00632572	2.25887
217866	Cdc42bpb	CDC42 binding protein kinase beta	down	0.00367893	-3.00573
219158	Ccar2	cell cycle activator and apoptosis regulator 2	down	0.0090915	-1.85497
223697	Sun2	Sad1 and UNC84 domain containing 2	down	0.00508176	-1.5207
224105	Pak2	p21 protein (Cdc42/Rac)-activated kinase 2	down	0.0277614	-1.36025				O
224727	Bag6	BCL2-associated athanogene 6	down	0.00333333	-2.83046
224907	Dus3l	dihydrouridine synthase 3-like (S. cerevisiae)	up	0.0277698	1.50866
225432	Rbm27	RNA binding motif protein 27	down	0.0161647	-2.33839
225913	Tkfc	triokinase, FMN cyclase	down	0.00806496	-1.97974
226180	Ina	internexin neuronal intermediate filament protein, alpha	down	0.00834443	-1.99085
226251	Ablim1	actin-binding LIM protein 1	up	0.0266479	0.777678
226591	Tiprl	TIP41, TOR signalling pathway regulator-like (S. cerevisiae)	down	0.0130739	-1.91493		O
226778	Mark1	MAP/microtubule affinity regulating kinase 1	up	0.0383486	0.939907		O
227399	Ppip5k2	diphosphoinositol pentakisphosphate kinase 2	up	0.0110111	1.48147
227800	Rabgap1	RAB GTPase activating protein 1	up	0.0262503	1.08825
229543	Ints3	integrator complex subunit 3	down	0.000990642	-3.78267
229663	Csde1	cold shock domain containing E1, RNA binding	up	0.0133829	0.87977
229707	Strip1	striatin interacting protein 1	down	0.0343958	-1.33282
229933	Clca2	chloride channel accessory 2	up	0.00701707	1.41411
230233	Ikbkap	inhibitor of kappa light polypeptide enhancer in B cells, kinase complex-associated protein	down	0.01101	-1.11583
230598	Nrd1	nardilysin, N-arginine dibasic convertase, NRD convertase 1	up	0.015059	0.901456
230861	Eif4g3	eukaryotic translation initiation factor 4 gamma, 3	up	0.00796072	1.52939
230866	Emc1	ER membrane protein complex subunit 1	down	0.00765212	-1.58118
231580	Gak	cyclin G associated kinase	up	0.025097	0.863844
232227	Iqsec1	IQ motif and Sec7 domain 1	up	0.0256228	1.11484		O
232906	Arhgap35	Rho GTPase activating protein 35	down	0.025532	-2.27899
233871	Atxn2l	ataxin 2-like	up	0.00967806	1.33932
233908	Fus	fused in sarcoma	down	8.85265e-05	-5.03973		O
234373	Sugp2	SURP and G patch domain containing 2	down	0.00935954	-1.08544
234734	Aars	alanyl-tRNA synthetase	up	0.00717166	1.27735
235072	42620	septin 7	down	0.0112746	-1.78257
238799	Tnpo1	transportin 1	down	0.00186008	-3.60362			O	O
239857	Cadm2	cell adhesion molecule 2	up	0.00076901	2.64049		O		O
240614	Ranbp6	RAN binding protein 6	up	0.00998788	1.04487		O
241656	Pak7	p21 protein (Cdc42/Rac)-activated kinase 7	up	0.0146372	1.1283
244373	Erlin2	ER lipid raft associated 2	down	0.000259659	-4.66509	O
245474	Dkc1	dyskeratosis congenita 1, dyskerin	down	0.00188888	-1.91915
245537	Nlgn3	neuroligin 3	down	0.0426477	-1.23643
245688	Rbbp7	retinoblastoma binding protein 7	down	0.0427167	-2.05926
245877	Map7d1	MAP7 domain containing 1	down	0.00699094	-1.72784
252870	Usp7	ubiquitin specific peptidase 7	down	0.034663	-1.07052
268721	Zswim8	zinc finger SWIM-type containing 8	up	0.015035	1.92602
268860	Abat	4-aminobutyrate aminotransferase	down	0.00803013	-2.67097		O
269180	Inpp4a	inositol polyphosphate-4-phosphatase, type I	down	0.0220878	-1.60621		O
269536	Tex10	testis expressed gene 10	down	0.00891472	-2.01987
269639	Zfp512	zinc finger protein 512	down	0.0221383	-1.04494
269951	Idh2	isocitrate dehydrogenase 2 (NADP+), mitochondrial	down	0.015598	-1.0972
270097	Vat1l	vesicle amine transport protein 1 homolog-like (T. californica)	down	0.00467918	-1.78628
276846	Pigs	phosphatidylinositol glycan anchor biosynthesis, class S	down	0.0116439	-3.03662
319387	Adgrl3	adhesion G protein-coupled receptor L3	up	0.0309307	5.6621		O
319504	Nrcam	neuronal cell adhesion molecule	down	0.0305266	-0.850434		O
319765	Igf2bp2	insulin-like growth factor 2 mRNA binding protein 2	down	0.0124738	-1.15839	O
320827	C530008M17Rik	RIKEN cDNA C530008M17 gene	up	0.0146438	0.956761
330192	Vps37b	vacuolar protein sorting 37B (yeast)	down	0.0232825	-1.57688
330863	Trim67	tripartite motif-containing 67	up	0.0336331	0.986212
353172	Gars	glycyl-tRNA synthetase	up	0.000304864	3.72904
380686	Cnrip1	cannabinoid receptor interacting protein 1	down	0.0285586	-0.855665
380752	Tssc1	tumor suppressing subtransferable candidate 1	down	0.0284047	-1.77864
407785	Ndufs6	NADH dehydrogenase (ubiquinone) Fe-S protein 6	down	0.0035971	-1.50508
433702	Ncbp1	nuclear cap binding protein subunit 1	down	0.0179522	-3.19707
545156	Kalrn	kalirin, RhoGEF kinase	down	0.0364643	-2.12512		O
628870	Otogl	otogelin-like	up	0.0106016	1.09102
