# Supplementary material for: Characterization of developmental defects in the forebrain resulting from hyperactivated mTOR signaling by integrative analysis of transcriptomic and proteomic data
Source: Sci Rep. 2017 Jun 6;7:2826. doi: 10.1038/s41598-017-02842-6 (PMC5460284; doi:10.1038/s41598-017-02842-6)
Supplement: Supplementary file 4 — Supplementary table 3 [file 41598_2017_2842_MOESM4_ESM.xls]

## Sheet: Supplementary Table 3
Supplementary Table 3. Gene ontology biological processes (GOBPs) enriched by DEGs, and DEPs, as well as DEGs identified from gene expression data of TSC patients.
		DEG_up				DEG_down				DEP_up				DEP_down				GSE16969_up				GSE16969_down				GSE62019_up				GSE62019_down
No	GOBP_term	Gene_count	P-value	GOBP_enrich	Gene	Gene_count	P-value	GOBP_enrich	Gene	Gene_count	P-value	GOBP_enrich	Gene	Gene_count	P-value	GOBP_enrich	Gene	Gene_count	P-value	GOBP_enrich	Gene	Gene_count	P-value	GOBP_enrich	Gene	Gene_count	P-value	GOBP_enrich	Gene	Gene_count	P-value	GOBP_enrich	Gene
115	tRNA metabolic process	11	0.000433146	O	Cars, Nars, 1190005F20Rik, Lars2, Iars, Lars, Yars, Tars, Mars, Aars, Gars					10	4.64801e-07	O	Wars, Cars, Kars, Iars, Lars, Tars, Mars, Dus3l, Aars, Gars	2	0.867628		F13a1, Tpr					6	0.954662		Cars, Farsa, Rpp14, Ears2, Trnt1, Trub2	2	0.93016		Aarsd1, Dars2	3	0.903114		Nsun2, Trit1, Pus7l
119	tRNA aminoacylation for protein translation	10	1.34898e-06	O	Cars, Nars, Lars2, Iars, Lars, Yars, Tars, Mars, Aars, Gars					9	4.1087e-09	O	Wars, Cars, Kars, Iars, Lars, Tars, Mars, Aars, Gars	2	0.560059		F13a1, Tpr					3	0.89368		Cars, Farsa, Ears2	2	0.660659		Aarsd1, Dars2
149	ion transport	29	0.00855837	O	Atp7b, Cacna2d1, Grin2a, Itpr1, Kcnj16, Kcnj5, Ptger3, Slc16a7, Slc8a1, Clcn6, Cln8, Slc25a37, Scn2b, Kcnn1, P2rx5, Scn2a1, Kcnh7, Slc24a6, Kcnk12, Atp13a3, Clic5, Kcng3, Slc38a7, Abcc4, Cacna1i, Kcnt2, Atp6v0d2, Kctd16, Kctd21	27	0.0967866		Gabrd, Grin2d, Kcnj8, Trpc7, Atp5l, Slco1a4, Slc40a1, Fxyd1, Cacna2d2, Fxyd7, Trpv4, Slc5a7, Tsc1, Slc39a8, Steap3, Kcnip1, Kcnn3, Clic6, Slc9a2, Ano3, Slc10a4, Slc4a5, Glra2, Accn4, Kctd8, Kcne2, Kcnj13	3	0.985194		Capza2, Slc8a1, Clca5	6	0.995949		Atox1, Itpr3, Lasp1, Slc1a3, Slc4a4, Atp5d	29	0.995289		Atp6v0e, Atp7a, Cnga3, Cp, Itpr2, Kcnq1, Ltf, Nfatc1, Nsf, Ptprc, Ryr3, Slc16a1, Slc4a2, Tst, Clic4, Slc25a13, Steap3, Slc38a10, Hvcn1, Slc10a7, Slc6a8, Ano6, Clic1, Slc13a3, Mlc1, Slc24a1, Abcc4, Slc4a11, Slc9a9	103	4.10484e-09	O	Ank, Slc25a4, Atp2a2, Atp2b2, Atp6v1a, Atp6v1b2, Atp6v0d1, Atp6v1e1, Atp6v0a1, Cacna1b, Cacna1e, Cacna2d3, Cacnb1, Cacnb2, Cacnb4, Camk2a, Clcn4-2, Fkbp1a, Fkbp1b, Fkbp4, Gabra1, Gabra2, Gabra4, Gabrb3, Gabrd, Gabrg2, Glrb, Gria1, Gria4, Grik2, Grin1, Grin2a, Hcn1, Itpr1, Kcnab1, Kcnab2, Kcnj3, Kcnj4, Kcnj9, Kcnk1, Kcnk2, Kcns2, Nnt, Prkcb, Ppp3ca, Ryr2, Scn8a, Slc1a2, Slc1a6, Vdac1, Vdac3, Gria3…	22	0.153019		Atp1b1, Slc39a7, Kcna1, Kcna4, Kcnab1, Kcnab2, Kcnq2, Slc12a1, Slc5a3, Atp5e, Kcnip1, Steap1, Nipal1, Kctd1, Slc13a3, Slc26a8, P2rx2, Tpcn2, Kcnc2, Atp2b3, Slc39a9, Nalcn	24	0.64422		Fxyd2, Atp2b2, Clcn2, Clcn5, Kcnj16, Nnt, Psen2, Ptger3, Atp1a4, Kcnd3, Ttyh1, Steap2, Slc10a7, Kcnip4, Nipa2, Slc24a3, Slc39a6, Slc5a10, Slc8a3, Kcnn3, Mlc1, Kcnk12, Kcnj14, Slc9a6
249	isoprenoid biosynthetic process	4	0.015651	O	Fdft1, Mvd, Hmgcs1, Idi1					2	0.170665		Fdft1, Mvd									2	0.841635		Hmgcr, Hmgcs1	2	0.403346		Aldh1a2, Pdss2	2	0.535436		Hmgcr, Mvd
256	lipid biosynthetic process	16	0.00434275	O	Apoa1, Cyp51, Dhcr7, Fasn, Fdft1, Hsd17b7, Hsd3b4, Lss, 0610007P14Rik, Sc4mol, Pigw, Cyb5r1, Mvd, Hmgcs1, Idi1, Pigg	3	0.997295		Alox5ap, Cd74, Plp1	2	0.913543		Fdft1, Mvd	3	0.963222		Cyp51, Prpf19, Pigs	24	0.0898051		Alox5, Bmpr1b, Cd81, Ch25h, Pcyt1a, Cd74, Fabp5, Ptgds, Ptgs1, Qk, Sykb, Ggt5, Agpat3, Hpgds, Sh3glb1, Fads2, Elovl5, Sgms2, Fads1, Lass1, B3gnt5, Cyb5r3, Serinc5, Dhrs9	17	0.954085		Cmas, Cyp51, Degs1, B4galnt1, Hmgcr, Prkab1, Mecr, B4galt6, 0610007P14Rik, Far1, Pigx, Mboat7, Acly, Prkag2, Hmgcs1, Pisd, Far2	8	0.485773		Alox12, Sigmar1, Ptgs1, Aldh1a2, Fads3, Pdss2, Ptges2, Rnpep	15	0.111398		Degs1, Gdf1, Hmgcr, Fabp5, Pigf, Qk, Star, Prpf19, Agpat1, Agpat4, Elovl5, Degs2, Elovl4, Acsm1, Mvd
353	sterol metabolic process	13	3.17864e-07	O	Apoa1, Cyp51, Dhcr7, Fdft1, Hsd17b7, Soat1, Cln8, 0610007P14Rik, Sc4mol, Cyb5r1, Mvd, Hmgcs1, Idi1	3	0.637376		Apoa2, Lepr, Pon1	2	0.481231		Fdft1, Mvd					8	0.178065		Abca1, Apoe, Cat, Ch25h, Lcat, Ldlr, Srebf1, Cyb5r3	5	0.875683		Cyp51, Hmgcr, Mbtps1, 0610007P14Rik, Hmgcs1	5	0.103474		Abca2, Cyp7a1, Fdxr, Lepr, Sigmar1	5	0.269964		Hmgcr, Cln6, Mvd, Soat2, Scap
553	amino acid activation	10	1.34898e-06	O	Cars, Nars, Lars2, Iars, Lars, Yars, Tars, Mars, Aars, Gars					9	4.1087e-09	O	Wars, Cars, Kars, Iars, Lars, Tars, Mars, Aars, Gars	2	0.560059		F13a1, Tpr					3	0.89368		Cars, Farsa, Ears2	2	0.660659		Aarsd1, Dars2
554	tRNA aminoacylation	10	1.34898e-06	O	Cars, Nars, Lars2, Iars, Lars, Yars, Tars, Mars, Aars, Gars					9	4.1087e-09	O	Wars, Cars, Kars, Iars, Lars, Tars, Mars, Aars, Gars	2	0.560059		F13a1, Tpr					3	0.89368		Cars, Farsa, Ears2	2	0.660659		Aarsd1, Dars2
10	mitotic cell cycle	3	0.983388		Apc, Ccng1, 4922501C03Rik	6	0.814946		Id4, Rps6, Tpd52l1, Pmf1, Fbxo5, Rpl24					12	0.00411555	O	Bub3, Smc3, Mapre1, Anapc1, Pafah1b1, Rnf2, Uba3, Smc1a, Anapc4, Cdc16, Mapre3, Sept7	19	0.213243		Cdc25b, Mapre1, Id4, Itgb1, Nedd1, Sept2, Nek1, Nfatc1, Stag2, Tcf3, Wee1, Smc1a, Lats2, Nek6, Cdc26, Anp32b, Haus7, Haus4, Rbbp8	18	0.764239		Camk2a, Ccng2, Cit, Pafah1b1, Ppp3ca, Ran, Map2k1, Cdc23, Mad2l1, Anapc5, Cables1, Arl8b, Zwilch, Ckap5, Mapre3, Camk2d, Cdc27, Ccnb1	8	0.337882		Hells, Anapc1, Nedd9, Foxo4, Rpl24, Hinfp, Kntc1, Brsk1	7	0.845803		App, Cd2ap, Kifc5b, Mdm2, Nek3, Cdc26, Fsd1
11	M phase	4	0.970519		Apc, Ccng1, Cpeb1, 4922501C03Rik	5	0.958067		Lfng, Rps6, Pmf1, Fbxo5, Rpl24					11	0.0291779	O	Bub3, Smc3, Mapre1, Anapc1, Pafah1b1, Psmd13, Smc1a, Anapc4, Cdc16, Mapre3, Sept7	16	0.727028		Cdc25b, Mapre1, Lfng, Nedd1, Sept2, Nek1, Psmc3ip, Stag2, Wee1, Smc1a, Lats2, Rec8, Nek6, Cdc26, Haus7, Haus4	19	0.878406		Ccng2, Cit, Clgn, Pafah1b1, Ran, Ube2b, Map2k1, Cdc23, Mad2l1, Anapc5, Arl8b, Zwilch, Trip13, Klhdc3, Ckap5, Mapre3, Rad51c, Cdc27, Ccnb1	14	0.0148275	O	Cpeb1, Hells, Lfng, Anapc1, Nedd9, Ovol1, Exo1, Nbn, Piwil2, Tacc2, Rpl24, Kntc1, Ccnb3, Slc26a8	8	0.855965		Cd2ap, Dmc1, Kifc5b, Psmc3ip, Nek3, Cdc26, Tex11, Fsd1
18	cell morphogenesis	8	0.630493		Apc, Bdnf, Dst, Gdf9, Boc, Gjc3, Clic5, Lmtk2	18	0.00607887	O	Adora2a, Arx, Col18a1, Dab2, Dlx5, Drd2, Egfr, Gbx2, Foxd1, Isl1, Krt8, Lst1, Ntn1, Etv4, Nkx2-1, Bcl11b, Rpl24, Ephb1	3	0.740381		Cfl1, Kif3a, Ablim1	15	0.0011929	O	Alcam, Cdk5, Dcx, Egfr, Kif5c, Ptpn11, Ptprz1, Slc1a3, Sod1, Stxbp1, Uchl1, Bcl11b, 4930506M07Rik, Myh10, Nrcam	37	0.000101032	O	Macf1, Atp7a, Bcl6, Bmp7, Bmpr1b, Ctnna1, Ctnnb1, Clu, Dclk1, Dst, Enah, Erbb2, Fat1, Pdpn, Hes1, Hgf, Lamb2, Llgl1, Lst1, Nfatc1, Ntn1, Pax6, Robo3, Sema5a, Cyfip1, Sox6, Sox9, Tgfb1, Tgfb2, Ezr, Antxr1, Pard3, Vangl2, Wwtr1, Lims1, Boc, Ofd1	32	0.116374		Atp2b2, Bdnf, Cck, Cdc42, Cdk5, Creb1, Efna5, Epha4, Epha7, Gas7, Foxg1, Hprt, Nefl, Nrp1, Ppp3r1, Sema4f, Tbr1, Uchl1, Mapk14, Mapk8ip3, B3gnt2, Fezf2, Bcl11b, Nrn1, Atl1, Spnb4, Csnk1a1, Mycbp2, Rgnef, Clic5, Slitrk4, Nrcam	11	0.179706		Atoh1, Dab2, Dcc, Lipa, Prox1, Cyfip1, Wnt3a, Grk1, Rpl24, Robo2, Brsk1	9	0.834838		App, Rhoa, Atp2b2, Ephb2, Nrp1, Rac1, Uchl1, Crb3, Prdm14
19	cell morphogenesis involved in differentiation	7	0.416285		Apc, Bdnf, Dst, Gdf9, Boc, Clic5, Lmtk2	15	0.00251522	O	Arx, Col18a1, Dab2, Dlx5, Drd2, Gbx2, Foxd1, Isl1, Krt8, Ntn1, Etv4, Nkx2-1, Bcl11b, Rpl24, Ephb1					14	0.000101901	O	Alcam, Cdk5, Dcx, Kif5c, Ptpn11, Ptprz1, Slc1a3, Sod1, Stxbp1, Uchl1, Bcl11b, 4930506M07Rik, Myh10, Nrcam	21	0.0298846	O	Atp7a, Bmp7, Bmpr1b, Ctnnb1, Dclk1, Dst, Enah, Erbb2, Hes1, Lamb2, Nfatc1, Ntn1, Pax6, Robo3, Sema5a, Cyfip1, Sox9, Tgfb1, Tgfb2, Antxr1, Boc	28	0.0112538	O	Atp2b2, Bdnf, Cck, Cdk5, Creb1, Efna5, Epha4, Epha7, Foxg1, Hprt, Nefl, Nrp1, Ppp3r1, Sema4f, Tbr1, Uchl1, Mapk8ip3, B3gnt2, Fezf2, Bcl11b, Nrn1, Atl1, Spnb4, Mycbp2, Rgnef, Clic5, Slitrk4, Nrcam	9	0.119166		Atoh1, Dab2, Dcc, Prox1, Cyfip1, Wnt3a, Grk1, Rpl24, Robo2	6	0.855673		App, Atp2b2, Ephb2, Nrp1, Rac1, Uchl1
118	translation	11	0.25348		Cars, Nars, Eftud1, Lars2, Iars, Lars, Yars, Tars, Mars, Aars, Gars	18	0.00823315	O	Rpl10a, Rpl21, Rpl27, Rpl28, Rpl30, Rpl9, Rps6, Rps4y2, Rpl11, Rpl37, Rpl24, Rps27a, Eif3j, Rpl10, Gm6548, Gm6654, Gm10653, Gm11968	18	1.42386e-09	O	Eef1a2, Eif4g2, Rpl22, Rpl27, Wars, Rps3, Cars, Eif3g, Rplp1, Eif3k, Kars, Iars, Lars, Tars, Mars, Eif4g3, Aars, Gars	9	0.203615		Eif3a, Eif6, Rbm3, Rpl30, Rps4x, Rps7, F13a1, Eif4b, Tpr	5	0.999996		Itgam, Eif4e2, Eef1d, Rpl10, Eif5b	26	0.58136		Eif4e, Gspt1, Rps4x, Mrps12, Cars, Gfm1, Mrps7, Mrps30, Mrps10, Eef1e1, Mrpl4, Eif1ax, Rps23, Farsa, Eif4e3, Ears2, Mrp63, Denr, Mtfmt, Abtb1, Mrpl30, Eif5, Rsl24d1, Pet112l, Eif5a, Gfm2	12	0.123795		Mrpl4, Rpl7l1, Mrps21, Rpl36al, Eif4e3, Rpl24, Mrpl52, Aarsd1, Brf1, Abtb1, Dars2, Mrpl21	8	0.92392		Rplp0, Rpl21, Mrpl48, Mrpl55, Mrrf, Mrpl3, Etf1, Gm6251
173	immune response	9	0.891983		C4b, Cebpg, Il1r1, Ncf1, Ccl6, Ccl9, Vegfa, Icosl, Lig4	19	0.110835		Cx3cr1, Fcer1g, Fcgrt, H2-Ab1, H2-DMb1, H2-DMb2, H2-Q2, Cd74, Il15, Kcnj8, Lst1, Gbp4, Rps6, Ccl12, Tnfsf10, Vtn, Cxcl14, Spon2, Gm13306, Gm2506, Ccl27b					5	0.969094		Apoa4, C3, Mif, Prdx1, Ilf2	61	2.1634e-08	O	Adora3, Rab27a, Atp7a, Bcl6, Serping1, C1qa, C1qb, C1qc, C3, Cd14, Cfi, Cx3cr1, Fas, Fcgrt, Gbp1, Gbp2, Cxcl1, H2-Aa, H2-Bl, H2-M3, H2-DMa, H2-T23, Hc, Ptpn6, Irf8, Cd74, Il1r1, Inpp5d, Inppl1, Psmb9, Lst1, Ly86, Masp1, Myd88, Myo1f, Ptprc, Ptx3, Ccl12, Ccl3, Ccl4, Tcf3, Tcfeb, Tgfb1, Tnfsf13b, C1s, C1ra, Clec7a, Lat2, Susd2, March8, Pag1, Spon2, Traf3ip2, Olr1, Sp110, Colec12, Cd300a, Mavs, C1rl…	11	1		Bnip3, Cplx2, Dlg1, Msh2, Prkdc, Tollip, Polr3k, Mfsd6, Otub1, Themis, Lig4	14	0.298442		Cfd, Cfh, Fcgr1, Ifng, Il3, Prkdc, Procr, Oas1g, Exo1, Nbn, Pglyrp2, Otub1, Il31ra, C8a	14	0.823803		C9, Cd28, Il15, Il1rap, Il5, Psen2, Tap2, Tnfrsf17, Tnfsf14, Prg4, Gbp5, Plcg2, Pglyrp3, Oas2
178	response to oxidative stress	3	0.62974		Cln8, Pycr1, Rrm2b	4	0.439135		Col1a1, Txnip, Gpx8, Dgkk					6	0.0188849	O	Prdx6, Atox1, Idh1, Prdx1, Sod1, Oxsr1	14	0.00195476	O	Prdx6, Apoe, Atp7a, Cat, Clu, Col1a1, Gab1, Hmox1, Ptgs1, Sod2, Ucp2, Txnip, Gpx8, Pxdn	8	0.554746		Prdx3, Prnp, Snca, Map2k1, Tor1a, Glrx2, Hnrpll, Lias	2	0.870899		Psmb5, Ptgs1	6	0.177349		Star, Ucp3, Xpa, Txnrd2, Tor1a, Nudt15
181	cytoskeleton organization	6	0.902566		Dst, Mtap1b, Tmod1, Pclo, Cln8, Bfsp2	4	0.995033		Cnn2, Tekt1, Fbxo5, Ablim3	7	0.0585046		Capza2, Cfl1, Flii, Ppp4c, Daam1, Ablim1, Mark1	18	6.85894e-05	O	Calr, Capzb, Smc3, Lasp1, Nf1, Pafah1b1, Pfn2, Sod1, Tln1, Actn4, Tln2, Cnn3, Tubgcp2, Myh10, Actn1, Ppp1r9b, Cdc42bpb, Ina	37	0.000294487	O	Aif1, Bcl6, Calr, Csrp1, Dst, Eln, Enah, Eps8, Fat1, Itgb1, Nedd1, Prph, Pxn, Rock1, Sorbs1, Tln1, Ezr, Sgcd, Pdlim3, Rhog, Actn4, B230120H23Rik, Lima1, Tppp3, Antxr1, Arhgap17, Cnn3, Haus7, Synpo, Rhoq, Flna, Daam1, Haus4, Gsn, Ofd1, Wasf2, Ehd2	30	0.309372		Dlg1, Epb4.1l1, Epb4.1l3, Epb4.9, Lpin1, Fmn1, Gas7, Krt17, Mtap2, Nefl, Pafah1b1, Sirpa, Thy1, Ube2b, Ywhah, Spast, Nckap1, Tubgcp4, Cap2, Arpc4, Tppp, Ckap5, Hook1, Rgnef, Elmo1, Agap2, Mark1, Ablim2, Tubgcp5, Tubgcp3	10	0.338553		Avil, Prox1, Sirpa, Sgcd, Tacc2, Ermn, Rhoj, Tnxb, Cntrob, Fhod1	6	0.98826		Rhoa, Kras, Myh6, Rac1, Spast, Mtss1
186	mitosis	3	0.948126		Apc, Ccng1, 4922501C03Rik	3	0.970888		Rps6, Pmf1, Fbxo5					10	0.00667402	O	Bub3, Smc3, Mapre1, Anapc1, Pafah1b1, Smc1a, Anapc4, Cdc16, Mapre3, Sept7	13	0.469634		Cdc25b, Mapre1, Nedd1, Sept2, Nek1, Stag2, Wee1, Smc1a, Lats2, Nek6, Cdc26, Haus7, Haus4	14	0.765522		Ccng2, Cit, Pafah1b1, Ran, Map2k1, Cdc23, Mad2l1, Anapc5, Arl8b, Zwilch, Ckap5, Mapre3, Cdc27, Ccnb1	4	0.820726		Hells, Anapc1, Nedd9, Kntc1	5	0.894102		Cd2ap, Kifc5b, Nek3, Cdc26, Fsd1
210	synaptic transmission	3	0.933687		Grin2a, Pclo, Cln8	13	0.00424457	O	Adora2a, Drd2, Gabrd, Gad1, Gad2, Grin2d, Pnoc, Pdyn, Tac1, Th, Wnt7a, Slc5a7, Abat	2	0.781915		Capza2, Gls	7	0.0959375		Cdk5, Comt1, Pafah1b1, Snap25, Stxbp1, Nlgn3, Abat	5	0.99497		Ctnnb1, Comt1, Kif1b, Hnmt, Prima1	44	3.40955e-11	O	Slc25a4, Cacna1b, Cacnb2, Cacnb4, Camk4, Cdk5, Chrm3, Drd1a, Gabrb3, Gabrd, Gabrg2, Gad1, Glrb, Gls, Gria4, Grik2, Grin1, Grin2a, Grm8, Mecp2, Npy5r, Nrxn1, Nrxn3, Pafah1b1, Ppp3ca, Shc3, Snap25, Snca, Syn1, Syn2, Syt1, Vdac1, Vdac3, Park2, Sv2b, Naalad2, Slc17a7, Trim9, Synj1, Grm7, Slc17a6, Unc13c, Dlgap1, Abat	4	0.785174		Egr3, Usp14, P2rx2, Colq	7	0.573021		App, Ncan, Nrxn1, Musk, Snap25, Synj1, Colq
216	axonogenesis	5	0.564268		Apc, Bdnf, Dst, Boc, Lmtk2	12	0.00601991	O	Arx, Dlx5, Drd2, Gbx2, Foxd1, Isl1, Ntn1, Etv4, Nkx2-1, Bcl11b, Rpl24, Ephb1					12	0.000150407	O	Alcam, Cdk5, Dcx, Kif5c, Ptpn11, Ptprz1, Stxbp1, Uchl1, Bcl11b, 4930506M07Rik, Myh10, Nrcam	14	0.1802		Bmp7, Bmpr1b, Dclk1, Dst, Enah, Erbb2, Lamb2, Ntn1, Pax6, Robo3, Sema5a, Cyfip1, Tgfb2, Boc	24	0.00561236	O	Bdnf, Cck, Cdk5, Creb1, Efna5, Epha4, Epha7, Foxg1, Nefl, Nrp1, Sema4f, Tbr1, Uchl1, Mapk8ip3, B3gnt2, Fezf2, Bcl11b, Nrn1, Atl1, Spnb4, Mycbp2, Rgnef, Slitrk4, Nrcam	6	0.32721		Atoh1, Dcc, Cyfip1, Wnt3a, Rpl24, Robo2	5	0.813564		App, Ephb2, Nrp1, Rac1, Uchl1
217	axon guidance	3	0.693613		Bdnf, Boc, Lmtk2	9	0.00603898	O	Arx, Gbx2, Foxd1, Isl1, Ntn1, Etv4, Nkx2-1, Rpl24, Ephb1					5	0.0954214		Alcam, Cdk5, Kif5c, Myh10, Nrcam	10	0.133072		Bmp7, Bmpr1b, Enah, Erbb2, Ntn1, Pax6, Robo3, Sema5a, Tgfb2, Boc	14	0.0493995	O	Bdnf, Cdk5, Efna5, Epha4, Epha7, Foxg1, Nrp1, Sema4f, Tbr1, Mapk8ip3, B3gnt2, Fezf2, Mycbp2, Nrcam	4	0.397569		Atoh1, Dcc, Rpl24, Robo2	4	0.656829		App, Ephb2, Nrp1, Rac1
219	sensory organ development	11	0.0981443		Apc, Bdnf, Cryab, Edn1, Nr4a3, Vegfa, Cln8, Aldh1a3, Bhlhe22, Gjc3, Clic5	25	2.28509e-07	O	Bmp4, Col8a1, Dlx5, Dlx6, Gbx2, Smad3, Meis1, Meis2, Otx2, Pou3f4, Prrx2, Six3, Sox1, Sox2, Th, Zic1, Ikzf1, Bcl11b, Rpl24, Tshz1, Foxp2, Nhs, Rarb, Ephb1, Col8a2					6	0.477549		Nf1, Ntrk2, Sod1, Bcl11b, Myh10, Grlf1	30	0.000782993	O	Bcl2l11, Bmp7, Bmpr1b, Ddr1, Ctnnb1, Col8a1, Cryab, Crygs, Cux1, Fgfr1, Gdf11, Hes1, Hmgn1, Maf, Pax6, Prrx1, Sox2, Stat3, Zeb1, Tgfb1, Tgfb2, Tgif1, Tulp3, Ikzf1, Map3k1, Srpx, Twsg1, Rdh10, Crb1, Chd7	14	0.976474		Atp2b2, Bdnf, Dlg1, Fzd3, Gjb6, Foxg1, Neurod1, Prph2, Rbp4, Thy1, Aldh1a3, Bcl11b, Clic5, Abi2	12	0.0371972	O	Atoh1, Col11a1, Otx2, Pou2f1, Prox1, Aldh1a2, Tgif1, Wnt3a, Grk1, Pvrl3, Rpl24, Crb1	7	0.877996		Atp2b2, Ephb2, Foxc1, Ntrk2, Pitx2, Stat3, Otop1
280	response to wounding	8	0.745446		C4b, Chi3l3, Grin2a, Ncf1, Ptger3, Saa3, Serpina3n, Proz	11	0.504089		Gja1, Ido1, Igfbp4, Mdk, Ccl12, Tac1, Tfpi, Thbd, Nupr1, P2ry12, Stab1					10	0.161813		Ahsg, Anxa5, C3, Mtpn, Mif, Nf1, Slc1a3, Sod1, F13a1, Myh10	62	1.86706e-14	O	Adora3, Alox5, Anxa5, Rab27a, Bmpr1b, Serping1, C1qa, C1qb, C1qc, C3, Cd14, Entpd2, Cd44, Cd81, Cfi, Ccr1, S1pr3, Elk3, F2rl1, F3, B4galt1, Gja1, Gna13, Cxcl1, Hc, Ptpn6, Mst1, Id3, Itgb2, Lamb2, Ly86, Smad1, Masp1, Mdk, Myd88, Ninj1, Notch2, Plaur, Ppara, Ptafr, Ccl12, Ccl3, Ccl4, Sod2, Stat3, Tgfb1, Tgfb2, Timp3, Tnfrsf1a, Klf6, Ggt5, Map2k3, Map3k1, C1s, C1ra, Nupr1, Clec7a, Efemp2, P2ry12, Nf…	11	0.999985		Atrn, Mtpn, Gp1bb, Grin2a, Nefl, Pldn, Slc1a2, Tollip, F12, Lias, Dtnbp1	14	0.0616386		Cfd, Calca, Cfh, F13b, F3, Fcgr1, B4galt1, Igfbp4, Jub, Lipa, Pou2f3, Procr, Ninj2, C8a	15	0.301543		Slc7a2, C9, Hdac5, Il17a, Il5, Klkb1, Tpsb2, Ppard, Ptger3, Sox15, Stat3, Tfpi, Hdac7, Efemp2, Dtnbp1
327	protein transport	9	0.991086		Eps15, Zmat3, Srp54a, Dusp18, Snx7, Stxbp5, Sytl2, Atg4c, Rab26	11	0.988422		Cd36, Col1a1, Folr1, Cd74, Six3, Txnip, Rangrf, Erbb2ip, Steap3, Stx11, Kdelr3	12	0.0219382	O	Ap3b2, Gdi1, Sec23a, Ywhaz, Rabep1, Snx12, Exoc2, Ap2b1, Akap12, Scamp1, Nacad, Ranbp6	22	0.00572387	O	Cdk5, Copa, Kpna4, Nup62, Rab5c, Exoc4, Stxbp1, Nasp, Mtx2, Nup210, Nup160, Actn4, Xpo7, Ipo11, Snx27, Xpo1, Tpr, Cse1l, Erc1, Nup155, Tnpo1, Vps37b	46	0.176836		Macf1, Rab27a, Col1a1, H2-DMa, Cd74, Myo1c, Nsf, Rab20, Rab34, Selenbp1, Snap23, Spnb2, Tgfb1, Tgfb3, Scamp2, Tnfsf13b, Sytl4, Ramp1, Ramp3, Txnip, Copz2, Erbb2ip, Actn4, Necap2, Trak1, Rab13, Steap3, Tmed10, Zdhhc3, Snx6, Tram1, Fam125a, Ston1, Rrbp1, Gopc, Arfip1, Traf3ip2, Rab31, Ap1s2, Ston2, Snx18, Mlph, Rab3ip, Rab7l1, Nxt2, Exph5	104	1.07956e-11	O	Ap1m1, Ap1s1, Ap2a1, Ap4s1, Arf1, Arf4, Arntl, Bcap29, Cacnb1, Cdk5, Chml, Drd1a, Aktip, Gdi2, Grik2, Hspa9, Kif17, Kpna1, Cog1, Grpel1, Nup50, Pldn, Ppp3ca, Rab1, Rab18, Rab22a, Rab4a, Rab6, Ran, Ranbp2, Sec23a, Scg5, Spnb2, Timm17a, Zmat3, Ywhae, Ywhah, Ywhaz, Cadps, Timm8b, Mtx2, Timm23, Vti1b, Tmed2, Ykt6, Copz1, Gsk3b, Sec61a2, Rab2a, Sv2b, Xpo7, Vta1, Srp72, Atg10, Aagab, Golt1b, Chmp1b, Yi…	11	0.93977		Lcp2, Ranbp2, Zmat3, Phax, Necap1, Rab27b, Rabif, Tnpo1, Atg9a, Gnptab, Rab44	37	0.00311764	O	Ap3d1, Ap4s1, Stx2, Hgs, Nup50, Pml, Pola2, Psen2, Rab5b, Ranbp2, Msr1, Sec23a, Srp14, Syngr1, Tap2, Ywhae, Srp54a, Trim3, Trak1, Rab3c, Srpr, Ssr3, Nutf2, 1500001M20Rik, Ranbp3, Ipo4, Pacs1, Ap4e1, Napa, Rims1, Arcn1, Ipo13, Cog5, Tnpo1, Myrip, Rab6b, Dopey1
355	vesicle-mediated transport	11	0.703504		Adrb2, Cav2, Mertk, Plcd4, Pclo, Abca7, Stxbp5, Sytl2, Lrp4, Snph, Gars	9	0.951095		Cd36, Dab2, Fcer1g, Ghr, Vamp5, Syt6, Stx11, Syt13, Kdelr3	8	0.100372		Ap3b2, Dnm2, Sec23a, Rabep1, Exoc2, Ap2b1, Scamp1, Gars	5	0.967077		Copa, Exoc4, Stxbp1, Myh10, Erc1	42	0.00867839	O	Abca1, Adora3, Adrb2, Ankfy1, Rab27a, Ctnnb1, Cux1, Hck, Irf8, Kif1c, Ldlr, Llgl1, Ly75, Mrc2, Myo1f, Ptx3, Rab34, Snap23, Vamp3, Vamp8, Sytl4, Vamp5, Copz2, Clec7a, Lat2, Cdc42se1, Lrp10, Necap2, Tmed10, Arhgap17, Rin2, Ston1, Ap1s2, Zdhhc15, Ston2, Colec12, Flna, Gsn, Micall2, Wasf2, Ehd2, March3	78	6.72775e-10	O	Ap1m1, Ap1s1, Ap2a1, Ap4s1, Arf1, Arf4, Bcap29, Cdc42, Cplx2, Doc2a, Eps15l1, Aktip, Glrb, Gria1, Itsn1, Kif17, Nme1, Pldn, Sirpa, Rab1, Rab6, Rtn3, Sec23a, Sh3gl2, Snca, Ube3a, Cadps, Trim36, Mapk8ip3, Spast, Vamp4, Tmed2, Ykt6, Copz1, Rapgef4, Rab2a, Sv2b, Golt1b, Yipf5, Necap1, Spire1, Caly, Gulp1, Ap2b1, Cdc42se2, Steap2, Chmp5, Hook1, Trappc6b, Stxbp5, Sytl2, Trim9, Mcoln1, Synj1, Exoc5, Exo…	7	0.961908		Cnih, Dab2, Fcgr1, Sirpa, Trappc5, Necap1, Rin2	25	0.0305375	O	Ankfy1, Ap3d1, Ap4s1, App, Clcn5, Stx2, Fnbp1, Rac1, Msr1, Sec23a, Ube3a, Spast, Sh3kbp1, Steap2, Synj1, Pacs1, Ap4e1, Napa, Rims1, Arcn1, Slc17a9, Picalm, Cog5, Rab6b, March3
360	dendrite development	3	0.245578		Bdnf, Mtap1b, Klhl1									3	0.150795		Cdk5, Dcx, Ppp1r9b	4	0.417172		Atp7a, Dclk1, Lst1, Prkg1	11	0.000787446	O	Bdnf, Cdk5, Cit, Hprt, Mecp2, Mtap2, Nrp1, Pak1, Fezf2, Mcf2, Abi2					3	0.387587		App, Nrp1, Rac1
387	antigen processing and presentation					7	0.0345621	O	Fcer1g, Fcgrt, H2-Ab1, H2-DMb1, H2-DMb2, H2-Q2, Cd74									12	0.014644	O	Calr, Fcgrt, H2-Aa, H2-Bl, H2-M3, H2-DMa, H2-T23, Cd74, Psmb9, Ifi30, Tapbpl, H2-t9					3	0.602604		Fcgr1, Ifng, Procr	3	0.803571		Ap3d1, Psme1, Tap2
413	cell cycle phase	4	0.987663		Apc, Ccng1, Cpeb1, 4922501C03Rik	7	0.899172		Id4, Lfng, Rps6, Tpd52l1, Pmf1, Fbxo5, Rpl24					11	0.0661759		Bub3, Smc3, Mapre1, Anapc1, Pafah1b1, Psmd13, Smc1a, Anapc4, Cdc16, Mapre3, Sept7	22	0.408341		Cdc25b, Mapre1, Id4, Itgb1, Lfng, Nedd1, Sept2, Nek1, Nfatc1, Psmc3ip, Stag2, Tcf3, Wee1, Smc1a, Lats2, Rec8, Nek6, Cdc26, Anp32b, Haus7, Haus4, Rbbp8	24	0.781925		Camk2a, Ccng2, Cit, Clgn, Pafah1b1, Ppp3ca, Ran, Ube2b, Map2k1, Cdc23, Mad2l1, Anapc5, Cables1, Arl8b, Zwilch, Trip13, Klhdc3, Zfp655, Ckap5, Mapre3, Camk2d, Rad51c, Cdc27, Ccnb1	17	0.00419574	O	Cpeb1, Hells, Lfng, Anapc1, Nedd9, Ovol1, Exo1, Nbn, Foxo4, Piwil2, Tacc2, Rpl24, Hinfp, Kntc1, Ccnb3, Slc26a8, Brsk1	10	0.79529		App, Cd2ap, Dmc1, Kifc5b, Mdm2, Psmc3ip, Nek3, Cdc26, Tex11, Fsd1
425	actin cytoskeleton organization									4	0.164114		Capza2, Cfl1, Flii, Daam1	12	0.000167479	O	Calr, Capzb, Nf1, Pafah1b1, Pfn2, Tln1, Actn4, Cnn3, Myh10, Actn1, Ppp1r9b, Cdc42bpb	26	1.65275e-05	O	Aif1, Bcl6, Calr, Csrp1, Eln, Enah, Eps8, Fat1, Itgb1, Rock1, Sorbs1, Tln1, Ezr, Pdlim3, Rhog, Actn4, Lima1, Antxr1, Arhgap17, Cnn3, Rhoq, Flna, Daam1, Gsn, Wasf2, Ehd2	12	0.781597		Dlg1, Epb4.1l1, Epb4.1l3, Lpin1, Fmn1, Gas7, Pafah1b1, Sirpa, Nckap1, Arpc4, Elmo1, Agap2	7	0.184993		Avil, Prox1, Sirpa, Ermn, Rhoj, Tnxb, Fhod1	5	0.82091		Rhoa, Kras, Myh6, Rac1, Mtss1
433	neuron differentiation	12	0.37394		Apc, Bdnf, Cebpb, Dst, Mtap1b, Vegfa, Cln8, Bhlhe22, Klhl1, Boc, Clic5, Lmtk2	32	2.61311e-07	O	Adora2a, Arx, Bmp4, Dlx1, Dlx2, Dlx5, Drd2, Gbx2, Gsx2, Foxd1, Id4, Isl1, Lhx6, Lhx8, Lst1, Nrtn, Ntn1, Ntrk1, Otx2, Pbx3, Etv4, Pou3f4, Rasgrf1, Sox1, Sox2, Th, Nkx2-1, Wnt7a, Bcl11b, Rpl24, Ephb1, Smo					18	0.000739279	O	Alcam, Cdk5, Dcx, Mtpn, Kif5c, Ntrk2, Ptpn11, Ptprz1, Slc1a3, Sod1, Stxbp1, Uchl1, Gprin1, Bcl11b, 4930506M07Rik, Myh10, Ppp1r9b, Nrcam	36	0.0152779	O	Atp7a, Bmp7, Bmpr1b, Btg2, Runx1, Clu, Cux1, Dclk1, Dst, Efna1, Enah, Erbb2, Fgfr1, Hes1, Id3, Id4, Lamb2, Lst1, Ntn1, Pax6, Prkg1, Robo3, Sema5a, Cyfip1, Sod2, Sox2, Sall3, Stat3, Tgfb2, Tgfbr1, Tulp3, Srpx, Boc, Crb1, Phgdh, Hdac1	45	0.0193426	O	Atp2b2, Bdnf, Cck, Cdc42, Cdk5, Cit, Creb1, Drd1a, Efna5, Epha4, Epha7, Gas7, Mtpn, Gnaq, Foxg1, Hprt, Mecp2, Mtap2, Nefl, Nrp1, Pak1, Ptprr, Rasgrf1, Sema4f, Tbr1, Thy1, Uchl1, Map2k1, Mapk8ip3, B3gnt2, Fezf2, Bcl11b, Nrn1, Atl1, Atg7, Spnb4, Mycbp2, Napa, Mcf2, Rgnef, Clic5, Slitrk4, Cntn4, Nrcam, Abi2	15	0.0807931		Atoh1, Bag1, Dcc, Lbx1, Otx2, Aldh1a2, Rora, Cyfip1, Wnt3a, Grk1, Rpl24, Crb1, Farp2, Robo2, Brsk1	14	0.612223		App, Atp2b2, Ephb2, Lbx1, Nkx2-2, Nrp1, Ntrk2, Pten, Rac1, Sall3, Stat3, Uchl1, Tlx3, Napa
464	neuron projection development	7	0.442249		Apc, Bdnf, Dst, Mtap1b, Klhl1, Boc, Lmtk2	16	0.00119468	O	Adora2a, Arx, Dlx5, Drd2, Gbx2, Foxd1, Isl1, Lst1, Nrtn, Ntn1, Etv4, Rasgrf1, Nkx2-1, Bcl11b, Rpl24, Ephb1					14	0.000134304	O	Alcam, Cdk5, Dcx, Kif5c, Ptpn11, Ptprz1, Stxbp1, Uchl1, Gprin1, Bcl11b, 4930506M07Rik, Myh10, Ppp1r9b, Nrcam	20	0.0651322		Atp7a, Bmp7, Bmpr1b, Clu, Dclk1, Dst, Enah, Erbb2, Fgfr1, Lamb2, Lst1, Ntn1, Pax6, Prkg1, Robo3, Sema5a, Cyfip1, Tgfb2, Boc, Phgdh	35	0.000133772	O	Bdnf, Cck, Cdk5, Cit, Creb1, Efna5, Epha4, Epha7, Gas7, Foxg1, Hprt, Mecp2, Mtap2, Nefl, Nrp1, Pak1, Rasgrf1, Sema4f, Tbr1, Uchl1, Mapk8ip3, B3gnt2, Fezf2, Bcl11b, Nrn1, Atl1, Atg7, Spnb4, Mycbp2, Mcf2, Rgnef, Slitrk4, Cntn4, Nrcam, Abi2	6	0.572494		Atoh1, Dcc, Cyfip1, Wnt3a, Rpl24, Robo2	6	0.871499		App, Ephb2, Nrp1, Pten, Rac1, Uchl1
486	secretion by cell	6	0.479079		Bdnf, Plcd4, Pclo, Stxbp5, Sytl2, Gars	4	0.895291		Wnt7a, Syt6, Trpv4, Steap3	3	0.468762		Exoc2, Scamp1, Gars	5	0.417369		Ntrk2, Exoc4, Snap25, Stxbp1, Myh10	15	0.226574		Adora3, Rab27a, Llgl1, Smad2, Myo1f, Snap23, Sykb, Vamp3, Tnfsf13b, Sytl4, Lat2, Steap3, Tmed10, Arhgap17, Traf3ip2	36	1.64329e-06	O	Bdnf, Cacna1b, Cplx2, Doc2a, Fkbp1b, Glrb, Ly6e, Mecp2, Nrxn1, Nrxn3, Pldn, Snap25, Syn1, Syn2, Syt1, Cadps, Trim36, Ykt6, Rapgef4, Sv2b, Steap2, Stxbp5, Sytl2, Trim9, Synj1, Exoc5, Exoc6, Scamp1, Rims1, Rims2, Stxbp5l, Unc13c, Rims3, Cadps2, Vgf, Unc13a	2	0.987636		Lcp2, Gnptab	10	0.188023		Stx2, Nrxn1, Ntrk2, Snap25, Hnf1b, Steap2, Synj1, Gpr120, Rims1, Slc17a9
522	synaptic transmission, glutamatergic																					7	0.000702135	O	Cacnb4, Cdk5, Grik2, Grin1, Grm8, Shc3, Park2
550	regulation of apoptosis	20	0.0840878		Adrb2, Apc, Bdnf, Cebpb, Cebpg, Grin2a, Igfbp3, Pik3r1, Traf2, Vegfa, Cln8, Aldh1a3, Atf5, Ank2, Card14, Aars, Zbtb16, Pak7, Lig4, Rrm2b	27	0.00661479	O	Adora2a, Alx3, Alx4, Col18a1, Cx3cr1, Dlx1, Fcer1g, Hspa1b, Ido1, Cd74, Lst1, Mmp9, Msx1, Ngf, Ntrk1, Rps6, Snai2, Stat5b, Tcf7, Klf10, Nupr1, Angptl4, Bcl11b, 2610018G03Rik, Aifm2, Rarb, Smo	3	0.951202		Eef1a2, Aars, Pak7	11	0.515626		Cdk5, Faf1, Pdia3, Nf1, Nup62, Prdx1, Sod1, Bcl11b, Actn4, Ctnnbl1, Bat3	59	2.11196e-05	O	Adrb2, Apoe, Rab27a, Atp7a, Bard1, Bcl6, Bcl2l11, Bmp7, Btg2, Casp2, Casp6, Ctnna1, Cdkn1a, Cflar, Clu, Cx3cr1, Fas, Fgfr1, B4galt1, Ptpn6, Hgf, Hipk2, Hmox1, Id3, Cd74, Inpp5d, Lst1, Mcl1, Notch2, Ptprc, Rock1, S100b, Sod2, Sox9, Serpinb9, Tex261, Tgfb1, Tgfb2, Tgfb3, Tgfbr1, Timp1, Tnfrsf10b, Tnfsf13b, Bag3, Prok2, Sh3glb1, Stk3, Nupr1, Csda, Foxo1, Angptl4, Actn4, Trp53inp1, B230120H23Rik, Dlg…	56	0.0550622		Atg5, Api5, Bcl2l1, Bcl2l2, Bdnf, Bnip3, Rb1cc1, Cdk5, Dnajc5, Epha7, Tsc22d3, Grik2, Grin1, Grin2a, Gspt1, Igfbp3, Itsn1, Mecp2, Cited2, Msh2, Neurod1, Nefl, Pik3ca, Pik3r1, Prkdc, Prnp, Psme3, Snca, Ube2b, Ywhah, Map3k7, Mapk8, Mapk9, Serinc3, Tax1bp1, Arhgef7, Foxo3, Gsk3b, Aldh1a3, Bcl11b, Moap1, Eef1e1, Nudt2, Pgp, Bag4, Tfpt, Ift57, Atg7, Csrnp3, Sncb, Grm7, Ank2, Rasa1, Mkl1, Lig4, LOC1002…	17	0.213604		Alox12, Bag1, Cd3e, Cidea, Fcgr1, B4galt1, Hells, Il3, Ins2, Pik3ca, Prkdc, Ints1, Wwox, Khdc1b, Hspa1a, Adamtsl4, Nlrp12	20	0.524009		Rhoa, C9, Cd28, Kat2a, Kras, Foxc1, Nme2, Pml, Psen2, Pten, Spn, Stat5a, Traf5, Xpa, Apip, Mtch1, Bcl2l14, Nmnat3, Wwox, Tex11, Gm5566
612	regulation of neuron differentiation	2	0.919939		Bdnf, Tnfrsf12a	8	0.0239174	O	Id4, Isl1, Meis1, Ngf, Ntn1, Sox2, Wnt7a, Metrn					3	0.540647		Ntrk2, Prpf19, Plxnb2	12	0.0417985	O	Rhoc, Efna1, Hes1, Id4, Ntn1, Pax6, Rest, Sox2, Tgif1, Timp2, Metrn, Plxnb2	11	0.302271		Bdnf, Cit, Grin1, Foxg1, Nefl, Nrp1, Sema4f, Thy1, Ttc3, Ywhah, Cntn4	5	0.211826		Atoh1, Lbx1, Phox2b, Tgif1, Robo2	9	0.0236057	O	Rhoa, Ephb2, Lbx1, Nkx2-2, Nrp1, Ntrk2, Tlx3, Tnfrsf12a, Prpf19
644	antigen processing and presentation of peptide antigen					6	0.00267936	O	Fcer1g, H2-Ab1, H2-DMb1, H2-DMb2, H2-Q2, Cd74									8	0.00417817	O	Calr, H2-Aa, H2-M3, H2-DMa, H2-T23, Cd74, Ifi30, Tapbpl
668	neuron development	9	0.421705		Apc, Bdnf, Dst, Mtap1b, Vegfa, Klhl1, Boc, Clic5, Lmtk2	21	0.000204147	O	Adora2a, Arx, Dlx5, Drd2, Gbx2, Foxd1, Isl1, Lhx6, Lhx8, Lst1, Nrtn, Ntn1, Pbx3, Etv4, Rasgrf1, Sox1, Th, Nkx2-1, Bcl11b, Rpl24, Ephb1					17	6.32931e-05	O	Alcam, Cdk5, Dcx, Kif5c, Ntrk2, Ptpn11, Ptprz1, Slc1a3, Sod1, Stxbp1, Uchl1, Gprin1, Bcl11b, 4930506M07Rik, Myh10, Ppp1r9b, Nrcam	26	0.0460713	O	Atp7a, Bmp7, Bmpr1b, Runx1, Clu, Dclk1, Dst, Enah, Erbb2, Fgfr1, Hes1, Lamb2, Lst1, Ntn1, Pax6, Prkg1, Robo3, Sema5a, Cyfip1, Sod2, Sall3, Tgfb2, Srpx, Boc, Crb1, Phgdh	40	0.00112679	O	Atp2b2, Bdnf, Cck, Cdk5, Cit, Creb1, Drd1a, Efna5, Epha4, Epha7, Gas7, Gnaq, Foxg1, Hprt, Mecp2, Mtap2, Nefl, Nrp1, Pak1, Rasgrf1, Sema4f, Tbr1, Thy1, Uchl1, Mapk8ip3, B3gnt2, Fezf2, Bcl11b, Nrn1, Atl1, Atg7, Spnb4, Mycbp2, Mcf2, Rgnef, Clic5, Slitrk4, Cntn4, Nrcam, Abi2	9	0.361464		Atoh1, Dcc, Cyfip1, Wnt3a, Grk1, Rpl24, Crb1, Farp2, Robo2	9	0.786731		App, Atp2b2, Ephb2, Nrp1, Ntrk2, Pten, Rac1, Sall3, Uchl1
679	neuron projection morphogenesis	5	0.624932		Apc, Bdnf, Dst, Boc, Lmtk2	13	0.00387681	O	Adora2a, Arx, Dlx5, Drd2, Gbx2, Foxd1, Isl1, Ntn1, Etv4, Nkx2-1, Bcl11b, Rpl24, Ephb1					12	0.000293803	O	Alcam, Cdk5, Dcx, Kif5c, Ptpn11, Ptprz1, Stxbp1, Uchl1, Bcl11b, 4930506M07Rik, Myh10, Nrcam	16	0.10743		Atp7a, Bmp7, Bmpr1b, Clu, Dclk1, Dst, Enah, Erbb2, Lamb2, Ntn1, Pax6, Robo3, Sema5a, Cyfip1, Tgfb2, Boc	26	0.00365723	O	Bdnf, Cck, Cdk5, Creb1, Efna5, Epha4, Epha7, Gas7, Foxg1, Hprt, Nefl, Nrp1, Sema4f, Tbr1, Uchl1, Mapk8ip3, B3gnt2, Fezf2, Bcl11b, Nrn1, Atl1, Spnb4, Mycbp2, Rgnef, Slitrk4, Nrcam	6	0.387049		Atoh1, Dcc, Cyfip1, Wnt3a, Rpl24, Robo2	5	0.857157		App, Ephb2, Nrp1, Rac1, Uchl1
693	regulation of neurogenesis	3	0.835695		Bdnf, Tnfrsf12a, Lig4	13	0.000320545	O	Dlx1, Dlx2, Drd2, Id4, Isl1, Meis1, Ngf, Ntn1, Serpinf1, Sox2, Wnt7a, Metrn, Smo					4	0.413473		Nf1, Ntrk2, Prpf19, Plxnb2	15	0.0268672	O	Rhoc, Bmp7, Ctnna1, Efna1, Hes1, Id4, Ntn1, Pax6, Rest, Sox2, Tgfb1, Tgif1, Timp2, Metrn, Plxnb2	12	0.494802		Bdnf, Cit, Grin1, Foxg1, Nefl, Nrp1, Sema4f, Thy1, Ttc3, Ywhah, Cntn4, Lig4	5	0.366408		Atoh1, Lbx1, Phox2b, Tgif1, Robo2	10	0.037473	O	Rhoa, Ephb2, Lbx1, Nkx2-2, Nrp1, Ntrk2, Star, Tlx3, Tnfrsf12a, Prpf19
698	regulation of synaptic transmission	4	0.441453		Bdnf, Cpeb1, Edn1, Grin2a	7	0.0607712		Adora2a, Drd2, Htr2c, Lst1, Ngf, Rasgrf1, Cacna2d2					7	0.00855763	O	Cdk5, Nf1, Ctnnd2, Ntrk2, Slc1a3, Stxbp1, Nlgn3	3	0.985051		Lst1, S100b, Sncaip	23	1.09728e-05	O	Atp2b2, Bdnf, Camk2a, Cdk5, Drd1a, Ncs1, Grik2, Grin1, Grin2a, Grm8, Htr2a, Htr2c, Ica1, Mecp2, Ppp3ca, Rasgrf1, Snca, Bhlhe40, Ncdn, Cspg5, Park2, Grm5, Rims1	2	0.905031		Cpeb1, Lama2	8	0.0555107		Atp2b2, Ephb2, Kras, Ntrk2, Psen2, Star, Syngr1, Rims1
748	cell division	5	0.914705		Apc, Ccng1, Zbtb16, Lig4, 4922501C03Rik	4	0.986064		Ccne1, Cdca7, Pmf1, Fbxo5	4	0.426021		Cfl1, Usp9x, Sept6, Cytsa	12	0.0113646	O	Cdk5, Smc3, Mapre1, Anapc1, Pafah1b1, Ppp1cb, Smc1a, Anapc4, Cdc16, Myh10, Mapre3, Sept7	21	0.243517		Cdc25b, Mapre1, Mcm5, Nedd1, Sept2, Nek1, Rock1, Stag2, Tgfb2, Wee1, Smc1a, Lats2, Nek6, Cdc26, Cdca7, Pard3b, Haus7, Pard6g, Pard3, Sept10, Haus4	23	0.582003		Ccng2, Cdc42, Cdk5, Cdk7, Cit, Pafah1b1, Ran, Rbp4, Spast, Cdc23, Mad2l1, Dstn, Sept6, Anapc5, Cables1, Chmp1b, Arl8b, Zwilch, Ckap5, Mapre3, Cdc27, Ccnb1, Lig4	8	0.470513		Hells, Anapc1, Nedd9, Wnt3a, Kntc1, Ccnb3, Cntrob, Prc1	9	0.750523		Ccne1, Cd2ap, Stx2, Kifc5b, Nek3, Spast, Cks1b, Cdc26, Fsd1
771	oxidation reduction	24	0.0624427		Cpox, Cyp51, Dhcr7, Fasn, Fdft1, Hsd17b7, Hsd3b4, Mthfd2, Mthfr, Prodh, Sqle, Aldh1a3, Sc4mol, Iyd, Aox4, Cyb5r1, Cybrd1, Cyp2j9, Pycr1, Dhtkd1, Aldh1l2, Rsad1, Ogfod1, Rrm2b	12	0.982567		Adh1, Bckdha, Hadh, Ido1, Pipox, Th, Steap3, Alkbh3, Gpx8, Aifm2, Akr1c18, Vat1l	9	0.209071		Fdft1, Me1, Sqle, Uqcrc1, Aifm1, Aldh18a1, Ndufb10, Aldh1l2, Dus3l	24	0.00183909	O	Acox1, Prdx6, Ctbp1, Cyp51, Gpd2, Glud1, Idh1, Ldha, Ldhb, COX2, Prdx1, Pdha1, Rrm1, Sod1, Ivd, Cryzl1, Pdhb, Hadha, Kdm1a, Mthfd1, Jmjd1c, Idh2, Vat1l, Ndufs6	52	0.0466903	O	Acadl, Alox5, Prdx6, Cat, Ch25h, Cp, Ctbp2, Hmox1, Mthfd2, Nos1, Pipox, Ptgs1, Rdh5, Dhrs3, Sod2, Plod2, Plod3, Vat1, Aass, Slc25a13, Fads2, Aldh9a1, Sqrdl, 1110031I02Rik, Gmpr, Steap3, Gpx8, Pxdn, Bdh2, Kdsr, Cyp2u1, Hsdl2, Tmx1, Cybrd1, Pyroxd2, Fads1, C330018D20Rik, Wwox, Hadha, Rdh10, H6pd, Cyp27a1, Maob, Cyb5r3, Bbox1, Leprel1, Aldh1l2, Phyhd1, Smox, Phgdh, Dhrs9, Msrb3	54	0.577029		Prdx3, Cyp51, Degs1, Dio2, Gapdh, Hmgcr, Hmox2, Hsd11b1, Kcnab1, Kcnab2, Mecp2, Mdh2, Mdh1, Ndufa4, Nnt, Rrm1, Kdm5d, Snca, Sqle, Mecr, Aldh1a3, Moxd1, Sdhc, Uqcr10, Cyb5b, Cryzl1, Uqcrfs1, Uqcrc2, Ptgr1, Ndufa10, Far1, Uqcrb, Sdhb, Idh3a, Ndufa5, Pdhb, Glrx2, Bdh1, Hnrpll, Steap2, Slc25a12, Cyp4x1, Glrx, Blvra, Idh3b, Rtn4ip1, Dhrs11, L2hgdh, Zadh2, Sdr16c5, Ogfod1, Mical2, Gfod1, Far2	18	0.382947		Alox12, Cyp7a1, Fdxr, Kcnab1, Kcnab2, Ptgs1, Aldh1a2, Fads3, Steap1, Pyroxd2, Abp1, Ptgr2, Wwox, Cyp4f13, Tph2, BC003331, Kdm4a, Pyroxd1	22	0.698993		Degs1, Hmgcr, Ndufa4, Nnt, Plod2, Txnrd2, Adh4, Ndufa12, Ndufa7, Ndufc2, Ndufa5, Degs2, 2610507B11Rik, Glyr1, Steap2, Wwox, Ndufb11, Aldh6a1, Cyb5, Dhrs11, Dhtkd1, Ndufb6
778	regulation of cell development	5	0.544562		Bdnf, Igfbp3, Tnfrsf12a, Boc, Lig4	14	0.000514139	O	Bmp4, Dlx1, Dlx2, Drd2, Id4, Isl1, Meis1, Ngf, Ntn1, Serpinf1, Sox2, Wnt7a, Metrn, Smo					4	0.535368		Nf1, Ntrk2, Prpf19, Plxnb2	21	0.0013303	O	Rhoc, Bmp7, Ctnna1, Efna1, Fgf2, B4galt1, Hes1, Id4, Smad2, Ntn1, Pax6, Rest, Sox2, Tgfb1, Tgfb3, Tgfbr3, Tgif1, Timp2, Metrn, Boc, Plxnb2	13	0.631614		Bdnf, Cit, Grin1, Foxg1, Igfbp3, Nefl, Nrp1, Sema4f, Thy1, Ttc3, Ywhah, Cntn4, Lig4	7	0.16458		Atoh1, B4galt1, Lbx1, Phox2b, Prox1, Tgif1, Robo2	12	0.0208182	O	Rhoa, Ephb2, Hdac5, Lbx1, Nkx2-2, Nrp1, Musk, Ntrk2, Star, Tlx3, Tnfrsf12a, Prpf19
93	monosaccharide metabolic process	10	0.0446352	O	Aldoc, Gys1, Hk2, Pdk4, Pgam2, Fn3k, Pck2, Xylb, Dhtkd1, Ugt1a7c	4	0.905155		Igf2, Pcdh12, Ppp1r3b, Ugt1a6b	3	0.482612		Aldoa, Eno2, Pfkp	8	0.052776		Gpd2, Ldha, Ldhb, Pdha1, Pfkl, Ppp1cb, Pgls, Pdhb	15	0.256568		Gaa, B4galt1, Hk2, Inppl1, Fabp5, Man2b1, Ppara, Pgam2, Chst5, Pgls, G6pc3, Pck2, H6pd, Pfkfb3, Man1c1	16	0.574862		Aldoa, Cmas, Eno1, Gapdh, Gpi1, Mdh2, Mdh1, Pdk2, Pgk1, Pik3ca, Rbp4, Mapk14, Ppp1r2, Pdhb, Pgm2l1, Dlat	5	0.650008		B4galt1, Ins2, Pik3ca, Pfkp, Pofut1	8	0.481213		Bpgm, Fabp5, Man2a1, Pfkfb1, Pgk1, Glyr1, Fpgt, Dhtkd1
140	steroid biosynthetic process	13	1.2623e-07	O	Apoa1, Cyp51, Dhcr7, Fdft1, Hsd17b7, Hsd3b4, Lss, 0610007P14Rik, Sc4mol, Cyb5r1, Mvd, Hmgcs1, Idi1					2	0.453937		Fdft1, Mvd					3	0.932022		Bmpr1b, Ch25h, Cyb5r3	4	0.93188		Cyp51, Hmgcr, 0610007P14Rik, Hmgcs1					3	0.70408		Hmgcr, Star, Mvd
141	cholesterol biosynthetic process	8	8.37163e-07	O	Apoa1, Cyp51, Dhcr7, Fdft1, Hsd17b7, Mvd, Hmgcs1, Idi1					2	0.177696		Fdft1, Mvd									3	0.561443		Cyp51, Hmgcr, Hmgcs1					2	0.55136		Hmgcr, Mvd
142	isoprenoid metabolic process	5	0.0310367	O	Fdft1, Aldh1a3, Mvd, Hmgcs1, Idi1	3	0.398642		Adh1, Crabp2, Rbp1	2	0.341117		Fdft1, Mvd					2	0.951991		Rdh10, Dhrs9	4	0.764802		Hmgcr, Rbp4, Aldh1a3, Hmgcs1	2	0.683794		Aldh1a2, Pdss2	3	0.503596		Hmgcr, Ppard, Mvd
145	folic acid and derivative metabolic process	4	0.00341662	O	Mthfd2, Folh1, Aldh1l2, Mthfd1l	2	0.307825		Folr1, Pipox									3	0.18127		Mthfd2, Pipox, Aldh1l2
150	cation transport	22	0.0149097	O	Atp7b, Cacna2d1, Grin2a, Itpr1, Kcnj16, Kcnj5, Slc8a1, Slc25a37, Scn2b, Kcnn1, Scn2a1, Kcnh7, Slc24a6, Kcnk12, Atp13a3, Kcng3, Slc38a7, Cacna1i, Kcnt2, Atp6v0d2, Kctd16, Kctd21	18	0.271504		Kcnj8, Trpc7, Atp5l, Slc40a1, Cacna2d2, Trpv4, Slc5a7, Tsc1, Slc39a8, Steap3, Kcnip1, Kcnn3, Slc9a2, Slc10a4, Accn4, Kctd8, Kcne2, Kcnj13					4	0.995103		Atox1, Itpr3, Slc4a4, Atp5d	17	0.999225		Atp6v0e, Atp7a, Cp, Itpr2, Kcnq1, Ltf, Nfatc1, Nsf, Ptprc, Steap3, Slc38a10, Hvcn1, Slc10a7, Slc6a8, Slc13a3, Slc24a1, Slc9a9	74	1.10579e-06	O	Atp2a2, Atp2b2, Atp6v1a, Atp6v1b2, Atp6v0d1, Atp6v1e1, Atp6v0a1, Cacna1b, Cacna1e, Cacna2d3, Cacnb1, Cacnb2, Cacnb4, Camk2a, Fkbp1a, Fkbp1b, Fkbp4, Grin1, Grin2a, Hcn1, Itpr1, Kcnab1, Kcnab2, Kcnj3, Kcnj4, Kcnj9, Kcnk1, Kcnk2, Kcns2, Nnt, Prkcb, Ppp3ca, Ryr2, Scn8a, Slc4a4, Slc4a8, Atp6v1g2, Atp6v1c1, Kcnv1, Kctd4, Atp2b1, Slc30a5, Kcnip1, Kctd2, Kctd6, Slc41a3, Kcnmb2, Scn2b, Slc17a7, Atp6v1d, S…	20	0.0313686	O	Atp1b1, Slc39a7, Kcna1, Kcna4, Kcnab1, Kcnab2, Kcnq2, Slc12a1, Slc5a3, Atp5e, Kcnip1, Steap1, Nipal1, Kctd1, Slc13a3, Tpcn2, Kcnc2, Atp2b3, Slc39a9, Nalcn	19	0.501216		Fxyd2, Atp2b2, Kcnj16, Nnt, Psen2, Atp1a4, Kcnd3, Steap2, Slc10a7, Kcnip4, Nipa2, Slc24a3, Slc39a6, Slc5a10, Slc8a3, Kcnn3, Kcnk12, Kcnj14, Slc9a6
151	potassium ion transport	10	0.0165192	O	Kcnj16, Kcnj5, Kcnn1, Scn2a1, Kcnh7, Kcnk12, Kcng3, Kcnt2, Kctd16, Kctd21	7	0.288828		Kcnj8, Tsc1, Kcnip1, Kcnn3, Kctd8, Kcne2, Kcnj13									2	0.999953		Kcnq1, Nsf	25	0.00211547	O	Hcn1, Kcnab1, Kcnab2, Kcnj3, Kcnj4, Kcnj9, Kcnk1, Kcnk2, Kcns2, Kcnv1, Kctd4, Kcnip1, Kctd2, Kctd6, Kcnmb2, Spnb4, Kcnip4, Kcnip2, Kcnb2, Kctd1, Scn2a1, Kcng3, Kcnq5, Atp1a3, Kctd16	10	0.0123091	O	Atp1b1, Kcna1, Kcna4, Kcnab1, Kcnab2, Kcnq2, Slc12a1, Kcnip1, Kctd1, Kcnc2	9	0.18306		Fxyd2, Kcnj16, Atp1a4, Kcnd3, Kcnip4, Slc24a3, Kcnn3, Kcnk12, Kcnj14
158	amino acid transport	6	0.0293089	O	Slc7a1, Slc7a3, Slc6a9, Slc7a5, Cln8, Slc38a7	2	0.866514		Slc1a5, Slc32a1					2	0.718762		Slc1a3, Slc32a1	7	0.252212		Pdpn, Slc7a7, Slc7a11, Slc25a13, Slc38a10, Ctns, Slc6a8	9	0.208196		Slc25a4, Cacnb4, Slc1a2, Slc1a6, Xk, Arl6ip5, Slc25a22, Slc25a12, Slc7a14
230	lactation	4	0.0389371	O	Atp7b, Hk2, Met, Vegfa																	3	0.723583		Atp2b2, Creb1, Nme1					2	0.660627		Atp2b2, Stat5a
243	steroid metabolic process	17	1.97529e-06	O	Apoa1, Cyp51, Dhcr7, Fdft1, Hsd17b7, Hsd3b4, Lss, Soat1, Cln8, 0610007P14Rik, Osbpl1a, Sc4mol, Cyb5r1, Osbpl6, Mvd, Hmgcs1, Idi1	5	0.661189		Apoa2, Lepr, Pon1, Stat5b, Akr1c18	2	0.747553		Fdft1, Mvd					10	0.634585		Abca1, Apoe, Bmpr1b, Cat, Ch25h, Lcat, Ldlr, Srebf1, Osbpl11, Cyb5r3	9	0.951761		Cyp51, Hmgcr, Hsd11b1, Mecp2, Ywhah, Sult4a1, Mbtps1, 0610007P14Rik, Hmgcs1	5	0.515245		Abca2, Cyp7a1, Fdxr, Lepr, Sigmar1	7	0.474743		Hmgcr, Nr1h4, Star, Cln6, Mvd, Soat2, Scap
244	cholesterol metabolic process	10	4.76577e-05	O	Apoa1, Cyp51, Dhcr7, Fdft1, Hsd17b7, Soat1, Cln8, Mvd, Hmgcs1, Idi1	3	0.585378		Apoa2, Lepr, Pon1	2	0.449252		Fdft1, Mvd					8	0.125374		Abca1, Apoe, Cat, Ch25h, Lcat, Ldlr, Srebf1, Cyb5r3	4	0.927671		Cyp51, Hmgcr, Mbtps1, Hmgcs1	4	0.221096		Abca2, Cyp7a1, Fdxr, Lepr	5	0.217746		Hmgcr, Cln6, Mvd, Soat2, Scap
258	cellular amino acid biosynthetic process	6	0.00414737	O	Bcat1, Mthfr, Prodh, Asns, Psph, Pycr1					3	0.0533527		Asns, Aldh18a1, Mat2b	4	0.0424021	O	Slc1a3, Enoph1, Mri1, Mthfd1	5	0.269815		Cbs, Bhmt2, Psat1, Thnsl2, Phgdh	3	0.87863		Glul, Got1, Mat2b
276	amine biosynthetic process	6	0.0325268	O	Bcat1, Mthfr, Prodh, Asns, Psph, Pycr1	4	0.33323		Odc1, Th, Slc5a7, Amd2	3	0.126907		Asns, Aldh18a1, Mat2b	5	0.0400948	O	Slc1a3, Sms, Enoph1, Mri1, Mthfd1	8	0.146889		Atp7a, Cbs, Tgfb2, Bhmt2, Psat1, Bbox1, Thnsl2, Phgdh	6	0.707557		Glul, Got1, Sms, Snca, Mat2b, Adc					2	0.921823		Amd1, Asns
296	response to metal ion	5	0.039807	O	Atp7b, Cpox, Mt1, Mt2, Cybrd1													7	0.0962018		Atp7a, Cnga3, Lcat, Slc25a13, S100a16, Cybrd1, Hvcn1	5	0.624821		Prnp, Mapk8, Mapk9, Gria3, Slc25a12					2	0.842621		Star, Lct
328	monovalent inorganic cation transport	15	0.016778	O	Kcnj16, Kcnj5, Slc8a1, Scn2b, Kcnn1, Scn2a1, Kcnh7, Slc24a6, Kcnk12, Kcng3, Slc38a7, Kcnt2, Atp6v0d2, Kctd16, Kctd21	12	0.225033		Kcnj8, Atp5l, Slc5a7, Tsc1, Kcnip1, Kcnn3, Slc9a2, Slc10a4, Accn4, Kctd8, Kcne2, Kcnj13					2	0.995751		Slc4a4, Atp5d	9	0.998105		Atp6v0e, Kcnq1, Nsf, Slc38a10, Hvcn1, Slc10a7, Slc6a8, Slc13a3, Slc9a9	45	8.55045e-05	O	Atp6v1a, Atp6v1b2, Atp6v0d1, Atp6v1e1, Atp6v0a1, Hcn1, Kcnab1, Kcnab2, Kcnj3, Kcnj4, Kcnj9, Kcnk1, Kcnk2, Kcns2, Nnt, Scn8a, Slc4a4, Slc4a8, Atp6v1g2, Atp6v1c1, Kcnv1, Kctd4, Kcnip1, Kctd2, Kctd6, Kcnmb2, Scn2b, Slc17a7, Atp6v1d, Spnb4, Kcnip4, Kcnip2, Nhedc2, Kcnb2, Kctd1, Atp6v1h, Scn2a1, Slc17a6, Kcng3, Kcnq5, Atp5g3, Atp1a3, Slc9a6, Slc13a5, Kctd16	14	0.0244612	O	Atp1b1, Kcna1, Kcna4, Kcnab1, Kcnab2, Kcnq2, Slc12a1, Slc5a3, Atp5e, Kcnip1, Kctd1, Slc13a3, Kcnc2, Nalcn	13	0.343659		Fxyd2, Kcnj16, Nnt, Atp1a4, Kcnd3, Slc10a7, Kcnip4, Slc24a3, Slc5a10, Kcnn3, Kcnk12, Kcnj14, Slc9a6
336	organic acid transport	7	0.0353365	O	Slc7a1, Slc7a3, Slc6a9, Slc7a5, Cln8, Slc1a4, Slc38a7	2	0.941537		Slc1a5, Slc32a1	4	0.0529037		Slc3a2, Slc1a1, Slc27a4, Slc1a4	3	0.529956		Anxa1, Slc1a3, Slc32a1	12	0.0369569	O	Plin2, Cpt1b, Pdpn, Anxa1, Slc7a7, Slc27a1, Slc7a11, Slc25a13, Slc38a10, Ctns, Slc6a8, Slc13a3	13	0.104107		Slc25a4, Cacnb4, Slc1a1, Slc1a2, Slc1a6, Xk, Slc27a2, Slc1a4, Arl6ip5, Slc25a22, Slc25a12, Slc13a5, Slc7a14					2	0.969652		Slc7a2, Ppard
354	sterol biosynthetic process	11	1.25263e-09	O	Apoa1, Cyp51, Dhcr7, Fdft1, Hsd17b7, 0610007P14Rik, Sc4mol, Cyb5r1, Mvd, Hmgcs1, Idi1					2	0.225281		Fdft1, Mvd					2	0.843961		Ch25h, Cyb5r3	4	0.437093		Cyp51, Hmgcr, 0610007P14Rik, Hmgcs1					2	0.648574		Hmgcr, Mvd
420	metal ion transport	20	0.0120128	O	Atp7b, Cacna2d1, Grin2a, Itpr1, Kcnj16, Kcnj5, Slc8a1, Slc25a37, Scn2b, Kcnn1, Scn2a1, Kcnh7, Slc24a6, Kcnk12, Kcng3, Slc38a7, Cacna1i, Kcnt2, Kctd16, Kctd21	17	0.172032		Kcnj8, Trpc7, Slc40a1, Cacna2d2, Trpv4, Slc5a7, Tsc1, Slc39a8, Steap3, Kcnip1, Kcnn3, Slc9a2, Slc10a4, Accn4, Kctd8, Kcne2, Kcnj13					3	0.996934		Atox1, Itpr3, Slc4a4	15	0.997959		Atp7a, Cp, Itpr2, Kcnq1, Ltf, Nfatc1, Nsf, Ptprc, Steap3, Slc38a10, Slc10a7, Slc6a8, Slc13a3, Slc24a1, Slc9a9	62	1.96935e-05	O	Atp2a2, Atp2b2, Cacna1b, Cacna1e, Cacna2d3, Cacnb1, Cacnb2, Cacnb4, Camk2a, Fkbp1a, Fkbp1b, Fkbp4, Grin1, Grin2a, Hcn1, Itpr1, Kcnab1, Kcnab2, Kcnj3, Kcnj4, Kcnj9, Kcnk1, Kcnk2, Kcns2, Prkcb, Ppp3ca, Ryr2, Scn8a, Slc4a4, Slc4a8, Kcnv1, Kctd4, Atp2b1, Slc30a5, Kcnip1, Kctd2, Kctd6, Kcnmb2, Scn2b, Slc17a7, Steap2, Spnb4, Kcnip4, Kcnip2, Mcoln1, Nhedc2, Kcnb2, Kctd1, Slc39a6, Camk2d, Slc30a9, Scn2a1…	19	0.014861	O	Atp1b1, Slc39a7, Kcna1, Kcna4, Kcnab1, Kcnab2, Kcnq2, Slc12a1, Slc5a3, Kcnip1, Steap1, Nipal1, Kctd1, Slc13a3, Tpcn2, Kcnc2, Atp2b3, Slc39a9, Nalcn	18	0.344748		Fxyd2, Atp2b2, Kcnj16, Psen2, Atp1a4, Kcnd3, Steap2, Slc10a7, Kcnip4, Nipa2, Slc24a3, Slc39a6, Slc5a10, Slc8a3, Kcnn3, Kcnk12, Kcnj14, Slc9a6
421	cellular di-, tri-valent inorganic cation homeostasis	8	0.04562	O	Atp7b, Edn1, Itpr1, Sypl2, Mt1, Mt2, Ptger3, Slc8a1	4	0.726373		Epor, Gna15, Trpv4, Gpr6					2	0.909265		Atox1, Sod1	7	0.82192		Apoe, Atp7a, Ltf, Ptprc, Ryr3, S100b, Tgfb1	16	0.11863		Aplp2, Atp2a2, Atp2b2, Cacnb4, Cckbr, Fkbp1a, Fkbp1b, Gnb1, Gpr12, Grik2, Grin1, Itpr1, Prkcb, Prnp, Ryr2, Stim2					5	0.677754		App, Atp2b2, Ptger3, Rgn, Slc24a3
513	ncRNA metabolic process	11	0.0264772	O	Cars, Nars, 1190005F20Rik, Lars2, Iars, Lars, Yars, Tars, Mars, Aars, Gars					10	5.35995e-05	O	Wars, Cars, Kars, Iars, Lars, Tars, Mars, Dus3l, Aars, Gars	5	0.479025		Dis3, F13a1, Tpr, Ints3, Dkc1					10	0.984511		Cars, Dimt1, Exosc1, Farsa, Rpp14, Ears2, Trnt1, Dis3, Trub2, Exosc2	5	0.692714		Piwil2, Gar1, Ints1, Aarsd1, Dars2	7	0.694235		Nsun2, Nhp2, Trit1, Ints12, Nop14, Pus7l, Nop2
535	regulation of cell proliferation	22	0.0228315	O	Adrb2, Fabp4, Apc, Bdnf, Cav2, Runx2, Cdkn2b, Dhcr7, Edn1, Figf, Fosl2, Igfbp3, Lifr, Sat1, Vegfa, Icosl, Atf5, Ovol2, Rtkn2, Zbtb16, Myo16, Lig4	42	4.76966e-09	O	Adora2a, Arx, Bmp4, Cdh5, Col18a1, Csf1, Dlx5, Dlx6, Drd2, Egfr, Fgf15, Fgf3, Fgfr4, Gpc3, Id4, Ido1, Il15, Kdr, Lst1, Smad3, Msx1, Ntn1, Odc1, Etv4, Prrx2, Serpinf1, Sox2, Stat5b, Tcf7, Tgfa, Klf10, Nupr1, Bcl11b, Tsc1, Ifitm3, Cdca7, Tbx18, Foxp2, Cdca7l, Rarb, Smo, Lrrc32	3	0.945578		Capza2, Trim24, Tax1bp3	8	0.842967		Csk, Egfr, Anxa1, Mif, Nf1, Nfib, Nup62, Bcl11b	71	5.38879e-10	O	Adm, Adrb2, Ar, Bcl6, Bmp7, Ddr1, Ctnna1, Ctnnb1, Cd81, Cdkn1a, Cebpa, Clu, Erbb2, Fgf1, Fgf2, Fgfr1, Gdf11, B4galt1, Hcls1, Ptpn6, Hes1, Hipk2, Hmgn1, Hmox1, Id4, Il11ra1, Inpp5d, Inppl1, Itgb1, Anxa1, Lst1, Lyn, Smad1, Mbd2, Myd88, Notch2, Ntn1, Ddr2, Pax6, Pla2g2a, Plcd1, Prrx1, Ptgs1, Ptprc, Sod2, Sox2, Sox9, Sparc, Sykb, Zeb1, Tcf3, Tgfb1, Tgfb2, Tgfb3, Tgfbr3, Tgif1, Timp2, Tnfsf13b, Fbxw4,…	24	0.999857		Bcl2l1, Bdnf, Cckbr, Dlg1, Gjb6, Foxg1, Htr2a, Igfbp3, Kifap3, Mafg, Mecp2, Nfib, Rbp4, Skap2, Bcl11b, Ndfip1, Eef1e1, Smarca2, Bap1, Kiss1r, Glmn, Prrt1, Lig4, Eid2	19	0.0762351		Ager, Alox12, Cd3e, Cdkn2b, Cnbp, B4galt1, Grn, Ifng, Il3, Lbx1, Prox1, Ptgs1, Aldh1a2, Tgif1, Nbn, Foxo4, Fgf21, Dusp22, Il31ra	20	0.473348		Cd28, Hhex, Hlx, Il15, Kras, Lbx1, Nme2, Notch4, Pitx2, Pml, Ppard, Pten, Spn, Stat5a, T, Traf5, Irf6, Agpat1, Dusp22, Vash1, Gm5566
547	response to drug	7	0.0203929	O	Fabp4, Bdnf, Cpox, Grin2a, Mfsd9, Abcc4, Ugt1a7c	4	0.446492		Amelx, Drd2, Htr2c, Ugt1a6b					4	0.20349		Slc1a3, Sod1, Snx27, Hadha	6	0.614108		Nos1, Tcf3, Tgfb1, Hadha, Abcc4, Slc47a2	11	0.167008		Atg5, Bdnf, Creb1, Drd1a, Gnas, Grin2a, Htr2a, Htr2c, Slc1a2, Snca, Atp1a3					4	0.584032		Abcb4, Star, Pde3a, Lct
584	negative regulation of molecular function	8	0.0426415	O	Adrb2, Fabp4, Apc, Apoa1, Cebpg, Cln8, Trib3, Zfp462	9	0.0315546	O	Adora2a, Apoa2, Drd2, Hspa1b, Lepr, Mdfi, Angptl4, Fbxo5, Smo					4	0.413473		Nf1, Nup62, Pdcd4, Kdm1a	14	0.0532557		Adrb2, Atp7a, Cat, Cdkn1a, Cflar, S1pr3, Ptpn6, Hmox1, Nos1, Ptprc, Lats2, Angptl4, Flna, Zfp462	8	0.913569		Hmgcr, Pdcd4, Sstr2, Thy1, Cand1, Htr1e, Spred1, Stim2	4	0.593984		Hipk3, Lepr, Ints1, Hspa1a	2	0.990138		Hmgcr, Angptl3
588	nitrogen compound biosynthetic process	15	0.0163043	O	Adcy8, Atp7b, Bcat1, Cpox, Mthfr, Prodh, Asns, Psph, Pycr1, Atp13a3, Rsad1, Atp6v0d2, Gucy2f, Mthfd1l, Rrm2b	8	0.742267		Adssl1, Pcbd1, Npr1, Odc1, Th, Atp5l, Slc5a7, Amd2	4	0.472617		Adss, Asns, Aldh18a1, Mat2b	11	0.0422078	O	Adsl, Rrm1, Slc1a3, Sms, Umps, Ctps, Atp5d, Enoph1, Mri1, Mthfd1, Prpsap2	17	0.732351		Adcy8, Atp6v0e, Atp7a, Cbs, Cebpa, Nos1, Padi2, Tgfb2, Ctps2, Nme4, Bhmt2, Qprt, Psat1, Bbox1, Thnsl2, Phgdh, Atp11c	34	0.0436518	O	Atp2a2, Atp2b2, Atp6v1a, Atp6v1b2, Atp6v0d1, Atp6v1e1, Atp6v0a1, Glul, Got1, Hprt, Nfs1, Nme1, Prps1, Rrm1, Sms, Snca, Ctps, Gucy1b3, Rfk, Atp6v1c1, Atp2b1, Atp6v1d, Mat2b, Atp6v1h, Prps2, Nmnat2, Atp5g3, Atp1a3, Tbpl1, Adc, Gphn, Dctd, Atp2b3, Atp2b4	6	0.833348		Atp1b1, Rora, Atp5e, Thtpa, Tph2, Atp2b3	15	0.154502		Amd1, Aprt, Atp2b2, Slc7a2, Nme2, Urod, Asns, Atp1a4, Atp8a2, Ctps2, Mocs1, Entpd8, Nmnat3, Ampd2, Pth2, Gm5566
643	carboxylic acid transport	7	0.0338811	O	Slc7a1, Slc7a3, Slc6a9, Slc7a5, Cln8, Slc1a4, Slc38a7	2	0.939847		Slc1a5, Slc32a1	4	0.0516239		Slc3a2, Slc1a1, Slc27a4, Slc1a4	3	0.524548		Anxa1, Slc1a3, Slc32a1	12	0.0346896	O	Plin2, Cpt1b, Pdpn, Anxa1, Slc7a7, Slc27a1, Slc7a11, Slc25a13, Slc38a10, Ctns, Slc6a8, Slc13a3	13	0.0983965		Slc25a4, Cacnb4, Slc1a1, Slc1a2, Slc1a6, Xk, Slc27a2, Slc1a4, Arl6ip5, Slc25a22, Slc25a12, Slc13a5, Slc7a14					2	0.968569		Slc7a2, Ppard
712	neuromuscular process controlling balance	4	0.0491682	O	Nr4a3, Cln8, Clic5, Aars									3	0.120711		Pafah1b1, Slc1a3, Myh10	3	0.613389		Gaa, Gm2a, Sox2	5	0.289716		Aplp2, Atp2b2, Nefl, Pafah1b1, Clic5					2	0.694366		App, Atp2b2
1	autophagic vacuole formation																					4	0.0403902	O	Atg5, Rb1cc1, Map1lc3a, Atg12
2	protein import into nucleus, docking													5	0.000111161	O	Xpo7, Ipo11, Xpo1, Cse1l, Tnpo1					3	0.341953		Xpo7, Ipo5, Ipo11					3	0.0914988		Ipo4, Ipo13, Tnpo1
3	cell cycle checkpoint					3	0.427881		Rps6, Cdt1, Rpl24					3	0.233929		Ptpn11, Smc1a, Ints3	3	0.827399		Smc1a, B230120H23Rik, Nek11	6	0.406724		Msh2, Mapk14, Mad2l1, Zwilch, Trrap, Brcc3	6	0.00691654	O	Nbn, Foxo4, Rpl24, Hinfp, Obfc2a, Brsk1
4	DNA damage checkpoint																					3	0.706496		Msh2, Mapk14, Brcc3	4	0.03157	O	Nbn, Foxo4, Hinfp, Brsk1
5	M phase of mitotic cell cycle	3	0.952236		Apc, Ccng1, 4922501C03Rik	4	0.910664		Rps6, Pmf1, Fbxo5, Rpl24					10	0.00761047	O	Bub3, Smc3, Mapre1, Anapc1, Pafah1b1, Smc1a, Anapc4, Cdc16, Mapre3, Sept7	13	0.499015		Cdc25b, Mapre1, Nedd1, Sept2, Nek1, Stag2, Wee1, Smc1a, Lats2, Nek6, Cdc26, Haus7, Haus4	14	0.790195		Ccng2, Cit, Pafah1b1, Ran, Map2k1, Cdc23, Mad2l1, Anapc5, Arl8b, Zwilch, Ckap5, Mapre3, Cdc27, Ccnb1	5	0.662032		Hells, Anapc1, Nedd9, Rpl24, Kntc1	5	0.902992		Cd2ap, Kifc5b, Nek3, Cdc26, Fsd1
6	negative regulation of transcription from RNA polymerase II promoter	4	0.923424		Per1, Jdp2, Satb2, Zglp1	12	0.0590056		Zfhx3, Dlx1, Dlx2, Smad3, Mdfi, Msx1, Sox2, Nkx2-1, Ikzf1, Txnip, Foxp2, Rarb	2	0.861963		Strap, Zfp238	6	0.386964		Ctbp1, Mbd3, Rnf2, Smarca4, Kdm1a, Rbbp7	25	0.00611236	O	Zfhx3, Bcl6, Ctnnb1, Cebpa, Cux1, Hes1, Hipk2, Id3, Mbd2, Prrx1, Sorbs3, Ski, Sox2, Sox6, Zeb1, Tgfb1, Tgif1, Ikzf1, Txnip, Prdm16, Bhlhe41, Wwtr1, Glis3, Zhx2, Hdac1	11	0.991343		Nr2f2, Trim27, Smarca4, Thrb, Tle1, Zfpm2, Eid1, Hopx, Hivep1, Satb2, Eid2	6	0.623907		Hipk3, Ins2, Ovol1, Tgif1, Zfp57, Traf3ip1	8	0.681091		Hdac5, Hhex, Hmx1, Ppard, Sox15, Hdac7, Tcf25, Zhx2
7	MAPKKK cascade	2	0.94059		Met, Dok5	4	0.620392		Dok2, Cd74, Mdfi, Tgfa					6	0.0515061		Nf1, Ptpn11, Sod1, Map2k4, Mapk1, Tab1	18	0.000436434	O	Cd81, Dok1, Efna1, Fgf2, Gab1, Hgf, Cd74, Mdfic, Smad1, Myd88, Ptprc, Pxn, Sykb, Tgfb3, Map2k3, Map3k1, Plce1, Itpkb	17	0.01972	O	Rb1cc1, Fgf12, Fgf14, Grm1, Map2k5, Map2k1, Map2k4, Map3k7, Mapk1, Mapk10, Mapk8, Mapk9, Mapk8ip3, Ptplad1, Mapk8ip2, Spred1, Ppm1l	3	0.745673		Fgf13, Grb2, Ins2
8	activation of MAPK activity					3	0.408468		Cd74, Mdfi, Tgfa					2	0.590431		Ptpn11, Sod1	13	2.92331e-05	O	Cd81, Efna1, Gab1, Hgf, Cd74, Mdfic, Ptprc, Pxn, Sykb, Tgfb3, Map2k3, Map3k1, Plce1	3	0.918708		Grm1, Map2k1, Mapk8ip3
9	spliceosome assembly																					8	7.63917e-05	O	Celf1, Celf2, Srsf10, Srpk2, Ptbp2, Mbnl1, Sip1, Celf4
12	nuclear division	3	0.948126		Apc, Ccng1, 4922501C03Rik	3	0.970888		Rps6, Pmf1, Fbxo5					10	0.00667402	O	Bub3, Smc3, Mapre1, Anapc1, Pafah1b1, Smc1a, Anapc4, Cdc16, Mapre3, Sept7	13	0.469634		Cdc25b, Mapre1, Nedd1, Sept2, Nek1, Stag2, Wee1, Smc1a, Lats2, Nek6, Cdc26, Haus7, Haus4	14	0.765522		Ccng2, Cit, Pafah1b1, Ran, Map2k1, Cdc23, Mad2l1, Anapc5, Arl8b, Zwilch, Ckap5, Mapre3, Cdc27, Ccnb1	4	0.820726		Hells, Anapc1, Nedd9, Kntc1	5	0.894102		Cd2ap, Kifc5b, Nek3, Cdc26, Fsd1
13	nuclear-transcribed mRNA catabolic process, deadenylation-dependent decay																	4	0.00958801	O	Zfp36l1, Zfp36l2, Zfp36, Pan2
14	response to reactive oxygen species													3	0.132561		Prdx6, Prdx1, Sod1	7	0.0190172	O	Prdx6, Atp7a, Cat, Col1a1, Sod2, Ucp2, Pxdn	3	0.796826		Prdx3, Glrx2, Hnrpll					4	0.124268		Star, Ucp3, Txnrd2, Nudt15
15	RNA splicing, via transesterification reactions																					12	0.000103301	O	Celf1, Celf2, Srsf10, Tra2b, Srpk2, Ptbp2, Mbnl1, Sip1, Prpf31, Prpf4, Celf4, Nova1					2	0.724758		Lsm2, Prpf4
16	RNA splicing, via transesterification reactions with bulged adenosine as nucleophile																					12	0.000103301	O	Celf1, Celf2, Srsf10, Tra2b, Srpk2, Ptbp2, Mbnl1, Sip1, Prpf31, Prpf4, Celf4, Nova1					2	0.724758		Lsm2, Prpf4
17	nuclear mRNA splicing, via spliceosome																					12	0.000103301	O	Celf1, Celf2, Srsf10, Tra2b, Srpk2, Ptbp2, Mbnl1, Sip1, Prpf31, Prpf4, Celf4, Nova1					2	0.724758		Lsm2, Prpf4
20	skeletal system development	8	0.551554		Runx2, Edn1, Igfbp3, Mef2c, Arid5b, Satb2, Zbtb16, Zfp697	19	0.00108149	O	Alx3, Alx4, Bmp4, Col1a1, Dlk1, Dlx1, Dlx2, Igf2, Smad3, Mdfi, Mmp2, Mmp9, Msx1, Prrx2, Klf10, Wnt7a, Zic1, Rps27a, Smo					2	0.994102		Ahsg, Nf1	35	9.69607e-05	O	Atp7a, Bmp7, Bmpr1b, Ctnnb1, Runx1, Cbfb, Cbs, Col1a1, Fgfr1, H2-M3, Igfbp5, Lgals3, Ltbp3, Smad1, Smad2, Smad5, Mmp2, Pcsk5, Prrx1, Sgpl1, Sox6, Sox9, Zeb1, Tgfb1, Tgfb2, Tgfb3, Tgfbr1, Tulp3, Fbxw4, Twsg1, Wwox, Gpnmb, Wwtr1, Rdh10, Tiparp	17	0.954085		Dlg1, Fhl2, Fmn1, Gnaq, Gnas, Igfbp3, Mef2c, Nab1, Rbp4, Zfand5, Mapk14, Mapk8, Pgp, Satb2, Igsf10, Impad1, Ripply2	4	0.963195		Col11a1, Wwox, Gpnmb, Ripply2	5	0.98924		Ctgf, Hdac5, Foxc1, Wwox, Ostn
21	ossification	4	0.479442		Runx2, Igfbp3, Mef2c, Satb2	8	0.0287587	O	Bmp4, Col1a1, Igf2, Smad3, Mmp2, Klf10, Rps27a, Smo					2	0.849888		Ahsg, Nf1	13	0.0247804	O	Bmp7, Cbfb, Cbs, Col1a1, H2-M3, Igfbp5, Smad1, Smad5, Mmp2, Twsg1, Wwox, Gpnmb, Wwtr1	10	0.481556		Fhl2, Gnas, Igfbp3, Mef2c, Nab1, Mapk8, Satb2, Igsf10, Impad1, Ripply2	3	0.708614		Wwox, Gpnmb, Ripply2	5	0.493416		Ctgf, Hdac5, Foxc1, Wwox, Ostn
22	regulation of neurotransmitter levels	2	0.784002		Pclo, Cln8	6	0.0290757	O	Gad1, Gad2, Th, Wnt7a, Slc5a7, Abat					3	0.299538		Comt1, Snap25, Abat	3	0.893478		Comt1, Hnmt, Prima1	17	2.13078e-05	O	Slc25a4, Cacna1b, Gad1, Nrxn1, Nrxn3, Snap25, Syn1, Syn2, Syt1, Park2, Sv2b, Naalad2, Slc17a7, Trim9, Synj1, Slc17a6, Abat					4	0.356837		Nrxn1, Snap25, Synj1, Colq
23	prostaglandin biosynthetic process																	4	0.0187754	O	Cd74, Ptgds, Ptgs1, Hpgds					2	0.209137		Ptgs1, Ptges2
24	angiogenesis	6	0.22411		Edn1, Figf, Cyr61, Vegfa, Tnfrsf12a, Ovol2	11	0.00408416	O	Bmp4, Col18a1, Gbx2, Kdr, Lepr, Meis1, Pgf, Tgfa, Emcn, Shb, Egfl7									19	0.000978372	O	Angpt1, Anxa2, Ctnnb1, Ednra, Elk3, Fgf1, Fgf2, Fgfr1, B4galt1, Gna13, Hmox1, Cyr61, Smad5, Plcd1, Sema5a, Prok2, Vash1, Arhgap22, Wasf2	7	0.961337		Gpi1, Nrp1, Thy1, Map3k7, Mapk14, Nus1, Egfl7	3	0.817812		B4galt1, Lepr, Pofut1	9	0.0862458		Acvrl1, Ctgf, Notch4, Nrp1, Pitx2, Pten, Tnfrsf12a, Nus1, Vash1
25	blood vessel development	9	0.24669		Dhcr7, Edn1, Figf, Cyr61, Mef2c, Vegfa, Tnfrsf12a, Ovol2, Zfp697	18	0.000498656	O	Bmp4, Cdh5, Col18a1, Col3a1, Col1a1, Gbx2, Gja1, Kdr, Lepr, Meis1, Mmp2, Pgf, Prrx2, Tgfa, Emcn, Shb, Smo, Egfl7					5	0.628795		Anxa2, Nf1, Ntrk2, Smarca4, Mapk1	37	4.73194e-07	O	Angpt1, Apoe, Atp7a, Zfp36l1, Anxa2, Ctnnb1, Socs3, Col1a1, Ednra, Elk3, Fgf1, Fgf2, Fgfr1, B4galt1, Gja1, Gna13, Hmox1, Cyr61, Itga7, Lama4, Smad5, Mmp2, Plcd1, Prrx1, Qk, Sema5a, Sgpl1, Tgfb2, Tgfbr1, Tgfbr3, Prok2, Foxo1, Tiparp, Vash1, Arhgap22, Wasf2, Chd7	19	0.681673		Atg5, Nr2f2, Cdh2, Cited1, Gpi1, Mef2c, Cited2, Nrp1, Smarca4, Thy1, Zfpm2, Map2k1, Map3k7, Mapk1, Mapk14, Nus1, Glmn, Rasa1, Egfl7	5	0.821198		B4galt1, Lepr, Prox1, Aldh1a2, Pofut1	17	0.00992042	O	Acvrl1, Socs3, Ctgf, Foxc1, Notch4, Nrp1, Ntrk2, Pitx2, Pten, Qk, T, Tnfrsf12a, Angptl3, Nus1, Hdac7, Cerkl, Vash1
26	osteoblast differentiation	4	0.106248		Runx2, Igfbp3, Mef2c, Satb2	6	0.00964674	O	Bmp4, Col1a1, Igf2, Smad3, Rps27a, Smo									9	0.00632696	O	Cbfb, Col1a1, H2-M3, Igfbp5, Smad1, Smad5, Wwox, Gpnmb, Wwtr1	4	0.739409		Fhl2, Igfbp3, Mef2c, Satb2	2	0.668552		Wwox, Gpnmb	2	0.805903		Hdac5, Wwox
27	eye development	7	0.18485		Apc, Cryab, Vegfa, Cln8, Aldh1a3, Bhlhe22, Gjc3	18	1.81769e-06	O	Bmp4, Col8a1, Smad3, Meis1, Meis2, Otx2, Six3, Sox1, Sox2, Th, Ikzf1, Bcl11b, Rpl24, Foxp2, Nhs, Rarb, Ephb1, Col8a2					5	0.30129		Nf1, Ntrk2, Bcl11b, Myh10, Grlf1	24	6.11038e-05	O	Bmp7, Bmpr1b, Ctnnb1, Col8a1, Cryab, Crygs, Gdf11, Hmgn1, Maf, Pax6, Sox2, Stat3, Zeb1, Tgfb1, Tgfb2, Tgif1, Tulp3, Ikzf1, Map3k1, Srpx, Twsg1, Rdh10, Crb1, Chd7	8	0.972989		Dlg1, Neurod1, Prph2, Rbp4, Thy1, Aldh1a3, Bcl11b, Abi2	9	0.0299491	O	Otx2, Pou2f1, Prox1, Aldh1a2, Tgif1, Grk1, Pvrl3, Rpl24, Crb1	5	0.79004		Ephb2, Foxc1, Ntrk2, Pitx2, Stat3
28	urogenital system development	6	0.283722		Apc, Bdnf, Arid5b, Lrp4, Zbtb16, Rrm2b	10	0.0212029	O	Bmp4, Gpc3, Foxd1, Kcnj8, Odc1, Pgf, Osr1, Tsc1, Npnt, Rarb									19	0.00282988	O	Ahr, Anxa4, Ar, Bcl2l11, Bmp7, Ctnnb1, Cd44, Fgfr1, Gdf11, Pcsk5, Sgpl1, Sox9, Tgfbr1, Tnc, Sall1, Wwtr1, Rdh10, Tiparp, Tenc1	5	0.997949		Bdnf, Dlg1, Fkbp4, Rbp4, Ube3a	3	0.85605		Hells, Ren1, Robo2	6	0.562841		Foxc1, Pten, Rxra, Stat5a, Hnf1b, Ube3a
29	metanephros development					7	0.00539521	O	Bmp4, Gpc3, Foxd1, Pgf, Osr1, Npnt, Rarb									5	0.462177		Cd44, Fgfr1, Gdf11, Sall1, Rdh10	2	0.992289		Bdnf, Dlg1
30	ureteric bud development					6	0.00598958	O	Bmp4, Gpc3, Foxd1, Pgf, Npnt, Rarb									4	0.465364		Cd44, Fgfr1, Gdf11, Sall1	2	0.970427		Bdnf, Dlg1
31	branching involved in ureteric bud morphogenesis					5	0.00718061	O	Bmp4, Gpc3, Foxd1, Pgf, Npnt
32	behavioral fear response																					7	0.000451838	O	Drd1a, Grik2, Mecp2, Vdac1, Vdac3, Grm7, Gabra5
33	response to hypoxia	4	0.20441		Edn1, Itpr1, Vegfa, Hif3a	2	0.83712		Mmp2, Th					3	0.312604		Hyou1, Nf1, Actn4	10	0.0136287	O	Capn2, Ednra, Hmox1, Mmp2, Ppara, Tgfb1, Tgfb3, Actn4, Nol3, Ece1	6	0.592091		Bnip3, Itpr1, Mecp2, Cited2, Ryr2, Ubqln1	2	0.777908		Atp1b1, P2rx2	5	0.175515		Mb, Pml, Ucp3, Lct, Scap
34	ameboidal cell migration	2	0.670962		Arid5b, Ovol2	6	0.00803823	O	Ednrb, Fgf15, Gbx2, Isl1, Nrtn, Smo									2	0.93846		Sgpl1, Wasf2	2	0.977013		Zfand5, Nckap1
35	in utero embryonic development	5	0.893721		Cebpb, Edn1, Cyr61, Ovol2, Lig4	12	0.12686		Dab2, Egfr, Gja1, Insl3, Krt8, Smad3, Mdfi, Msx1, Sox8, Pcdh12, Hba-a2, Amd2					11	0.0204346	O	Egfr, Prmt1, Mbd3, Smarca4, Mapk1, Prpf19, Nasp, Tab1, Ubr3, Myh10, Kdm1a	30	0.0014081	O	Adm, Ar, Bcl2l11, Capn2, Runx1, Cebpa, Socs3, Ednra, Fgfr1, Gab1, Gja1, Gna12, Gna13, Hc, Hes1, Cyr61, Itgb1, Smad2, Plcd1, Tcfeb, Tgfb3, Tgfbr1, Tgfbr3, Tulp3, Vcam1, Ybx1, Csda, Rdh10, Rbbp8, Chd7	28	0.126336		Adam10, Atp6v0a1, Bcl2l1, Cited1, Eno1, Ly6e, Mafg, Cited2, Msh2, Nmt1, Psmc3, Ptprr, Smarca4, Ube2b, Zfand5, Zfpm2, Dnajb6, Map2k1, Mapk1, Mapk8ip3, Nckap1, Mbnl1, Ubr3, Hopx, Med21, Srsf1, Ccnb1, Lig4	8	0.416419		Dab2, Grb2, Grn, Hba-a1, Wnt3a, Nbn, Ints1, Hinfp	12	0.307906		Acvrl1, Amd1, Socs3, Kat2a, Man2a1, Foxc1, Myh6, Pitx2, Hnf1b, Tead4, Prpf19, Cerkl
36	cell fate specification					9	0.000217526	O	Bmp4, Fgf3, Fgfr4, Gsx2, Otx2, Six3, Sox2, Nkx2-1, Smo									9	0.023818	O	Ctnnb1, Fgf1, Fgf2, Fgfr1, Itgb1, Pax6, Sox2, Sox9, Sall1					5	0.0476913	O	Atoh1, Lbx1, Otx2, Pou2f1, Tbx6	6	0.0508286		Lbx1, Nkx2-2, Psen2, Tead4, Tlx3, Prdm14
37	neural crest cell migration					6	0.000365361	O	Ednrb, Fgf15, Gbx2, Isl1, Nrtn, Smo
38	somitogenesis					3	0.317682		Smad3, Ifitm1, Tbx18													4	0.65024		Pcdh8, Prkdc, Nckap1, Ripply2	5	0.0146227	O	Prkdc, Wnt3a, Pofut1, Ripply2, Ripply1	6	0.0124778	O	Kat2a, Meox1, Foxc1, Myf6, Psen2, T
39	morphogenesis of a branching structure	2	0.954815		Edn1, Vegfa	11	0.00260985	O	Bmp4, Csf1, Dlx2, Drd2, Gbx2, Gpc3, Foxd1, Kdr, Etv4, Pgf, Npnt									17	0.0032528	O	Adm, Ar, Bmp7, Ddr1, Ctnnb1, Cd44, Socs3, Dag1, Ednra, Fgfr1, B4galt1, Gna13, Pxn, Sema5a, Sox9, Tgfb1, Rdh10	4	0.998036		Btrc, Dlg1, Epha7, Nrp1	3	0.789988		B4galt1, Grb2, Ermn	6	0.426389		Socs3, Hhex, Notch4, Nrp1, Pitx2, Pml
40	cell activation	6	0.719667		Apc, Cebpg, Pik3r1, Icosl, Hs1bp3, Lig4	14	0.0206509	O	Adora2a, Cx3cr1, Fcer1g, Cd74, Il15, Lst1, Smad3, Ntrk1, Rps6, Stat5b, Ikzf1, Bcl11b, P2ry12, Shb									31	0.000166673	O	Adora3, Rab27a, Atp7a, Bcl6, Ctnnb1, Cbfb, Entpd2, Cx3cr1, Fas, Fyn, Gna13, H2-M3, H2-DMa, Cd74, Il11ra1, Itgam, Itgb2, Lst1, Myo1f, Ptprc, Sox4, Sykb, Tcf3, Tgfb1, Timp1, Ikzf1, Patz1, Lat2, P2ry12, Plcg2, Itpkb	16	0.897115		Cacnb4, Cplx2, Dlg1, Fkbp1a, Fkbp1b, Hprt, Hspd1, Msh2, Pik3r1, Prkdc, Snca, Tpd52, Skap2, Bcl11b, Themis, Lig4	7	0.501573		Cd3e, Hells, Irf4, Lcp2, Prkdc, Exo1, Nbn	13	0.137634		Slc7a2, Cxcr5, Cd28, Hdac5, Il15, Psen2, Ptpn22, Sfpi1, Spn, Stat5a, Tshr, Hdac7, Plcg2
41	cytokine production																	7	0.0418943	O	S1pr3, Maf, Myd88, Nfatc2, Pcsk5, Ptafr, Pawr					3	0.26303		Lcp2, Lipa, Nfatc2ip
42	regulation of cytokine production	3	0.8563		Cebpb, Cebpg, Icosl	6	0.346643		Apoa2, Fcer1g, H2-Q2, Ido1, Stat5b, Lrrc32									17	0.00909033	O	Bcl6, Cd14, S1pr3, Elf1, H2-M3, Hmox1, Inhbb, Inpp5d, Myd88, Rela, S100b, Sykb, Map2k3, Clec7a, Adam33, Mavs, Vsig4	4	0.999268		Hspd1, Ndfip1, Rnf128, Glmn	3	0.836471		Cd3e, Ifng, Irf4	4	0.859297		Cd28, Mast2, Spn, Stat5a
43	kidney development	6	0.120246		Apc, Bdnf, Arid5b, Lrp4, Zbtb16, Rrm2b	10	0.00300861	O	Bmp4, Gpc3, Foxd1, Kcnj8, Odc1, Pgf, Osr1, Tsc1, Npnt, Rarb									14	0.0115718	O	Anxa4, Bcl2l11, Bmp7, Cd44, Fgfr1, Gdf11, Pcsk5, Sgpl1, Tgfbr1, Sall1, Wwtr1, Rdh10, Tiparp, Tenc1	2	0.999876		Bdnf, Dlg1	2	0.919513		Ren1, Robo2	2	0.976262		Foxc1, Hnf1b
44	liver development	2	0.654271		Cebpg, Met													7	0.0418943	O	Runx1, Cebpa, Hes1, Hgf, Rela, Sod2, Tgfbr3	4	0.682175		Rb1cc1, Cfc1, Cited2, Atg7					3	0.435604		Hhex, Hlx, Man2a1
45	placenta development	4	0.356045		Cebpb, Cyr61, Met, Ovol2	7	0.0345621	O	Egfr, Epor, Krt8, Mdfi, Rps6, Pcdh12, Peg10					2	0.788885		Egfr, Mapk1	9	0.150127		Adm, Cebpa, Socs3, Gab1, Cyr61, Il11ra1, Plcd1, Tcfeb, Vcam1	8	0.554746		Prdx3, Cited1, Hsp90ab1, Cited2, Dnajb6, Map2k1, Mapk1, Peg10					4	0.576236		Socs3, Ppard, Peg10, Cerkl
46	regulation of protein amino acid phosphorylation	2	0.950085		Apoa1, Igfbp3	4	0.660385		Bmp4, Egfr, Ghr, Mdfi					3	0.63368		Egfr, Pdcd4, Ppp1r9b	15	0.01353	O	Cbs, Cd81, Socs3, Fgf1, Fgf2, Gab1, Hcls1, Ptpn6, Mdfic, Lyn, Ptprc, Sykb, Tgfb3, Map3k1, Rgma	12	0.379582		Bmpr2, Rb1cc1, Fkbp1a, Aktip, Igfbp3, Pdcd4, Prkar1a, Prkar1b, Prkar2b, Ube2b, Mapk8ip3, Rapgef4	9	0.00714483	O	Cd3e, Hipk3, Ifng, Il3, Ins2, Prkar2a, Traf3ip1, Tnxb, Il31ra	4	0.788166		Socs3, Hpx, Il5, Psen2
47	positive regulation of protein amino acid phosphorylation					2	0.795548		Bmp4, Ghr									8	0.0489617	O	Cd81, Fgf1, Fgf2, Hcls1, Lyn, Sykb, Tgfb3, Rgma	3	0.946083		Bmpr2, Rb1cc1, Aktip	4	0.14021		Cd3e, Ifng, Il3, Il31ra	2	0.858291		Hpx, Il5
48	vasculature development	9	0.267526		Dhcr7, Edn1, Figf, Cyr61, Mef2c, Vegfa, Tnfrsf12a, Ovol2, Zfp697	18	0.00065851	O	Bmp4, Cdh5, Col18a1, Col3a1, Col1a1, Gbx2, Gja1, Kdr, Lepr, Meis1, Mmp2, Pgf, Prrx2, Tgfa, Emcn, Shb, Smo, Egfl7					5	0.647734		Anxa2, Nf1, Ntrk2, Smarca4, Mapk1	38	3.02643e-07	O	Angpt1, Apoe, Atp7a, Zfp36l1, Anxa2, Ctnnb1, Socs3, Col1a1, Ednra, Elk3, Fgf1, Fgf2, Fgfr1, B4galt1, Gja1, Gna13, Pdpn, Hmox1, Cyr61, Itga7, Lama4, Smad5, Mmp2, Plcd1, Prrx1, Qk, Sema5a, Sgpl1, Tgfb2, Tgfbr1, Tgfbr3, Prok2, Foxo1, Tiparp, Vash1, Arhgap22, Wasf2, Chd7	21	0.541058		Atg5, Nr2f2, Cdh2, Cited1, Efnb2, Gpi1, Mef2c, Cited2, Nrp1, Smarca4, Thy1, Zfand5, Zfpm2, Map2k1, Map3k7, Mapk1, Mapk14, Nus1, Glmn, Rasa1, Egfl7	5	0.835357		B4galt1, Lepr, Prox1, Aldh1a2, Pofut1	17	0.0122889	O	Acvrl1, Socs3, Ctgf, Foxc1, Notch4, Nrp1, Ntrk2, Pitx2, Pten, Qk, T, Tnfrsf12a, Angptl3, Nus1, Hdac7, Cerkl, Vash1
49	synaptic transmission, dopaminergic					2	0.179683		Adora2a, Th													4	0.0141277	O	Cdk5, Drd1a, Snca, Park2
50	startle response					3	0.0801236		Adora2a, Drd2, Grin2d													5	0.0423017	O	Glrb, Grin1, Grin2a, Mecp2, Park2
51	response to amphetamine					2	0.345937		Adora2a, Drd2													5	0.0275627	O	Drd1a, Gnal, Grin1, Grin2a, Hprt
52	morphogenesis of an epithelium	2	0.98635		Aldh1a3, Ovol2	10	0.0535043		Bmp4, Csf1, Egfr, Gpc3, Foxd1, Etv4, Pgf, Tsc1, Tbx18, Npnt					2	0.955077		Egfr, Grlf1	18	0.0307238	O	Adm, Ar, Ddr1, Ctnnb1, Ctnnd1, Cd44, Crygs, Dag1, Enah, Notch2, Sox9, Tgfb1, Tgfb1i1, Tgif1, Tnc, Vangl2, Rdh10, Rgma	12	0.829675		Btrc, Dlg1, Fzd3, Krt17, Lmo4, Nup50, Nrp1, Pcdh8, Map3k7, Nckap1, Aldh1a3, Pgp	4	0.768729		Lmo4, Prox1, Aldh1a2, Tgif1	8	0.380535		Kat2a, Hhex, Nup50, Nrp1, Pml, Stat5a, T, Crb3
53	positive regulation of mesenchymal cell proliferation					4	0.0223731	O	Kdr, Prrx2, Tbx18, Foxp2									3	0.383609		Fgfr1, Prrx1, Fbxw4
54	lens development in camera-type eye					7	0.000314014	O	Bmp4, Smad3, Meis1, Six3, Sox1, Sox2, Nhs									5	0.144191		Crygs, Maf, Pax6, Sox2, Tgfb1					3	0.185948		Pou2f1, Prox1, Pvrl3
55	lens morphogenesis in camera-type eye					5	0.000246882	O	Bmp4, Meis1, Six3, Sox1, Sox2																	3	0.0303296		Pou2f1, Prox1, Pvrl3
56	behavioral defense response																					7	0.000451838	O	Drd1a, Grik2, Mecp2, Vdac1, Vdac3, Grm7, Gabra5
57	adaptive immune response	4	0.335991		C4b, Vegfa, Icosl, Lig4	2	0.907785		Fcer1g, Cd74									18	8.12962e-06	O	Rab27a, Bcl6, Serping1, C1qa, C1qb, C1qc, C3, Cfi, Fas, H2-Aa, H2-DMa, Hc, Cd74, Inpp5d, Myd88, C1s, C1ra, C1rl	3	0.992752		Dlg1, Msh2, Lig4	4	0.308818		Fcgr1, Exo1, Nbn, C8a
58	immune effector process	5	0.368523		C4b, Cebpg, Ncf1, Icosl, Lig4	4	0.687035		Fcer1g, H2-Q2, Cd74, Kcnj8					2	0.895217		C3, Prdx1	27	2.30216e-08	O	Adora3, Rab27a, Serping1, C1qa, C1qb, C1qc, C3, Cfi, Fas, H2-Aa, H2-DMa, Hc, Ptpn6, Cd74, Inpp5d, Masp1, Myd88, Myo1f, Ptprc, Ptx3, Tcf3, Tnfsf13b, C1s, C1ra, Lat2, Traf3ip2, C1rl	6	0.97757		Bnip3, Cplx2, Dlg1, Msh2, Prkdc, Lig4	7	0.0729063		Cfd, Cfh, Fcgr1, Prkdc, Exo1, Nbn, C8a
59	activation of immune response													2	0.785065		C3, Mapk1	20	5.8873e-07	O	Serping1, C1qa, C1qb, C1qc, C3, Cfi, Hc, Ptpn6, Lyn, Masp1, Myd88, Ptprc, Rela, Sykb, C1s, C1ra, Clec7a, Lat2, C1rl, Plcg2	5	0.92251		Cacnb4, Thy1, Mapk1, Ube2n, Themis	5	0.139004		Cfd, Cd3e, Cd247, Cfh, C8a	4	0.568349		C9, Psen2, Ptpn22, Plcg2
60	lymphocyte homeostasis					2	0.572405		Rps6, Stat5b									6	0.0313344	O	Bcl2l11, Fas, Ikbkb, Tgfb1, Tgfb2, Tnfsf13b
61	cell activation during immune response					2	0.584358		Cx3cr1, Rps6									8	0.00201303	O	Adora3, Rab27a, Atp7a, Cx3cr1, H2-M3, Myo1f, Lat2, Plcg2									2	0.660627		Psen2, Plcg2
62	myeloid cell activation during immune response																	4	0.0314748	O	Adora3, Cx3cr1, Myo1f, Lat2
63	leukocyte activation during immune response					2	0.584358		Cx3cr1, Rps6									8	0.00201303	O	Adora3, Rab27a, Atp7a, Cx3cr1, H2-M3, Myo1f, Lat2, Plcg2									2	0.660627		Psen2, Plcg2
64	immune response-activating cell surface receptor signaling pathway																	7	0.0341465	O	Ptpn6, Lyn, Ptprc, Sykb, Clec7a, Lat2, Plcg2	5	0.420594		Cacnb4, Thy1, Mapk1, Ube2n, Themis	2	0.618291		Cd3e, Cd247	3	0.411838		Psen2, Ptpn22, Plcg2
65	leukocyte mediated immunity	5	0.171828		C4b, Cebpg, Ncf1, Icosl, Lig4	2	0.920021		Fcer1g, Cd74					2	0.796325		C3, Prdx1	21	2.22097e-07	O	Adora3, Rab27a, Serping1, C1qa, C1qb, C1qc, C3, Cfi, Fas, H2-Aa, H2-DMa, Hc, Ptpn6, Cd74, Inpp5d, Myd88, Myo1f, C1s, C1ra, Lat2, C1rl	4	0.977834		Cplx2, Dlg1, Msh2, Lig4	4	0.340654		Fcgr1, Exo1, Nbn, C8a
66	lymphocyte mediated immunity	4	0.282518		C4b, Cebpg, Icosl, Lig4	2	0.88421		Fcer1g, Cd74					2	0.742862		C3, Prdx1	18	1.91258e-06	O	Rab27a, Serping1, C1qa, C1qb, C1qc, C3, Cfi, Fas, H2-Aa, H2-DMa, Hc, Ptpn6, Cd74, Inpp5d, Myd88, C1s, C1ra, C1rl	3	0.986983		Dlg1, Msh2, Lig4	4	0.258225		Fcgr1, Exo1, Nbn, C8a
67	humoral immune response mediated by circulating immunoglobulin																	10	0.00016489	O	Serping1, C1qa, C1qb, C1qc, C3, Cfi, Hc, C1s, C1ra, C1rl					2	0.560436		Exo1, C8a
68	adaptive immune response based on somatic recombination of immune receptors built from immunoglobulin superfamily domains	4	0.335991		C4b, Vegfa, Icosl, Lig4	2	0.907785		Fcer1g, Cd74									18	8.12962e-06	O	Rab27a, Bcl6, Serping1, C1qa, C1qb, C1qc, C3, Cfi, Fas, H2-Aa, H2-DMa, Hc, Cd74, Inpp5d, Myd88, C1s, C1ra, C1rl	3	0.992752		Dlg1, Msh2, Lig4	4	0.308818		Fcgr1, Exo1, Nbn, C8a
69	antigen processing and presentation of exogenous peptide antigen					5	0.00346468	O	Fcer1g, H2-Ab1, H2-DMb1, H2-DMb2, Cd74									5	0.0457503	O	H2-Aa, H2-M3, H2-DMa, Cd74, Ifi30
70	antigen processing and presentation of peptide antigen via MHC class II					5	0.000830798	O	Fcer1g, H2-Ab1, H2-DMb1, H2-DMb2, Cd74									4	0.0671142		H2-Aa, H2-DMa, Cd74, Ifi30
71	antigen processing and presentation of peptide or polysaccharide antigen via MHC class II					5	0.001656	O	Fcer1g, H2-Ab1, H2-DMb1, H2-DMb2, Cd74									4	0.101859		H2-Aa, H2-DMa, Cd74, Ifi30
72	immune system development	9	0.433055		Apc, Cebpg, Pik3r1, Vegfa, Icosl, Hs1bp3, Rtkn2, Zbtb16, Lig4	16	0.0185605	O	Bmp4, Fgf3, Cd74, Il15, Kdr, Smad3, Meis1, Mlf1, Ntrk1, Rps6, Stat5b, Ikzf1, Bcl11b, Kirrel3, Hba-a2, Klf11									36	8.61466e-05	O	Atp7a, Bcl6, Bcl2l11, Ctnnb1, Runx1, Cbfb, Cebpa, Ccr1, Fas, H2-DMa, Hcls1, Irf8, Cd74, Il11ra1, Lyn, Smad5, Ptprc, Sgpl1, Sod2, Sox4, Sox6, Sykb, Tal1, Tcf3, Tgfb1, Tgfb2, Tgfbr1, Tgfbr3, Timp1, Plscr1, Ikzf1, Patz1, Twsg1, Tiparp, Plcg2, Itpkb	12	0.999165		Prdx3, Atp6v0a1, Cacnb4, Cfc1, Msh2, Pik3r1, Prkdc, Tpd52, Bcl11b, Themis, Picalm, Lig4	11	0.147228		Cbfa2t3, Cd3e, Hba-a1, Hells, Il3, Irf4, Prkdc, Wnt3a, Exo1, Nbn, Il31ra	18	0.0253416	O	Cxcr5, Bpgm, Cd28, Hdac5, Il15, Mb, Pml, Psen2, Ptpn22, Sfpi1, Spn, Stat5a, Tshr, Txnrd2, Hdac7, Ahsp, Picalm, Plcg2
73	leukocyte differentiation	5	0.45624		Apc, Cebpg, Pik3r1, Hs1bp3, Lig4	7	0.205581		Cd74, Il15, Ntrk1, Rps6, Stat5b, Ikzf1, Bcl11b									18	0.00494142	O	Atp7a, Bcl6, Ctnnb1, Cbfb, Cebpa, Fas, H2-DMa, Cd74, Il11ra1, Ptprc, Sox4, Sykb, Tcf3, Tgfb1, Ikzf1, Patz1, Plcg2, Itpkb	8	0.94477		Cacnb4, Msh2, Pik3r1, Prkdc, Tpd52, Bcl11b, Themis, Lig4	6	0.233693		Cbfa2t3, Cd3e, Hells, Irf4, Prkdc, Il31ra	11	0.0240623	O	Cd28, Hdac5, Il15, Psen2, Ptpn22, Sfpi1, Spn, Stat5a, Tshr, Hdac7, Plcg2
74	acute inflammatory response	4	0.315906		C4b, Ptger3, Saa3, Serpina3n	2	0.899565		Ido1, Nupr1					2	0.764905		Ahsg, C3	15	0.000296328	O	Adora3, Serping1, C1qa, C1qb, C1qc, C3, Cfi, B4galt1, Hc, Masp1, Stat3, C1s, C1ra, Nupr1, C1rl					5	0.118702		Cfd, Cfh, Fcgr1, B4galt1, C8a	4	0.5276		Slc7a2, C9, Ptger3, Stat3
75	activation of plasma proteins involved in acute inflammatory response																	11	3.47117e-05	O	Serping1, C1qa, C1qb, C1qc, C3, Cfi, Hc, Masp1, C1s, C1ra, C1rl					3	0.202862		Cfd, Cfh, C8a
76	negative regulation of immune system process					5	0.162226		Adora2a, Ido1, Cd74, Lst1, Lrrc32									16	3.74655e-05	O	Bcl6, Serping1, Elf1, Erbb2, Fas, H2-Bl, Ptpn6, Hmox1, Cd74, Inpp5d, Lst1, Ptprc, Tgfb1, Pag1, Pawr, Vsig4	5	0.869198		Dlg1, Thy1, Socs5, Ndfip1, Glmn					2	0.929619		Hlx, Spn
77	positive regulation of immune system process	3	0.962783		C4b, Cd37, Icosl	7	0.511518		Fcer1g, H2-Q2, Ido1, Cd74, Il15, Stat5b, Ikzf1					2	0.975258		C3, Mapk1	36	1.93086e-08	O	Adora3, Bcl6, Serping1, C1qa, C1qb, C1qc, C3, Cd37, Cd81, Cdkn1a, Cfi, H2-Aa, H2-M3, H2-DMa, Hc, Ptpn6, Cd74, Inpp5d, Lyn, Masp1, Myd88, Ptprc, Rela, Sykb, Tcf3, Tgfb1, Tgfb2, Ikzf1, Tnfsf13b, C1s, C1ra, Clec7a, Lat2, C1rl, Plcg2, Itpkb	8	0.998038		Cacnb4, Hspd1, Pldn, Thy1, Mapk1, Socs5, Ube2n, Themis	7	0.336732		Cfd, Cd3e, Cd247, Cfh, Fcgr1, Ifng, C8a	14	0.0250245	O	Ap3d1, C9, Cd28, Cd37, Hlx, Hpx, Il15, Psen2, Ptpn22, Spn, Stat5a, Tap2, Tnfsf14, Plcg2
78	regulation of leukocyte activation					9	0.0667935		Adora2a, Fcer1g, Ido1, Cd74, Il15, Lst1, Stat5b, Ikzf1, Lrrc32									25	1.50104e-05	O	Adora3, Bcl6, Cd81, Cdkn1a, Erbb2, Fas, H2-Aa, H2-DMa, Ptpn6, Hmox1, Cd74, Inpp5d, Lst1, Myd88, Ptprc, Sykb, Zeb1, Tcf3, Tgfb1, Ikzf1, Tnfsf13b, Pag1, Pawr, Vsig4, Itpkb	9	0.934468		Dlg1, Hspd1, Pldn, Snca, Thy1, Clptm1, Socs5, Ndfip1, Glmn	3	0.875794		Cd3e, Ifng, Rora	8	0.275622		Ap3d1, Slc7a2, Cd28, Hlx, Il15, Spn, Stat5a, Tnfsf14
79	negative regulation of leukocyte activation					5	0.0599293		Adora2a, Ido1, Cd74, Lst1, Lrrc32									12	0.000252667	O	Bcl6, Erbb2, Fas, Ptpn6, Hmox1, Cd74, Inpp5d, Lst1, Tgfb1, Pag1, Pawr, Vsig4	4	0.809533		Dlg1, Socs5, Ndfip1, Glmn					2	0.842621		Hlx, Spn
80	positive regulation of leukocyte activation					5	0.298482		Fcer1g, Cd74, Il15, Stat5b, Ikzf1									16	0.000785241	O	Adora3, Bcl6, Cd81, Cdkn1a, H2-Aa, H2-DMa, Cd74, Inpp5d, Myd88, Ptprc, Sykb, Tcf3, Tgfb1, Ikzf1, Tnfsf13b, Itpkb	4	0.988465		Hspd1, Pldn, Thy1, Socs5	2	0.90276		Cd3e, Ifng	7	0.123624		Ap3d1, Cd28, Hlx, Il15, Spn, Stat5a, Tnfsf14
81	regulation of immune effector process	2	0.886649		Cd37, Traf2	4	0.446492		Fcer1g, H2-Q2, Il15, Stat5b									13	0.00612617	O	Adora3, Bcl6, Serping1, C3, Cd37, H2-Bl, H2-M3, Ptpn6, Hmox1, Ptprc, Sykb, Tgfb1, Mavs	2	0.999383		Rbp4, Ndfip1	3	0.608843		Cfh, Fcgr1, Ifng	7	0.0808932		Cd28, Cd37, Hpx, Il15, Spn, Stat5a, Tap2
82	negative regulation of immune effector process																	6	0.00558425	O	Bcl6, Serping1, H2-Bl, Ptpn6, Hmox1, Ptprc
83	regulation of leukocyte mediated immunity					3	0.585378		Fcer1g, H2-Q2, Stat5b									10	0.0234549	O	Adora3, Bcl6, C3, H2-Bl, H2-M3, Ptpn6, Hmox1, Ptprc, Sykb, Tgfb1					2	0.807198		Fcgr1, Ifng	5	0.217746		Cd28, Hpx, Spn, Stat5a, Tap2
84	immune response-activating signal transduction																	9	0.00720332	O	Ptpn6, Lyn, Myd88, Ptprc, Rela, Sykb, Clec7a, Lat2, Plcg2	5	0.545034		Cacnb4, Thy1, Mapk1, Ube2n, Themis	2	0.676262		Cd3e, Cd247	3	0.492632		Psen2, Ptpn22, Plcg2
85	regulation of myeloid leukocyte differentiation	2	0.511261		Apc, Pik3r1	3	0.193306		Csf1, Klf10, Ikzf1									6	0.0274215	O	Ctnnb1, Runx1, Inpp5d, Ikzf1, Tob2, Prdm16	3	0.688536		Gnas, Pik3r1, Ndfip1
86	negative regulation of myeloid leukocyte differentiation																	4	0.0246845	O	Ctnnb1, Inpp5d, Tob2, Prdm16
87	immune response-regulating signal transduction																	9	0.0116459	O	Ptpn6, Lyn, Myd88, Ptprc, Rela, Sykb, Clec7a, Lat2, Plcg2	5	0.609591		Cacnb4, Thy1, Mapk1, Ube2n, Themis	2	0.705357		Cd3e, Cd247	3	0.535552		Psen2, Ptpn22, Plcg2
88	immune response-regulating cell surface receptor signaling pathway																	7	0.0461504	O	Ptpn6, Lyn, Ptprc, Sykb, Clec7a, Lat2, Plcg2	5	0.475369		Cacnb4, Thy1, Mapk1, Ube2n, Themis	2	0.644305		Cd3e, Cd247	3	0.447292		Psen2, Ptpn22, Plcg2
89	regulation of humoral immune response																	4	0.0314748	O	Serping1, Cd37, Ptpn6, Ptprc									2	0.341651		Cd37, Hpx
90	generation of a signal involved in cell-cell signaling	2	0.874818		Bdnf, Pclo	2	0.907785		Wnt7a, Trpv4					2	0.777216		Ntrk2, Snap25	3	0.965148		Adora3, Smad2, Sykb	16	0.0025937	O	Bdnf, Cacna1b, Cacnb4, Fkbp1b, Nrxn1, Nrxn3, Snap25, Syn1, Syn2, Syt1, Rapgef4, Sv2b, Trim9, Synj1, Rims2, Vgf					6	0.160356		Nrxn1, Ntrk2, Snap25, Hnf1b, Synj1, Gpr120
91	regionalization	6	0.600161		Apc, Edn1, Arl13b, Ovol2, Lrp4, Zbtb16	19	3.13614e-05	O	Alx4, Bmp4, Dlx1, Dlx2, Gbx2, Gsx2, Lfng, Smad3, Mdfi, Otx2, Six3, Nkx2-1, Wnt7a, Zic3, Ifitm1, Tbx18, Tshz1, Smo, Sp8									14	0.522301		Bmpr1b, Btg2, Ctnnb1, Gdf11, Hes1, Hipk2, Lfng, Smad2, Pax6, Pcsk5, Tgfbr1, Tgif1, Tulp3, Ifitm1	10	0.991338		Nr2f2, Bmpr2, Cfc1, Foxg1, Neurod1, Pcdh8, Prkdc, Nckap1, Pgap1, Ripply2	9	0.123978		Lfng, Otx2, Prkdc, Aldh1a2, Tgif1, Wnt3a, Pofut1, Ripply2, Ripply1	9	0.450485		Kat2a, Hhex, Meox1, Foxc1, Myf6, Psen2, T, Hnf1b, Mllt3
92	reproductive developmental process	6	0.774665		Cdh6, Gdf9, Vegfa, Tbata, Zbtb16, Zglp1	17	0.00304819	O	Bmp4, Csf1, Epor, Gjb2, Insl3, Kdr, Lepr, Lfng, Lhx8, Sox2, Stat5b, Tcf7, Nkx2-1, Wnt7a, Osr1, Fbxo5, Hmgb2					3	0.949514		Ahsg, Pafah1b1, Sod1	22	0.113188		Ahr, Ar, Bcl2l11, Bmpr1b, Ctnnb1, Cd44, Cdc25b, B4galt1, Il11ra1, Lfng, Smad5, Sox2, Sox9, Tcf7l2, Tgfb1, Tnc, Zfx, Csda, Rec8, Gopc, Rdh10, Chd7	19	0.798754		Bcl2l1, Bcl2l2, Celf1, Dlg1, Fkbp4, Cited2, Msh2, Pafah1b1, Prkdc, Rbp4, Strbp, Ube2b, Ube3a, Ddx25, Foxo3, Trip13, Hook1, Tbpl1, Vgf	9	0.265933		Calca, Dazl, B4galt1, Lepr, Lfng, Prkdc, Ren1, Rnf17, Ppp2r2b	14	0.120488		Dhh, Dmc1, Foxc1, Mast2, Pten, Pvrl2, Rxra, Stat5a, Hnf1b, Ube3a, Pde3a, Ppp2r2b, Tex11, Prdm14
94	glucose metabolic process	7	0.127205		Aldoc, Gys1, Hk2, Pdk4, Pgam2, Pck2, Dhtkd1	3	0.90556		Igf2, Pcdh12, Ppp1r3b	3	0.332511		Aldoa, Eno2, Pfkp	8	0.0121499	O	Gpd2, Ldha, Ldhb, Pdha1, Pfkl, Ppp1cb, Pgls, Pdhb	10	0.464638		Gaa, Hk2, Inppl1, Fabp5, Ppara, Pgam2, Pgls, G6pc3, Pck2, H6pd	15	0.233254		Aldoa, Eno1, Gapdh, Gpi1, Mdh2, Mdh1, Pdk2, Pgk1, Pik3ca, Rbp4, Mapk14, Ppp1r2, Pdhb, Pgm2l1, Dlat	3	0.839408		Ins2, Pik3ca, Pfkp	5	0.710548		Bpgm, Fabp5, Pgk1, Glyr1, Dhtkd1
95	glucose catabolic process	4	0.13289		Aldoc, Hk2, Pgam2, Dhtkd1					3	0.0716265		Aldoa, Eno2, Pfkp	6	0.00217941	O	Ldha, Ldhb, Pdha1, Pfkl, Pgls, Pdhb	4	0.610821		Hk2, Pgam2, Pgls, H6pd	9	0.0539907		Aldoa, Eno1, Gapdh, Gpi1, Mdh2, Mdh1, Pgk1, Pdhb, Dlat					4	0.262701		Bpgm, Pgk1, Glyr1, Dhtkd1
96	acetyl-CoA metabolic process													2	0.424808		Idh1, Idh2					10	0.000534976	O	Fh1, Mdh2, Mdh1, Sucla2, Sdhc, Sdhb, Idh3a, Acly, Idh3b, Dlat
97	generation of precursor metabolites and energy	7	0.614448		Aldoc, Gys1, Hk2, Pgam2, Cybrd1, Dhtkd1, Atp6v0d2	4	0.978252		Suclg2, Atp5l, Pcdh12, Ppp1r3b	6	0.0707413		Aco2, Aldoa, Eno2, Uqcrc1, Pfkp, Ndufb10	11	0.0177551	O	Idh1, Ldha, Ldhb, COX2, Pdha1, Pfkl, Ppp1cb, Atp5d, Pdhb, Idh2, Ndufs6	15	0.705847		Atp6v0e, Cat, Gaa, Hk2, Nfatc3, S100b, Sod2, Aass, Slc25a13, Pgam2, Fads2, Tmx1, Cybrd1, Fads1, C330018D20Rik	43	1.05383e-05	O	Aldoa, Atp6v1a, Atp6v1b2, Atp6v0d1, Atp6v1e1, Atp6v0a1, Eno1, Fh1, Gapdh, Gnas, Got1, Gpi1, Mecp2, Mdh2, Mdh1, Msh2, Ndufa4, Pgk1, Snca, Sucla2, Sdhc, Uqcr10, Atp6v1c1, Cyb5b, Uqcrfs1, Ppp1r2, Uqcrc2, Ndufa10, Uqcrb, Sdhb, Idh3a, Ndufa5, Pdhb, Glrx2, Atp6v1d, Steap2, Slc25a12, Glrx, Atp6v1h, Idh3b, Atp5g3, Dlat, Vgf	6	0.727425		Aco2, Fdxr, Pfkp, Fads3, Atp5e, Steap1	13	0.18535		Bpgm, Ndufa4, Pgk1, Ndufa12, Ndufa7, Ndufc2, Ndufa5, 2610507B11Rik, Steap2, Ndufb11, Cyb5, Dhtkd1, Ndufb6
98	glycolysis	4	0.0913987		Aldoc, Hk2, Pgam2, Dhtkd1					3	0.0533527		Aldoa, Eno2, Pfkp	5	0.00740866	O	Ldha, Ldhb, Pdha1, Pfkl, Pdhb	2	0.93452		Hk2, Pgam2	9	0.0222687	O	Aldoa, Eno1, Gapdh, Gpi1, Mdh2, Mdh1, Pgk1, Pdhb, Dlat					3	0.447292		Bpgm, Pgk1, Dhtkd1
99	tricarboxylic acid cycle													2	0.336487		Idh1, Idh2					8	0.00164456	O	Fh1, Mdh2, Mdh1, Sucla2, Sdhc, Sdhb, Idh3a, Idh3b
100	oxidative phosphorylation																					14	0.000389484	O	Atp6v1a, Atp6v1b2, Atp6v0d1, Atp6v1e1, Atp6v0a1, Mecp2, Msh2, Snca, Uqcr10, Atp6v1c1, Uqcrb, Atp6v1d, Atp6v1h, Atp5g3					2	0.858291		Ndufa7, Ndufc2
101	purine nucleotide metabolic process	5	0.549531		Adcy8, Atp7b, Atp13a3, Atp6v0d2, Gucy2f	3	0.940524		Adssl1, Npr1, Atp5l	2	0.745372		Adss, Lonp1	3	0.777831		Adsl, Atp5d, Mthfd1	6	0.966864		Adcy8, Atp6v0e, Atp7a, Entpd2, Nme4, Atp11c	23	0.00897955	O	Atp2a2, Atp2b2, Atp6v1a, Atp6v1b2, Atp6v0d1, Atp6v1e1, Atp6v0a1, Cacnb4, Guk1, Hprt, Nme1, Dguok, Gucy1b3, Atp6v1c1, Atp2b1, Atp6v1d, Atp6v1h, Pde8b, Atp5g3, Ak5, Atp1a3, Atp2b3, Atp2b4	5	0.510346		Atp1b1, Rora, Atp5e, Thtpa, Atp2b3	7	0.468738		Atp2b2, Nme2, Atp1a4, Atp8a2, Ampd2, Pth2, Nudt15, Gm5566
102	purine nucleotide biosynthetic process	5	0.429147		Adcy8, Atp7b, Atp13a3, Atp6v0d2, Gucy2f	3	0.898893		Adssl1, Npr1, Atp5l					3	0.700099		Adsl, Atp5d, Mthfd1	5	0.967915		Adcy8, Atp6v0e, Atp7a, Nme4, Atp11c	18	0.0475372	O	Atp2a2, Atp2b2, Atp6v1a, Atp6v1b2, Atp6v0d1, Atp6v1e1, Atp6v0a1, Hprt, Nme1, Gucy1b3, Atp6v1c1, Atp2b1, Atp6v1d, Atp6v1h, Atp5g3, Atp1a3, Atp2b3, Atp2b4	4	0.619207		Atp1b1, Atp5e, Thtpa, Atp2b3	6	0.506077		Atp2b2, Nme2, Atp1a4, Atp8a2, Ampd2, Pth2, Gm5566
103	DNA metabolic process	5	0.992649		Icosl, Mphosph8, Pot1a, Lig4, Rrm2b	10	0.835295		Ccne1, Hspa1b, Orc1l, Tk1, Bcl11b, Cdt1, Rpa3, Alkbh3, Hmgb2, Gins2					15	0.0175372	O	Smc3, Mcm6, Nfib, Phb, Rbbp4, Rrm1, Sod1, Smc1a, Prpf19, Nasp, Nono, Bcl11b, Mms19, Ints3, Rbbp7	15	0.995819		Bard1, Hmgn1, Mcm5, Nfia, Nfix, Ogg1, Psmc3ip, Recql, Rev3l, Sod2, Tcf3, Tep1, Smc1a, Smc5, Parp4	29	0.876491		Parp2, Bnip3, Fen1, Glrb, Gtf2h1, Mcm4, Msh2, Nfib, Prkdc, Rad1, Rad23b, Rbbp4, Rnaseh1, Rrm1, Morf4l1, Ube2b, Orc4l, Orc5l, Nono, Bcl11b, Eef1e1, Ppfibp1, Trip13, Sgip1, Ankrd17, Ube2n, Rad51c, Brcc3, Lig4	20	0.00442851	O	Cidea, Hells, Prkdc, Rfc2, Ssrp1, Zfp57, Exo1, Nbn, Fbxo18, Rbms1, Piwil2, Nsmce2, Dnase1l1, Ercc8, 0610007P08Rik, Hinfp, Fancm, Obfc2a, Hspa1a, Gins2	17	0.369899		Ccne1, Dmc1, Dnase1, Dnase1l3, Ctgf, Mcm7, Pola2, Psmc3ip, Top3b, Xpa, Orc5l, Prpf19, Fbxo18, Dnase2b, Rnf168, Tex11, Rtel1
104	DNA repair	2	0.995996		Lig4, Rrm2b	3	0.986706		Hspa1b, Alkbh3, Hmgb2					7	0.199733		Smc3, Sod1, Smc1a, Prpf19, Nono, Mms19, Ints3	7	0.992994		Bard1, Hmgn1, Ogg1, Rev3l, Sod2, Smc1a, Smc5	16	0.79323		Parp2, Fen1, Gtf2h1, Msh2, Prkdc, Rad1, Rad23b, Morf4l1, Ube2b, Nono, Eef1e1, Trip13, Ankrd17, Ube2n, Brcc3, Lig4	12	0.0144867	O	Prkdc, Ssrp1, Exo1, Nbn, Fbxo18, Nsmce2, Ercc8, 0610007P08Rik, Hinfp, Fancm, Obfc2a, Hspa1a	6	0.881216		Dmc1, Xpa, Prpf19, Fbxo18, Rnf168, Rtel1
105	DNA packaging	3	0.709378		Hist2h2aa1, Hist1h2af, Hist1h2ai	6	0.151637		H1f0, Aifm2, Hist1h4c, Hist1h4k, Gm11276, Hist1h2bk, Hist2h2aa2					6	0.0332868	O	Hist2h3c1, Hp1bp3, Smarca4, H2afy, Hist1h1a, Hist1h3g	3	0.985832		H3f3a, Smarcc1, H2afj	7	0.830906		Nap1l2, Smarca4, Tspyl1, H2afz, Nap1l3, Nap1l5, Smarca2	5	0.206984		Hells, Prm3, H2afy, Hist1h4k, Hist1h2bk	4	0.676796		H2afy, Hist1h3c, Hist1h2ak, H3f3c
106	chromatin organization	6	0.885945		Cebpg, Hist2h2aa1, Mphosph8, Satb2, Hist1h2af, Hist1h2ai	7	0.87715		H1f0, Ikzf1, Hist1h4c, Hist1h4k, Gm11276, Hist1h2bk, Hist2h2aa2, Gm10094					16	0.000484239	O	Hist2h3c1, Hp1bp3, Mbd3, Rbbp4, Rnf2, Smarca4, Baz1b, H2afy, Nasp, Smarcc2, Hist1h1a, Arid1a, Hist1h3g, Kdm1a, Jmjd1c, Rbbp7	14	0.944271		H3f3a, Hmgn1, Hmg20b, Smarcc1, Tcf3, Ikzf1, Actl6a, Dpf3, Setd7, Smarcd2, Baz1a, H2afj, Chd7, Hdac1	27	0.470225		Bnip3, Mecp2, Nap1l2, Rbbp4, Smarca4, Kdm5d, Morf4l1, Tspyl1, Ube2b, H2afz, Cbx7, Nap1l3, Nap1l5, Smarca2, Meaf6, Hdac8, Suds3, Hnrpll, Hopx, Tbl1xr1, Actl6b, Ube2n, Trrap, Brcc3, Satb2, L3mbtl2, Prmt8	10	0.299203		Hells, Irf4, H2afy, 1600027N09Rik, Kdm4a, Arid4a, Hist1h4k, Hist1h2bk, Prmt8, Phf16	14	0.277418		Aebp2, Chd1, Kat2a, Hdac5, H2afy, Hdac7, Smarcc2, Rere, Rnf168, Atxn7l3, Suv420h2, Hist1h3c, Hist1h2ak, H3f3c
107	chromatin assembly or disassembly	5	0.274777		Cebpg, Hist2h2aa1, Mphosph8, Hist1h2af, Hist1h2ai	5	0.36191		H1f0, Hist1h4c, Hist1h4k, Gm11276, Hist1h2bk, Hist2h2aa2					8	0.00318226	O	Hist2h3c1, Hp1bp3, Smarca4, Baz1b, H2afy, Smarcc2, Hist1h1a, Hist1h3g	4	0.962858		H3f3a, Smarcc1, H2afj, Chd7	10	0.515859		Nap1l2, Smarca4, Morf4l1, Tspyl1, H2afz, Cbx7, Nap1l3, Nap1l5, Smarca2, Actl6b	5	0.246535		Hells, H2afy, Arid4a, Hist1h4k, Hist1h2bk	6	0.317424		Chd1, H2afy, Smarcc2, Hist1h3c, Hist1h2ak, H3f3c
108	nucleosome assembly	3	0.534165		Hist2h2aa1, Hist1h2af, Hist1h2ai	5	0.146429		H1f0, Hist1h4c, Hist1h4k, Gm11276, Hist1h2bk, Hist2h2aa2					6	0.00934923	O	Hist2h3c1, Hp1bp3, Smarca4, H2afy, Hist1h1a, Hist1h3g	2	0.989194		H3f3a, H2afj	7	0.538087		Nap1l2, Smarca4, Tspyl1, H2afz, Nap1l3, Nap1l5, Smarca2	3	0.507459		H2afy, Hist1h4k, Hist1h2bk	4	0.458263		H2afy, Hist1h3c, Hist1h2ak, H3f3c
109	chromatin remodeling	2	0.578629		Cebpg, Satb2									4	0.0235031	O	Rbbp4, Baz1b, Nasp, Rbbp7	3	0.629295		Hmg20b, Actl6a, Baz1a	4	0.541283		Bnip3, Rbbp4, Morf4l1, Satb2					2	0.704851		Chd1, Rere
110	regulation of transcription, DNA-dependent	44	0.114371		Adrb2, Runx2, Cebpb, Cebpd, Cebpg, Gm14288, Fosl2, Mef2c, Nfe2l2, Nr4a3, Npas2, Per1, Stat2, Vegfa, Zfp52, Zfp54, Hif3a, Klf15, 9030624G23Rik, Zfp429, Zfp493, Jdp2, Atf5, Ovol2, Kcnh7, Satb2, Zfp455, Zfp595, AI987944, Zbtb16, Zfp874, Zfp462, Zfp759, Zfp459, Zfp78, Trim66, Zfp174, Zfp456, 9630025I21Rik, Gm14322, 2010315B03Rik, Zglp1, Gm13157, LOC100044193	59	0.0037798	O	Adora2a, Aebp1, Alx3, Alx4, Arx, Zfhx3, Bckdha, Bmp4, Dlx1, Dlx2, Dlx5, Dlx6, Ebf1, Erg, Gbx2, Gsx2, Foxd1, Isl1, Lhx6, Lhx8, Smad3, Smad6, Mdfi, Meis1, Foxd2, Meis2, Msx1, Otx2, Pbx3, Etv4, Pou3f4, Rxrg, Prrx2, Six3, Sox2, Sox8, Stat5b, Tcea3, Tcf7, Nkx2-1, Zic3, Ikzf1, Txnip, Bcl11b, Tbx18, Zfp422-rs1, Lbh, E130201H02Rik, Hmgb2, Tshz1, Hmga1-rs1, Foxp2, Klf11, Rarb, Gbx1, Ablim3, Smo, Dlx6os1, …	6	0.996058		Strap, Trim24, Zfp238, Spen, Ablim1, Csde1	18	0.98043		Ctbp1, Mbd3, Nfib, Rfx3, Rnf2, Smarca4, Cops5, Hmgn5, Carhsp1, Bcl11b, Ilf2, Rps6ka5, Elp3, Kdm1a, Mapre3, Ikbkap, Fus, Rbbp7	94	0.298027		Adrb2, Aebp1, Ahr, Ar, Zfhx3, Bcl6, Bmp7, Ctnnb1, Runx1, Cbfb, Cebpa, Ctbp2, Cux1, Elf1, Elk3, Fgf2, Hes1, Hipk2, Hmg20b, Irf8, Id3, Mdfic, Smad1, Smad2, Smad5, Maf, Mbd2, Myd88, Nfatc1, Nfatc2, Nfatc3, Nfia, Nfix, Pax6, Prrx1, Ppara, Rela, Rest, Sorbs3, Ski, Sod2, Sox11, Sox2, Sox4, Sox6, Sox9, Srebf1, Stat3, Tal1, Tbl1x, Tcea3, Tcf7l2, Zeb1, Tcf3, Tcfeb, Tgfb1, Tgfb3, Tgif1, Tle3, Tnfrsf1a, Xbp…	75	0.999999		Nr2f2, Arntl, Atf2, Runx1t1, Creb1, Elk1, Fhl2, Tsc22d3, Grin1, Foxg1, Hsf2, Mafg, Mecp2, Mef2c, Cited2, Myt1l, Neurod1, Nfib, Npas2, Rab18, Trim27, Sub1, Rxrb, Smarca4, Stat1, Stat4, Bhlhe40, Tbr1, Thrb, Tle1, Ube2b, Ube3a, Zfp148, Zfp9, Zfp90, Zfpm2, Ets2, Dnajb6, Mapk14, Med14, Med10, Foxo3, Bcl11b, Eid1, Sirt3, Med6, Med23, Cand1, Zfp655, Dcaf6, Hopx, Csrnp3, Med8, Tbl1xr1, Brwd1, Mapre3, Med…	31	0.791831		Abca2, Atoh1, Cbfa2t3, Cnbp, Hells, Hipk3, Ifng, Ins2, Irf4, Lbx1, Nfatc2ip, Otx2, Ovol1, Phox2b, Pou2f1, Pou2f3, Pou3f1, Rora, Rxrg, Tbx6, Tgif1, Zfp57, Foxo4, Brf1, Traf3ip1, Pbx4, Brwd1, Hinfp, Ebf4, Crebzf, Ripply1	51	0.531106		Aebp2, App, Rhoa, Bach1, Kat2a, Hdac5, Hhex, Hlx, Hmx1, Il17a, Il5, Lbx1, Meox1, Foxc1, Myf6, Nkx2-2, Musk, Pitx2, Ppard, Scand1, Rfx3, Rfxank, Rxra, Nr1h4, Sfpi1, Sox15, Stat3, Stat5a, T, Hnf1b, Tead4, Ube3a, Nr0b2, Tlx3, Npas3, Snai3, Irf6, Hdac7, Tcf25, Trak1, Rere, Mllt3, Med23, Vgll2, Atxn7l3, Creb5, Crebl2, Hdx, Fubp3, Zhx2, Nkx1-1
111	regulation of transcription from RNA polymerase II promoter	15	0.644144		Adrb2, Runx2, Cebpb, Cebpd, Cebpg, Mef2c, Nr4a3, Npas2, Per1, Vegfa, Jdp2, Atf5, Satb2, Zfp462, Zglp1	31	0.00216454	O	Alx4, Zfhx3, Bmp4, Dlx1, Dlx2, Foxd1, Isl1, Smad3, Mdfi, Meis1, Meis2, Msx1, Otx2, Rxrg, Six3, Sox2, Sox8, Stat5b, Tcea3, Nkx2-1, Zic3, Ikzf1, Txnip, Bcl11b, Lbh, Hmgb2, Foxp2, Rarb, Ablim3, Smo, Dlx6os1	4	0.898627		Strap, Zfp238, Spen, Ablim1	12	0.531618		Ctbp1, Mbd3, Nfib, Rnf2, Smarca4, Hmgn5, Bcl11b, Elp3, Kdm1a, Ikbkap, Fus, Rbbp7	69	6.53028e-07	O	Adrb2, Ahr, Ar, Zfhx3, Bcl6, Bmp7, Ctnnb1, Runx1, Cbfb, Cebpa, Cux1, Elf1, Fgf2, Hes1, Hipk2, Id3, Smad1, Smad2, Smad5, Maf, Mbd2, Myd88, Nfatc2, Nfatc3, Nfia, Nfix, Pax6, Prrx1, Ppara, Sorbs3, Ski, Sod2, Sox11, Sox2, Sox4, Sox6, Sox9, Srebf1, Stat3, Tal1, Tbl1x, Tcea3, Tcf7l2, Zeb1, Tcf3, Tcfeb, Tgfb1, Tgfb3, Tgif1, Tnfrsf1a, Yap1, Ikzf1, Ikzf2, Klf6, Txnip, Spen, Foxo1, Trak1, Prdm16, Rfx4, Bhl…	43	0.888403		Nr2f2, Arntl, Creb1, Elk1, Fhl2, Grin1, Mef2c, Cited2, Neurod1, Nfib, Npas2, Trim27, Rxrb, Smarca4, Tbr1, Thrb, Tle1, Ube3a, Zfp148, Zfpm2, Mapk14, Med14, Med10, Foxo3, Bcl11b, Eid1, Med6, Cand1, Dcaf6, Hopx, Csrnp3, Med8, Brwd1, Med21, Taf9, Hivep1, Csrnp2, Satb2, Ablim2, Fus, Arntl2, Eid2, Nrbf2	20	0.1264		Abca2, Atoh1, Cnbp, Hipk3, Ins2, Irf4, Lbx1, Otx2, Ovol1, Pou2f1, Pou2f3, Pou3f1, Rora, Rxrg, Tgif1, Zfp57, Traf3ip1, Pbx4, Brwd1, Hinfp	28	0.112336		App, Rhoa, Hdac5, Hhex, Hmx1, Il17a, Lbx1, Meox1, Foxc1, Nkx2-2, Pitx2, Ppard, Rfxank, Rxra, Nr1h4, Sox15, Stat3, Stat5a, T, Hnf1b, Tead4, Ube3a, Hdac7, Tcf25, Trak1, Vgll2, Fubp3, Zhx2
112	mRNA splice site selection																					6	6.05439e-05	O	Celf1, Celf2, Srsf10, Ptbp2, Mbnl1, Celf4
113	RNA processing	3	0.999786		Cpeb1, 1190005F20Rik, Aars	3	0.999951		Rpl10a, Rps6, Sp9	6	0.311231		Strap, Sart3, Rbm25, Thoc3, Dus3l, Aars	21	9.81315e-05	O	Aqr, Rbm3, Pcbp1, Prpf19, Srrm1, Hnrnpa2b1, Nono, Tfip11, Thoc7, Nudt21, Cdc5l, Skiv2l2, Dis3, Ddx41, Sf3a3, Hnrnpm, Rbm39, Ints3, Sugp2, Dkc1, Ncbp1	13	0.99956		Pabpc1, Ptbp1, Qk, Raly, Rbmxrt, Sf3a2, Ybx1, Zfp36, Cpsf4, Syncrip, Lsm5, Nol3, Pan2	43	0.127067		Bcl2l2, Celf1, Dhx15, Celf2, Srsf10, Hnrnpc, Prpf4b, Tra2b, Slbp, Srpk2, Thoc4, Rngtt, Lsm4, D11Bwg0517e, Nono, Ptbp2, Mbnl1, Wtap, Dimt1, Exosc1, Sip1, Snrnp27, Rpp14, Ncbp2, Nudt21, Prpf31, Mrpl44, Trnt1, Prpf4, Cdc5l, Cdc40, Lsm11, Dis3, Hnrpll, Rbm9, Celf4, Srsf1, Srsf12, Trub2, Exosc2, Cstf3, A2bp1, Nova1	9	0.798896		Cpeb1, Srpk2, Usp39, Cpsf4, Piwil2, Gar1, Ints1, Esrp2, Rod1	19	0.241122		App, Qk, Raly, Lsm2, Prpf19, Nsun2, Nhp2, D11Bwg0517e, Wtap, Ppih, Trit1, Larp6, Snrpg, Prpf4, Ints12, Nop14, Pus7l, Rbm9, Nop2
114	mRNA processing									3	0.653751		Strap, Rbm25, Thoc3	17	1.69962e-05	O	Aqr, Pcbp1, Prpf19, Srrm1, Hnrnpa2b1, Nono, Tfip11, Thoc7, Nudt21, Cdc5l, Skiv2l2, Ddx41, Sf3a3, Hnrnpm, Rbm39, Sugp2, Ncbp1	13	0.86846		Pabpc1, Ptbp1, Qk, Raly, Rbmxrt, Sf3a2, Ybx1, Zfp36, Cpsf4, Syncrip, Lsm5, Nol3, Pan2	35	0.00362289	O	Bcl2l2, Celf1, Dhx15, Celf2, Srsf10, Hnrnpc, Prpf4b, Tra2b, Slbp, Srpk2, Thoc4, Rngtt, Lsm4, D11Bwg0517e, Nono, Ptbp2, Mbnl1, Wtap, Sip1, Snrnp27, Ncbp2, Nudt21, Prpf31, Prpf4, Cdc5l, Cdc40, Lsm11, Hnrpll, Rbm9, Celf4, Srsf1, Srsf12, Cstf3, A2bp1, Nova1	6	0.730493		Cpeb1, Srpk2, Usp39, Cpsf4, Esrp2, Rod1	11	0.407759		App, Qk, Raly, Lsm2, Prpf19, D11Bwg0517e, Wtap, Ppih, Snrpg, Prpf4, Rbm9
116	mRNA catabolic process																	7	0.0378942	O	Zfp36l1, Zfp36l2, Zfp36, Lsm5, Pan3, Pan2, Zhx2	2	0.970427		Pnrc2, Ncbp2					4	0.1729		Lsm2, Pan3, Smg7, Zhx2
117	RNA localization													9	2.23882e-05	O	Nup62, Hnrnpa2b1, Nup210, Nup160, Xpo7, Thoc7, Xpo1, Nup155, Ncbp1	3	0.916875		Myo1c, Qk, Nxt2	12	0.0170048	O	Srsf10, Nup50, Ranbp2, Thoc4, G3bp2, Ddx25, Xpo7, Ncbp2, Lrpprc, Ckap5, Senp2, Eif5a	2	0.793069		Ranbp2, Phax	3	0.673425		Nup50, Qk, Ranbp2
120	protein folding	4	0.601499		Dnajc5b, Ppil6, Calr4, Aars	3	0.87338		H2-DMb1, H2-DMb2, Cd74	2	0.661922		Cct5, Aars	6	0.0745651		Calr, Cct2, Cct3, Tcp1, Vbp1, Erp44	7	0.780914		Calr, H2-DMa, Cd74, Ppic, C80913, Sh3glb1, Cdc26	26	2.21326e-05	O	Cct2, Clgn, Dnajc5, Fkbp1a, Fkbp1b, Fkbp4, Hspa8, Dnaja1, Hsph1, Hspd1, Hsp90ab1, Hspa9, Grpel1, Hspa4l, Ranbp2, Tcp1, Dnajb9, Tor1a, Dnaja2, Dnaja4, Ube4b, Dnajb4, Ppid, Ttc9c, Dnajc18, Pfdn4					9	0.0700483		Cct8, Ppic, Ranbp2, Tor1a, Ppih, Cdc26, Ppid, Ahsp, Ahsa1
121	protein complex assembly	5	0.80748		Apc, Cav2, Tgm3, Tmod1, Lrp4	6	0.763128		Pcbd1, Cd74, Fbxo5, Cda, Taf4b, 1110017D15Rik	2	0.857106		Capza2, Trim24	12	0.00237081	O	Anxa5, Calr, Cdk5, Rrm1, Tbca, Tubb4, Xpo7, Tubb6, Ipo11, Xpo1, Cse1l, Tnpo1	17	0.287789		Anxa5, Calr, Stom, Fas, H2-DMa, Cd74, Mbd2, Sept2, Ptrf, C1qtnf1, Tubb6, Gopc, Atl3, Flna, Lamc1, Gsn, Sbf2	32	0.00245089	O	Atp6v0a1, Cdk5, Fkbp4, Gas7, Hprt, Lnx1, Pak1, Prnp, Ptk2b, Rrm1, Spast, Atl2, Elp2, Xpo7, Taf12, Arpc4, Caly, Tmem70, Ipo5, Taf4b, Tppp, 1110017D15Rik, Atl1, Ipo11, Mtmr2, Synj1, Taf9, Atpaf1, Picalm, Tbpl1, Eid2, Taf9b	6	0.608481		Tubd1, Taf12, Pdss2, Brf1, Gtf2f1, Tnpo1	14	0.0486445	O	Musk, Pml, Tuba3a, Spast, Gtf2a1l, 1110017D15Rik, Ipo4, Synj1, Atl3, Lnx2, Mtss1, Ipo13, Picalm, Tnpo1
122	protein amino acid phosphorylation	15	0.69916		Igfbp3, Mertk, Met, Pik3r1, Prkd1, Tec, Pdk4, Map3k6, Cdkl2, Trib3, Lmtk2, BC021891, Pak7, Gucy2f, Cdkl5	17	0.710309		Ccne1, Egfr, Epha8, Fgfr4, Cd74, Kdr, Mdfi, Npr1, Ntrk1, Tgfa, Tie1, Tyro3, Vrk1, 2610018G03Rik, Lrrk1, Ephb1, Myo3b	9	0.174819		Capza2, Cfl1, Csnk2a2, Trim24, Mapk3, Taok1, Mark1, Gak, Pak7	14	0.344895		Cdk5, Csk, Egfr, Ntrk2, Ptpn11, Sod1, Baz1b, Map2k4, Mapk1, Rps6ka5, Oxsr1, Cdc42bpb, Pak2, Kalrn	53	0.0152088	O	Bmpr1b, Ddr1, Cd81, Csf1r, Dclk1, Efna1, Erbb2, Fgf2, Fgfr1, Fyn, Gab1, Hck, Hgf, Hipk2, Cd74, Ikbkb, Mdfic, Limk2, Lyn, Smad2, Mapkapk2, Mknk1, Nek1, Ddr2, Prkg1, Prkx, Ptprc, Pxn, Rock1, Spnb2, Sykb, Tgfb1, Tgfb2, Tgfb3, Tgfbr1, Tgfbr3, Wee1, Yes1, Map2k3, Map3k1, Map4k4, Lats2, Stk3, Nek7, Nek6, B230120H23Rik, Pan3, Plce1, Prkd3, Mapkapk3, Mylk, Bmp2k, Nek11	75	0.000845296	O	Adam10, Bmpr2, Camk2a, Camk4, Cdk5, Cdk7, Cit, Creb1, Csnk2a1, Epha4, Epha7, Grm1, Igfbp3, Jak1, Uhmk1, Mtap2, Nlk, Pak1, Pdk2, Pdpk1, Cdk14, Pik3ca, Pik3r1, Prkacb, Prkcb, Prkar1a, Prkar1b, Prkar2b, Prkdc, Prpf4b, Ptk2b, Ptpra, Spnb2, Srpk2, Stat4, Tyro3, Akt3, Map2k5, Map2k1, Map2k2, Map2k4, Map3k7, Mapk1, Mapk10, Mapk13, Mapk14, Mapk8, Mapk9, Dguok, Mapk8ip3, Cdkl2, Camkk1, Gsk3b, Riok3, Rps6k…	14	0.727345		Hipk3, Ifng, Il12rb1, Ins2, Pik3ca, Prkdc, Prkx, Srpk2, Grk1, Stk30, Mlkl, Bmp2k, Nek8, Brsk1	25	0.357064		Acvrl1, Speg, App, Bmx, Ccne1, Dyrk1a, Ephb2, Mast2, Nlk, Musk, Ntrk2, Pml, Mst1r, Stat5a, Tssk1, Ttk, Nek3, Riok3, Pan3, Stk40, Pak2, Camkv, Pkmyt1, Gm1078, Lmtk3
123	protein amino acid dephosphorylation	5	0.302089		Ptprk, Ppm1m, Dusp18, Pdp2, Ptpn3	4	0.620392		Dusp2, Ptpru, Ptprm, Dusp4	2	0.622051		Ptpn1, Ptpn23	5	0.142948		Ppp1r12a, Ppp1cb, Ptpn11, Ptprs, Ptprz1	4	0.970591		Cdc25b, Ptpn6, Ptprc, Ptpn21	22	0.000259869	O	Acp1, Ppp1r12a, Ppm1a, Ppp2ca, Ppp5c, Ptp4a1, Ptpn20, Ptpn4, Ptpn5, Ptpra, Ptprn2, Ptprr, Ptprt, Rngtt, Dusp6, Dusp3, Ppm1l, Ppm1h, Nceh1, Ppm1e, Pdp1, Ptpn3	2	0.931793		Ptp4a3, Dusp22	12	0.00180711	O	Ppp2ca, Pten, Ptp4a2, Dusp1, Ptpn22, Ptpn21, Dusp22, Ssh3, Dusp15, Dusp4, Pdp1, Ptprh
124	proteolysis	18	0.971519		Adam8, C4b, Cish, Fap, Fbxl8, Folh1, Usp2, Proz, Cpm, Senp8, Fbxo47, Herc3, Nln, Adamts18, Usp43, Atg4c, Prss35, Adamts3	14	0.999807		Aebp1, Ecel1, Mmp2, Mmp9, Pcolce, Usp18, Asb4, Metapl1, Fbxo5, Klhl13, Rps27a, Peg10, Amz1, Usp51	14	0.0973584		Capn5, Enc1, Ufd1l, Uqcrc1, Usp9x, Sec11a, Ube2g1, Ubl7, Cul2, Lonp1, Nln, Ube2o, Nploc4, Nrd1	20	0.463477		C3, Dpp6, Trip12, Anapc1, Psma2, Rnf2, Uba3, Uchl1, Usp10, Arih1, Psma1, Psmb3, Ppp2r5c, Uba2, Anapc4, Ncstn, Ubr3, Cdc16, Dpp3, Usp7	56	0.847506		Adam12, Aebp1, Bard1, Serping1, C1qa, C1qb, C1qc, C3, Capn2, Capn5, Casp2, Casp6, Cfi, Cflar, Socs3, Ctsc, Ctsh, Adam28, Hc, Hgf, Mst1, Psmb9, Masp1, Mmp2, Nsf, Pcsk5, Phex, Tbl1x, Tnfaip3, Adamts5, Mmel1, Fbxw4, Rnf19a, C1s, C1ra, Pgcp, Socs6, Bace2, Sec11a, Ctsz, Cdc26, Pgpep1, Fbxo32, March8, 1700013N18Rik, Spsb1, Usp53, Pan2, Adam33, Pamr1, Usp40, Ece1, C1rl, Usp3, March3, Fbxl7	112	0.000803526	O	Adam10, Cacybp, Capn7, Enc1, Usp15, Lnx1, Pias2, Usp34, Pcsk1, Pcsk2, Prep, Rad23b, Ranbp2, Scg5, Siah2, Sumo3, Skp1a, Prss2, Try4, Ube2m, Ube2b, Ube3a, Sumo1, Uchl1, Arih1, Klk7, Rfwd2, Psma1, Cul1, Trim36, Usp25, Fbxw7, Fbxo16, Park2, Cdc23, Mkrn1, Uchl5, Mbtps1, Sae1, Socs5, Rnf14, Psmd8, March7, F12, Anapc5, Wsb2, Ube4b, Dda1, Map1lc3a, Erlec1, Atg10, Ube2w, Rnf128, Uqcrc2, Mkrn2, Ube2t, Herc…	25	0.528775		Cfd, Cfh, Anapc1, Mme, Psmb5, Ranbp2, Rbp3, Ren1, Kel, Usp39, Fbxo18, Rnf5, Usp14, Ctrb1, Mkrn2, Socs4, Rnf149, Otub2, Nsmce2, Usp53, Otub1, Hace1, Rnpep, C8a, Siah3	37	0.492242		Aup1, C9, Cd2ap, Socs3, Dhh, Hp, Klkb1, Tpsb2, Mdm2, Mmp16, Psen2, Ranbp2, Ube3a, Uchl1, Amfr, Fbxo18, Rnf14, Rnf25, Wsb2, Cdc26, Map1lc3b, Ubr4, Rnf168, Tmprss6, 1700013N18Rik, Psmb11, Dpp7, Asb7, Peg10, Rnf144b, Ermp1, Yod1, Ctso, Cpz, March3, Htra4, Trim63
125	ubiquitin-dependent protein catabolic process	2	0.969667		Usp2, Usp43	2	0.981861		Usp18, Usp51	4	0.117405		Ufd1l, Usp9x, Cul2, Nploc4	8	0.0125985	O	Psma2, Uchl1, Usp10, Arih1, Psma1, Ppp2r5c, Ubr3, Usp7	5	0.973009		Tbl1x, Usp53, Pan2, Usp40, Usp3	25	0.000339896	O	Usp15, Lnx1, Usp34, Rad23b, Siah2, Skp1a, Ube3a, Uchl1, Arih1, Psma1, Cul1, Usp25, Uchl5, Ube4b, Erlec1, Tceb1, Ubr3, Cul2, Cul4b, Smurf1, Pcnp, Tbl1xr1, Ube2n, Bap1, Usp9y	5	0.413715		Psmb5, Usp39, Usp14, Usp53, Siah3	5	0.71577		Cd2ap, Ube3a, Uchl1, Amfr, Trim63
126	L-serine metabolic process	2	0.158583		Psph, Shmt2													4	0.00627008	O	Cbs, Shmt1, Psat1, Phgdh
127	cellular amino acid derivative metabolic process	2	0.969667		Grin2a, Sat1	10	0.0173049	O	Drd2, Ghr, Ido1, Npr1, Odc1, Stat5b, Th, Slc5a7, Abat, Amd2					8	0.0125985	O	Comt1, Mtpn, Gstp1, Idh1, Slc1a3, Sms, Sod1, Abat	14	0.0807749		Atp7a, Comt1, Pcyt1a, Fabp5, Padi2, Sod2, Tgfb2, Ggt5, Mgst1, Aldh9a1, Sncaip, Bbox1, Smox, Phgdh	21	0.00886999	O	Atp2b2, Mtpn, Grin2a, Hprt, Ly6e, Mecp2, Oaz1, Oaz2-ps, P4hb, Pcmt1, Sms, Snca, Park2, Moxd1, Hnrpll, Sncb, Mat2b, Ggt7, Adc, Abat, Eif5a	2	0.964011		Oaz3, Tph2	5	0.71577		Amd1, Atp2b2, Ggt1, Fabp5, Stat5a
128	biogenic amine metabolic process	2	0.861756		Grin2a, Sat1	7	0.0241292	O	Drd2, Ido1, Npr1, Odc1, Th, Slc5a7, Amd2					3	0.41432		Comt1, Mtpn, Sms	9	0.105968		Atp7a, Comt1, Pcyt1a, Fabp5, Tgfb2, Aldh9a1, Sncaip, Bbox1, Smox	14	0.0108512	O	Atp2b2, Mtpn, Grin2a, Hprt, Ly6e, Mecp2, Oaz1, Oaz2-ps, Sms, Snca, Park2, Moxd1, Sncb, Adc	2	0.847708		Oaz3, Tph2	3	0.764339		Amd1, Atp2b2, Fabp5
129	catecholamine metabolic process					3	0.203531		Drd2, Npr1, Th					2	0.414443		Comt1, Mtpn	4	0.267351		Atp7a, Comt1, Tgfb2, Sncaip	8	0.00833277	O	Mtpn, Grin2a, Hprt, Ly6e, Snca, Park2, Moxd1, Sncb
130	protein targeting	3	0.838793		Srp54a, Dusp18, Atg4c	4	0.721676		Folr1, Six3, Txnip, Erbb2ip	2	0.678888		Ywhaz, Akap12	8	0.00932644	O	Kpna4, Mtx2, Xpo7, Ipo11, Xpo1, Tpr, Cse1l, Tnpo1	10	0.404074		Macf1, Rab27a, Spnb2, Tgfb1, Tgfb3, Txnip, Erbb2ip, Trak1, Zdhhc3, Mlph	20	0.00982132	O	Arntl, Cacnb1, Drd1a, Hspa9, Kpna1, Grpel1, Ppp3ca, Ran, Spnb2, Ywhae, Ywhaz, Timm8b, Mtx2, Gsk3b, Xpo7, Srp72, Tomm20, Ipo5, 6230409E13Rik, Ipo11					15	0.000183916	O	Pml, Pola2, Srp14, Syngr1, Ywhae, Srp54a, Trak1, Srpr, Ssr3, Nutf2, 1500001M20Rik, Ipo4, Pacs1, Ipo13, Tnpo1
131	protein import into nucleus					2	0.795548		Six3, Txnip					7	0.000442552	O	Kpna4, Xpo7, Ipo11, Xpo1, Tpr, Cse1l, Tnpo1	4	0.661041		Spnb2, Tgfb1, Tgfb3, Txnip	9	0.0772252		Arntl, Drd1a, Kpna1, Ppp3ca, Ran, Spnb2, Xpo7, Ipo5, Ipo11					6	0.0420865	O	Pml, Pola2, Nutf2, Ipo4, Ipo13, Tnpo1
132	protein targeting to membrane	2	0.418982		Srp54a, Dusp18																	3	0.536963		Cacnb1, Timm8b, Srp72					4	0.0378354	O	Srp14, Srp54a, Srpr, Ssr3
133	cotranslational protein targeting to membrane																													4	0.00196091	O	Srp14, Srp54a, Srpr, Ssr3
134	fatty acid metabolic process	6	0.469606		Fabp4, Fasn, Ncf1, Acsl4, Echdc2, Sc4mol	7	0.407661		Alox5ap, Apoa2, Ghr, Hadh, Cd74, Plp1, Stat5b	3	0.463162		Slc27a4, Acsl4, Aacs	3	0.839631		Acox1, Lypla2, Hadha	25	0.00026829	O	Acadl, Alox5, Ch25h, Cpt1b, Cpt2, Pdpn, Cd74, Ppara, Ptgds, Ptgs1, Qk, Sykb, Tnfrsf1a, Ggt5, Slc27a1, Echdc2, Acaa2, Hpgds, Fads2, Elovl5, Bdh2, Fads1, Hadha, Acsf2, Acsm5	12	0.882054		Degs1, Prkab1, Prkar2b, Snca, Mapk14, Slc27a2, Mecr, Far1, Acot7, Prkag2, Acsl6, Far2	6	0.416762		Alox12, Ptgs1, Fads3, Tnxb, Ptges2, Rnpep	12	0.0517059		Degs1, Ppard, Qk, Stat5a, Ucp3, Elovl5, Degs2, Ankrd23, Elovl4, Cyb5, Acsm1, Slc27a6
135	fatty acid biosynthetic process	2	0.865144		Fasn, Sc4mol	3	0.664723		Alox5ap, Cd74, Plp1									12	0.00875731	O	Alox5, Ch25h, Cd74, Ptgds, Ptgs1, Qk, Sykb, Ggt5, Hpgds, Fads2, Elovl5, Fads1	6	0.789187		Degs1, Prkab1, Mecr, Far1, Prkag2, Far2	5	0.118702		Alox12, Ptgs1, Fads3, Ptges2, Rnpep	6	0.144069		Degs1, Qk, Elovl5, Degs2, Elovl4, Acsm1
136	unsaturated fatty acid biosynthetic process					2	0.547461		Alox5ap, Cd74									8	0.00106064	O	Alox5, Cd74, Ptgds, Ptgs1, Sykb, Ggt5, Hpgds, Fads1					4	0.026347	O	Alox12, Ptgs1, Ptges2, Rnpep
137	icosanoid metabolic process					2	0.618254		Alox5ap, Cd74									9	0.000727069	O	Alox5, Pdpn, Cd74, Ptgds, Ptgs1, Sykb, Tnfrsf1a, Ggt5, Hpgds					4	0.0435089	O	Alox12, Ptgs1, Ptges2, Rnpep
138	prostanoid metabolic process																	6	0.000973701	O	Pdpn, Cd74, Ptgds, Ptgs1, Tnfrsf1a, Hpgds					2	0.28002		Ptgs1, Ptges2
139	prostaglandin metabolic process																	6	0.000973701	O	Pdpn, Cd74, Ptgds, Ptgs1, Tnfrsf1a, Hpgds					2	0.28002		Ptgs1, Ptges2
143	coenzyme metabolic process	6	0.269667		Mthfd2, Ncf1, Pdk4, Folh1, Aldh1l2, Mthfd1l	4	0.765894		Folr1, Pipox, Suclg2, Acot2	3	0.341784		Aco2, Dcakd, Aldh1l2	6	0.109431		Gstp1, Idh1, Sod1, Pgls, Mthfd1, Idh2	9	0.631615		Mthfd2, Pipox, Sod2, Ggt5, Mgst1, Pgls, Qprt, H6pd, Aldh1l2	19	0.0375655	O	Fh1, Hmgcr, Mdh2, Mdh1, Nfs1, Sucla2, Sdhc, Sdhb, Idh3a, Hnrpll, Lias, Acly, Idh3b, Acot8, Ggt7, Nmnat2, Coq3, Dlat, Gphn	4	0.648047		Aco2, Ncf2, Pdss2, Pank4	6	0.544272		Ggt1, Hmgcr, Mocs1, 2610507B11Rik, Glyr1, Nmnat3
144	ATP biosynthetic process	3	0.597458		Atp7b, Atp13a3, Atp6v0d2													3	0.961326		Atp6v0e, Atp7a, Atp11c	15	0.00538967	O	Atp2a2, Atp2b2, Atp6v1a, Atp6v1b2, Atp6v0d1, Atp6v1e1, Atp6v0a1, Atp6v1c1, Atp2b1, Atp6v1d, Atp6v1h, Atp5g3, Atp1a3, Atp2b3, Atp2b4	3	0.570284		Atp1b1, Atp5e, Atp2b3	3	0.776193		Atp2b2, Atp1a4, Atp8a2
146	sulfur metabolic process					5	0.26726		Bgn, Ghr, Stat5b, Hs3st3b1, Spock3					6	0.0254346	O	Gstp1, Idh1, Sod1, Enoph1, Mri1, Mthfd1	9	0.201729		Bgn, Cbs, Sod2, Ggt5, Mgst1, Chst5, Bhmt2, Phgdh, Sulf1	10	0.341537		Nfs1, Pcmt1, Sult4a1, Sulf2, Hnrpll, Lias, Glce, Mat2b, Ggt7, Impad1					4	0.628855		Ggt1, Stat5a, A930038C07Rik, Egflam
147	phosphorus metabolic process	23	0.449485		Hk2, Igfbp3, Mertk, Met, Pik3r1, Prkd1, Ptprk, Tec, Pdk4, Map3k6, Cdkl2, Ppm1m, Dusp18, Mvd, Trib3, Lmtk2, BC021891, Pak7, Atp6v0d2, Gucy2f, Pdp2, Cdkl5, Ptpn3	22	0.77878		Ccne1, Dusp2, Egfr, Epha8, Fgfr4, Cd74, Kdr, Mdfi, Npr1, Ntrk1, Ptpru, Ptprm, Tgfa, Tie1, Tyro3, Vrk1, Atp5l, 2610018G03Rik, Lrrk1, Ephb1, Dusp4, Myo3b	13	0.0623679		Capza2, Cfl1, Csnk2a2, Ptpn1, Trim24, Uqcrc1, Mapk3, Ptpn23, Mvd, Taok1, Mark1, Gak, Pak7	21	0.132536		Cdk5, Csk, Egfr, Gpd2, Ppp1r12a, Ntrk2, Ppp1cb, Ptpn11, Ptprs, Ptprz1, Sod1, Baz1b, Map2k4, Mapk1, Atp5d, Rps6ka5, Oxsr1, Cdc42bpb, Pak2, Inpp4a, Kalrn	59	0.206385		Atp6v0e, Bmpr1b, Ddr1, Cd81, Cdc25b, Csf1r, Dclk1, Efna1, Erbb2, Fgf2, Fgfr1, Fyn, Gab1, Hck, Ptpn6, Hgf, Hipk2, Hk2, Cd74, Ikbkb, Mdfic, Limk2, Lyn, Smad2, Mapkapk2, Mknk1, Nek1, Ddr2, Prkg1, Prkx, Ptprc, Pxn, Rock1, Spnb2, Sykb, Tgfb1, Tgfb2, Tgfb3, Tgfbr1, Tgfbr3, Wee1, Yes1, Ptpn21, Map2k3, Map3k1, Map4k4, Lats2, Stk3, Nek7, Nek6, B230120H23Rik, Pan3, Plce1, Prkd3, Mapkapk3, Mylk, Bmp2k, Nek1…	126	3.57274e-11	O	Acp1, Adam10, Atp6v1a, Atp6v1b2, Atp6v0d1, Atp6v1e1, Atp6v0a1, Bmpr2, Camk2a, Camk4, Cdk5, Cdk7, Cit, Creb1, Csnk2a1, Epha4, Epha7, Grm1, Igfbp3, Jak1, Uhmk1, Mecp2, Msh2, Mtap2, Ppp1r12a, Nlk, Nme1, Pak1, Pdk2, Pdpk1, Cdk14, Pgk1, Pik3c2a, Pik3ca, Pik3r1, Prkacb, Prkcb, Ppm1a, Ppp2ca, Ppp3ca, Ppp5c, Prkar1a, Prkar1b, Prkar2b, Prkdc, Prpf4b, Ptk2b, Ptp4a1, Ptpn20, Ptpn4, Ptpn5, Ptpra, Ptprn2, Ptp…	18	0.795336		Hipk3, Ifng, Il12rb1, Ins2, Pik3ca, Prkdc, Prkx, Ptp4a3, Srpk2, Grk1, Stk30, Atp5e, Mlkl, Dusp22, Bmp2k, Nek8, Brsk1, Gnptab	44	0.00884121	O	Acvrl1, Speg, App, Bmx, Ccne1, Dyrk1a, Ephb2, Mast2, Nlk, Musk, Ntrk2, Pgk1, Pml, Ppp2ca, Pten, Ptp4a2, Dusp1, Ptpn22, Mst1r, Stat5a, Tssk1, Ttk, Nek3, Ptpn21, Ndufa7, Riok3, Ndufc2, Pan3, Stk40, Synj1, Dusp22, Mvd, Pak2, Fuk, Camkv, Ssh3, Dusp15, Mtmr12, Pkmyt1, Dusp4, Pdp1, Gm1078, Lmtk3, Ptprh
148	phosphate metabolic process	23	0.449485		Hk2, Igfbp3, Mertk, Met, Pik3r1, Prkd1, Ptprk, Tec, Pdk4, Map3k6, Cdkl2, Ppm1m, Dusp18, Mvd, Trib3, Lmtk2, BC021891, Pak7, Atp6v0d2, Gucy2f, Pdp2, Cdkl5, Ptpn3	22	0.77878		Ccne1, Dusp2, Egfr, Epha8, Fgfr4, Cd74, Kdr, Mdfi, Npr1, Ntrk1, Ptpru, Ptprm, Tgfa, Tie1, Tyro3, Vrk1, Atp5l, 2610018G03Rik, Lrrk1, Ephb1, Dusp4, Myo3b	13	0.0623679		Capza2, Cfl1, Csnk2a2, Ptpn1, Trim24, Uqcrc1, Mapk3, Ptpn23, Mvd, Taok1, Mark1, Gak, Pak7	21	0.132536		Cdk5, Csk, Egfr, Gpd2, Ppp1r12a, Ntrk2, Ppp1cb, Ptpn11, Ptprs, Ptprz1, Sod1, Baz1b, Map2k4, Mapk1, Atp5d, Rps6ka5, Oxsr1, Cdc42bpb, Pak2, Inpp4a, Kalrn	59	0.206385		Atp6v0e, Bmpr1b, Ddr1, Cd81, Cdc25b, Csf1r, Dclk1, Efna1, Erbb2, Fgf2, Fgfr1, Fyn, Gab1, Hck, Ptpn6, Hgf, Hipk2, Hk2, Cd74, Ikbkb, Mdfic, Limk2, Lyn, Smad2, Mapkapk2, Mknk1, Nek1, Ddr2, Prkg1, Prkx, Ptprc, Pxn, Rock1, Spnb2, Sykb, Tgfb1, Tgfb2, Tgfb3, Tgfbr1, Tgfbr3, Wee1, Yes1, Ptpn21, Map2k3, Map3k1, Map4k4, Lats2, Stk3, Nek7, Nek6, B230120H23Rik, Pan3, Plce1, Prkd3, Mapkapk3, Mylk, Bmp2k, Nek1…	126	3.57274e-11	O	Acp1, Adam10, Atp6v1a, Atp6v1b2, Atp6v0d1, Atp6v1e1, Atp6v0a1, Bmpr2, Camk2a, Camk4, Cdk5, Cdk7, Cit, Creb1, Csnk2a1, Epha4, Epha7, Grm1, Igfbp3, Jak1, Uhmk1, Mecp2, Msh2, Mtap2, Ppp1r12a, Nlk, Nme1, Pak1, Pdk2, Pdpk1, Cdk14, Pgk1, Pik3c2a, Pik3ca, Pik3r1, Prkacb, Prkcb, Ppm1a, Ppp2ca, Ppp3ca, Ppp5c, Prkar1a, Prkar1b, Prkar2b, Prkdc, Prpf4b, Ptk2b, Ptp4a1, Ptpn20, Ptpn4, Ptpn5, Ptpra, Ptprn2, Ptp…	18	0.795336		Hipk3, Ifng, Il12rb1, Ins2, Pik3ca, Prkdc, Prkx, Ptp4a3, Srpk2, Grk1, Stk30, Atp5e, Mlkl, Dusp22, Bmp2k, Nek8, Brsk1, Gnptab	44	0.00884121	O	Acvrl1, Speg, App, Bmx, Ccne1, Dyrk1a, Ephb2, Mast2, Nlk, Musk, Ntrk2, Pgk1, Pml, Ppp2ca, Pten, Ptp4a2, Dusp1, Ptpn22, Mst1r, Stat5a, Tssk1, Ttk, Nek3, Ptpn21, Ndufa7, Riok3, Ndufc2, Pan3, Stk40, Synj1, Dusp22, Mvd, Pak2, Fuk, Camkv, Ssh3, Dusp15, Mtmr12, Pkmyt1, Dusp4, Pdp1, Gm1078, Lmtk3, Ptprh
152	calcium ion transport	6	0.173036		Cacna2d1, Grin2a, Itpr1, Slc8a1, Slc24a6, Cacna1i	3	0.855354		Trpc7, Cacna2d2, Trpv4									4	0.978894		Itpr2, Nfatc1, Ptprc, Slc24a1	23	0.000227571	O	Atp2a2, Atp2b2, Cacna1b, Cacna1e, Cacna2d3, Cacnb1, Cacnb2, Cacnb4, Camk2a, Fkbp1a, Fkbp1b, Grin1, Grin2a, Itpr1, Prkcb, Ppp3ca, Ryr2, Atp2b1, Mcoln1, Camk2d, Stim2, Atp2b3, Atp2b4	2	0.942204		Tpcn2, Atp2b3	4	0.788166		Atp2b2, Psen2, Slc24a3, Slc8a3
153	hydrogen transport																	2	0.962549		Atp6v0e, Hvcn1	12	0.00281171	O	Atp6v1a, Atp6v1b2, Atp6v0d1, Atp6v1e1, Atp6v0a1, Nnt, Atp6v1g2, Atp6v1c1, Atp6v1d, Nhedc2, Atp6v1h, Atp5g3
154	anion transport	5	0.390678		Ptger3, Slc16a7, Clcn6, Cln8, Clic5	4	0.707209		Slco1a4, Clic6, Slc4a5, Glra2	2	0.670513		Capza2, Clca5	2	0.902493		Slc1a3, Slc4a4	7	0.799294		Slc16a1, Slc4a2, Tst, Clic4, Slc25a13, Clic1, Slc4a11	21	0.00355499	O	Ank, Slc25a4, Clcn4-2, Gabra1, Gabra2, Gabra4, Gabrg2, Glrb, Slc1a2, Slc1a6, Vdac1, Vdac3, Slc4a4, Slc4a8, Arl6ip5, Slc25a22, Slc25a12, Gabra5, Clic5, Slc13a5, Tomm40l	2	0.953295		Slc12a1, Slc26a8	3	0.940194		Clcn2, Clcn5, Ptger3
155	dicarboxylic acid transport									2	0.0892871		Slc1a1, Slc1a4									5	0.00862287	O	Slc1a1, Slc1a2, Slc1a6, Slc1a4, Slc13a5
156	neurotransmitter transport	3	0.583968		Slc6a9, Pclo, Cln8	3	0.658046		Slc32a1, Wnt7a, Slc6a1					2	0.760652		Snap25, Slc32a1					21	3.50184e-06	O	Slc25a4, Cacna1b, Cplx2, Ica1, Nrxn1, Nrxn3, Snap25, Syn1, Syn2, Syt1, Park2, Sv2b, Slc17a7, Trim9, Slc6a15, Synj1, Rims1, Rims2, Slc17a6, Slc6a17, Rims3					4	0.519197		Nrxn1, Snap25, Synj1, Rims1
157	mitochondrial transport	2	0.645611		Slc25a37, Dusp18									2	0.527446		Kif5b, Mtx2	2	0.925867		Ucp2, Slc25a13	8	0.0479771	O	Bnip3, Grpel1, Slc25a14, Timm8b, Mtx2, Tomm20, 6230409E13Rik, Slc25a12					2	0.768857		Ucp3, 1500001M20Rik
159	lipid transport	5	0.329691		Apoa1, Abca7, Osbpl1a, Osbpl6, Stard4	3	0.848843		Apoa2, Cd36, Pltp					2	0.881161		Apoa4, Anxa1	15	0.0117907	O	Abca1, Plin2, Apoe, Cpt1b, Gm2a, Lcat, Ldlr, Anxa1, Pltp, Slc27a1, Lrp10, Npc2, Pitpnc1, Osbpl11, Atp11c	4	0.997021		Rbp4, Slc27a2, Gulp1, Nolc1	2	0.939402		Abcg1, Sigmar1	5	0.585011		Ppard, Msr1, Star, Atp8a2, Nolc1
160	cellular ion homeostasis	11	0.106642		Atp7b, Edn1, Grin2a, Itpr1, Sypl2, Mt1, Mt2, Ptger3, Slc8a1, Gjc3, Cacna1i	8	0.595447		Adora2a, Epor, Gna15, Grin2d, Plp1, Trpv4, Tsc1, Gpr6	2	0.893534		Slc8a1, Asna1	6	0.491546		Atox1, Cdk5, Nf1, Sod1, 4930506M07Rik, Nlgn3	15	0.705847		Apoe, Atp7a, Erbb2, Fyn, Ltf, Pmp22, Ptprc, Qk, Ryr3, S100b, Sod2, Tgfb1, Slc9a3r1, Cln5, Serinc5	31	0.0292704	O	Aplp2, Atp2a2, Atp2b2, Bnip3, Cacnb4, Cckbr, Cdk5, Dlg1, Drd1a, Fkbp1a, Fkbp1b, Glrb, Gnaq, Gnb1, Gpr12, Grik2, Grin1, Grin2a, Itpr1, Kcnk2, Mafg, Mecp2, Nab1, Prkcb, Ppp3ca, Prnp, Ryr2, Slc1a6, Snca, Stim2, Atp1a3	2	0.997933		Calca, Pou3f1	10	0.539947		App, Atp2b2, Ckb, Ppard, Ptger3, Qk, Rgn, Atp1a4, Cln6, Slc24a3
161	cellular calcium ion homeostasis	5	0.181473		Edn1, Itpr1, Sypl2, Ptger3, Slc8a1	4	0.468325		Epor, Gna15, Trpv4, Gpr6									5	0.803172		Apoe, Ptprc, Ryr3, S100b, Tgfb1	14	0.0293829	O	Atp2a2, Atp2b2, Cacnb4, Cckbr, Fkbp1a, Fkbp1b, Gnb1, Gpr12, Grik2, Grin1, Itpr1, Prkcb, Ryr2, Stim2					5	0.37881		App, Atp2b2, Ptger3, Rgn, Slc24a3
162	intracellular protein transport	4	0.966357		Srp54a, Dusp18, Sytl2, Atg4c	6	0.887662		Folr1, Cd74, Six3, Txnip, Erbb2ip, Stx11	5	0.205968		Ap3b2, Sec23a, Ywhaz, Ap2b1, Akap12	10	0.0568622		Cdk5, Copa, Kpna4, Mtx2, Xpo7, Ipo11, Xpo1, Tpr, Cse1l, Tnpo1	22	0.155562		Macf1, Rab27a, Cd74, Spnb2, Tgfb1, Tgfb3, Sytl4, Ramp1, Ramp3, Txnip, Copz2, Erbb2ip, Trak1, Rab13, Tmed10, Zdhhc3, Ston1, Arfip1, Ap1s2, Ston2, Mlph, Exph5	47	1.51611e-06	O	Ap1m1, Ap1s1, Ap2a1, Ap4s1, Arntl, Bcap29, Cacnb1, Cdk5, Chml, Drd1a, Grik2, Hspa9, Kpna1, Grpel1, Ppp3ca, Rab1, Rab6, Ran, Sec23a, Scg5, Spnb2, Timm17a, Ywhae, Ywhah, Ywhaz, Timm8b, Mtx2, Timm23, Vti1b, Copz1, Gsk3b, Sec61a2, Rab2a, Xpo7, Srp72, Snx2, Tomm20, Ipo5, Ap2b1, 6230409E13Rik, Ipo11, Sytl2, Napg, Napa, Rims1, Rims2, Pgap1					26	9.29183e-06	O	Ap3d1, Ap4s1, Stx2, Hgs, Pml, Pola2, Sec23a, Srp14, Syngr1, Tap2, Ywhae, Srp54a, Trak1, Srpr, Ssr3, Nutf2, 1500001M20Rik, Ipo4, Pacs1, Ap4e1, Napa, Rims1, Arcn1, Ipo13, Tnpo1, Myrip
163	exocytosis	5	0.280209		Plcd4, Pclo, Stxbp5, Sytl2, Gars					3	0.238638		Exoc2, Scamp1, Gars	3	0.581711		Exoc4, Stxbp1, Myh10	10	0.214058		Adora3, Rab27a, Llgl1, Myo1f, Snap23, Vamp3, Sytl4, Lat2, Tmed10, Arhgap17	24	1.69093e-05	O	Cplx2, Doc2a, Glrb, Pldn, Cadps, Trim36, Ykt6, Rapgef4, Sv2b, Steap2, Stxbp5, Sytl2, Trim9, Synj1, Exoc5, Exoc6, Scamp1, Rims1, Rims2, Stxbp5l, Unc13c, Rims3, Cadps2, Unc13a					5	0.522562		Stx2, Steap2, Synj1, Rims1, Slc17a9
164	endocytosis	5	0.675957		Adrb2, Cav2, Mertk, Abca7, Lrp4	4	0.899342		Cd36, Dab2, Fcer1g, Ghr	3	0.474328		Ap3b2, Dnm2, Rabep1					24	0.000885861	O	Abca1, Adrb2, Ankfy1, Hck, Irf8, Ldlr, Ly75, Mrc2, Ptx3, Rab34, Clec7a, Cdc42se1, Lrp10, Necap2, Rin2, Ston1, Ap1s2, Zdhhc15, Ston2, Colec12, Micall2, Wasf2, Ehd2, March3	25	0.0157633	O	Ap1s1, Ap2a1, Eps15l1, Gria1, Itsn1, Nme1, Sirpa, Sh3gl2, Snca, Ube3a, Necap1, Caly, Gulp1, Cdc42se2, Steap2, Synj1, Elmo2, Elmo1, Clint1, Amph, Lrsam1, Picalm, Lrp12, Rab5a, Unc13a	5	0.637704		Dab2, Fcgr1, Sirpa, Necap1, Rin2	12	0.0585685		Ankfy1, App, Clcn5, Fnbp1, Rac1, Msr1, Ube3a, Sh3kbp1, Steap2, Synj1, Picalm, March3
165	nucleocytoplasmic transport					3	0.752695		Six3, Txnip, Rangrf					10	4.91075e-05	O	Kpna4, Nup160, Xpo7, Ipo11, Xpo1, Tpr, Cse1l, Nup155, Tnpo1, Ncbp1	4	0.932909		Spnb2, Tgfb1, Tgfb3, Txnip	18	0.00152766	O	Adam10, Arntl, Camk4, Drd1a, Srsf10, Hspa9, Kpna1, Nup50, Ppp3ca, Ran, Spnb2, Mlx, Ddx25, Gsk3b, Xpo7, Ncbp2, Ipo5, Ipo11	2	0.895618		Phax, Tnpo1	7	0.11103		Nup50, Pml, Pola2, Nutf2, Ipo4, Ipo13, Tnpo1
166	autophagy	2	0.534832		Tmem74, Atg4c													2	0.853341		Wipi1, Gopc	7	0.0342877	O	Atg5, Rb1cc1, Map1lc3a, Atg10, Map1lc3b, Atg12, Atg7
167	apoptosis	11	0.700982		Lgals7, Mef2c, Ncf1, Traf2, Zmat3, Tnfrsf12a, Ddit4, Ank2, Scn2a1, Trib3, Lig4	12	0.753824		Krt18, Krt8, Lst1, Ntn1, Rps6, Phlda1, Tnfsf10, Steap3, 2610018G03Rik, Peg10, Klf11, Shb	3	0.908393		Sqstm1, Aifm1, Rabep1	9	0.580694		Cdk5, Faf1, Pdcd4, Sod1, Ctnnbl1, Fam82a2, Cyfip2, Pak2, Bat3	41	0.01352	O	Ahr, Atp7a, Bcl2l11, Bnip2, Casp2, Casp6, Ctnnb1, Cflar, Fas, Fgf2, Hipk2, Inpp5d, Lst1, Mcl1, Ntn1, Tnfrsf11b, Rock1, Sgpl1, Sod2, Tgfb2, Tnfaip3, Tnfrsf10b, Tnfrsf1a, Map3k1, Bag3, Sh3glb1, Stk3, Litaf, Nek6, Trp53inp1, Steap3, Dapl1, Wwox, Traf3ip2, Unc5b, Sp110, Pawr, Pacs2, Ece1, Sulf1, Ppp1r13l	44	0.183742		Api5, Bcap29, Bcl2l1, Bcl2l2, Bnip3, Cdk5, Aktip, Gjb6, Gspt1, Mef2c, Msh2, Pdcd4, Prkdc, Psme3, Rtn3, Siah2, Vdac1, Zmat3, Cul1, Tax1bp1, Ubqln1, Rhot1, Ube4b, Moap1, Fam188a, Bag4, Gulp1, Faim2, Ift57, Opa1, Cyfip2, Csrnp3, Sgpp1, Tnfrsf21, Ank2, Scn2a1, Elmo2, Elmo1, Peg10, Csrnp2, Bag2, Eif5a, Lig4, LOC100233175	16	0.121581		Atoh1, Bag1, Cidea, Dcc, Hipk3, Ifng, Il3, Prkdc, Zmat3, Cib1, Grk1, Itgb3bp, Ppp2r2b, Wwox, Khdc1b, Adamtsl4	24	0.0494917	O	App, Bcl7c, C9, Dnase1, Dnase1l3, Naip2, Pml, Psen2, Pten, Rtkn, Traf5, Dido1, Tnfrsf12a, Apip, Mtch1, Sh3kbp1, Bcl2l14, Ppp2r2b, Opa1, Wwox, Unc5b, Peg10, Rnf144b, Pak2
168	induction of apoptosis	3	0.917185		Cebpb, Cebpg, Rrm2b	5	0.689033		Adora2a, Lst1, Klf10, Nupr1, Aifm2					2	0.949939		Prdx1, Ctnnbl1	19	0.0113735	O	Apoe, Rab27a, Casp2, Casp6, Fas, Ptpn6, Hipk2, Hmox1, Lst1, S100b, Tgfb2, Tgfb3, Tgfbr1, Sh3glb1, Nupr1, Trp53inp1, Uaca, Wwox, Sp110	7	0.993763		Bnip3, Mapk8, Mapk9, Serinc3, Foxo3, Nudt2, Tfpt	4	0.747661		Cd3e, Fcgr1, Wwox, Khdc1b	7	0.510328		C9, Cd28, Pml, Pten, Spn, Xpa, Wwox
169	cell motion	13	0.186406		Apc, Apoa1, Bdnf, Inpp5b, Met, Vegfa, Tnfrsf12a, Arid5b, Ovol2, Dnahc5, Boc, Satb2, Lmtk2	21	0.00336914	O	Arx, Cx3cr1, Drd2, Ednrb, Egfr, Fcer1g, Fgf15, Gbx2, Gja1, Foxd1, Isl1, Kdr, Lhx6, Nrtn, Ntn1, Etv4, Sox1, Nkx2-1, Rpl24, Ephb1, Smo	3	0.821361		Capza2, Cfl1, Ablim1	11	0.116601		Alcam, Cdk5, Dcx, Egfr, Kif5c, Nup62, Pafah1b1, Plxna2, Myh10, Srgap1, Nrcam	33	0.0213564	O	Macf1, Bmp7, Bmpr1b, Ccr1, Cx3cr1, Dclk1, Enah, Erbb2, Fyn, Gab2, B4galt1, Gja1, Pdpn, Itga6, Itgam, Itgb1, Itgb2, Ntn1, Pax6, Prkg1, Pxn, Robo3, Selplg, Sema5a, Sgpl1, Tgfb1, Tgfb2, Tgfbr1, Tns1, Srgap1, Boc, Lamc1, Wasf2	32	0.411309		Nr2f2, Bdnf, Cck, Cdh2, Cdk5, Drd1a, Efna5, Epha4, Epha7, Foxg1, Dnaja1, Nrp1, Pafah1b1, Prkdc, Sirpa, Sema4f, Strbp, Tbr1, Ywhae, Zfand5, Map2k1, Mapk8ip3, Nckap1, B3gnt2, Fezf2, Dstn, Mycbp2, Elmo1, Satb2, Atp1a3, Nrcam, Abi2	15	0.0474976	O	Alox12, Atoh1, Dcc, B4galt1, Ifng, Inpp5b, Itga3, Jub, Plxna2, Phox2b, Prkdc, Sirpa, Pvr, Rpl24, Robo2	15	0.375583		App, Cd2ap, Ephb2, Ctgf, Foxc1, Nrp1, Plxna2, Ppard, Pten, Rac1, Ywhae, Tlx3, Atp1a4, Tnfrsf12a, Cerkl
170	chemotaxis	3	0.74813		Cyr61, Ccl6, Ccl9	4	0.589937		Cx3cr1, Fcer1g, Ccl12, Cmtm7									17	0.000759453	O	C3ar1, Ccr1, Cx3cr1, Fpr1, Cyr61, Itgam, Itgb2, Ptafr, Robo3, Ccl12, Ccl3, Ccl4, Tgfb2, Prok2, Cmtm6, Cmtm3, Cmtm7					2	0.92323		Ifng, Robo2	2	0.977871		Ccr8, Rac1
171	defense response	10	0.767904		C4b, Cebpg, Chi3l3, Camp, Il1r1, Ncf1, Ngp, Ptger3, Saa3, Serpina3n	12	0.709908		Fcer1g, H2-Q2, Ido1, Igfbp4, Cd74, Kcnj8, Penk, Ccl12, Tac1, Nupr1, Stab1, Defb11					6	0.901191		Ahsg, Apoa4, C3, Mif, Prdx1, Ddah2	55	6.75893e-07	O	Adora3, Alox5, Rab27a, Bmpr1b, Serping1, C1qa, C1qb, C1qc, C3, Cd14, Cd44, Cfi, Ccr1, S1pr3, B4galt1, Cxcl1, H2-Aa, H2-M3, Hc, Hck, Ptpn6, Irf8, Cd74, Il1r1, Itgb2, Ly86, Smad1, Masp1, Myd88, Myo1f, Ptafr, Ptprc, Rela, Ccl12, Ccl3, Ccl4, Stat3, Tgfb1, Tnfrsf1a, Ggt5, Map2k3, C1s, C1ra, Ddah2, Nupr1, Clec7a, Rarres2, Cotl1, Ng23, Nfkbiz, Olr1, Sp110, Clic1, Mavs, C1rl	12	1		Atrn, Bnip3, Drd1a, Grik2, Mecp2, Vdac1, Vdac3, Tollip, Polr3k, Lias, Grm7, Gabra5	10	0.715935		Cfd, Calca, Cfh, Fcgr1, B4galt1, Ifng, Igfbp4, Lipa, Pglyrp2, C8a	14	0.767713		Slc7a2, C9, Hdac5, Ifna1, Il17a, Il1rap, Il5, Klkb1, Tpsb2, Ptger3, Spn, Stat3, Hdac7, Pglyrp3
172	inflammatory response	6	0.644294		C4b, Chi3l3, Ncf1, Ptger3, Saa3, Serpina3n	6	0.75637		Ido1, Igfbp4, Ccl12, Tac1, Nupr1, Stab1					3	0.910295		Ahsg, C3, Mif	37	5.99629e-08	O	Adora3, Alox5, Bmpr1b, Serping1, C1qa, C1qb, C1qc, C3, Cd14, Cd44, Cfi, Ccr1, S1pr3, B4galt1, Cxcl1, Hc, Itgb2, Ly86, Smad1, Masp1, Myd88, Ptafr, Ccl12, Ccl3, Ccl4, Stat3, Tgfb1, Tnfrsf1a, Ggt5, Map2k3, C1s, C1ra, Nupr1, Clec7a, Nfkbiz, Olr1, C1rl	3	1		Atrn, Tollip, Lias	8	0.264499		Cfd, Calca, Cfh, Fcgr1, B4galt1, Igfbp4, Lipa, C8a	10	0.364343		Slc7a2, C9, Hdac5, Il17a, Il5, Klkb1, Tpsb2, Ptger3, Stat3, Hdac7
174	complement activation																	11	3.47117e-05	O	Serping1, C1qa, C1qb, C1qc, C3, Cfi, Hc, Masp1, C1s, C1ra, C1rl					3	0.202862		Cfd, Cfh, C8a
175	complement activation, classical pathway																	10	4.38055e-05	O	Serping1, C1qa, C1qb, C1qc, C3, Cfi, Hc, C1s, C1ra, C1rl
176	humoral immune response																	13	6.61813e-05	O	Serping1, C1qa, C1qb, C1qc, C3, Cfi, Hc, Masp1, Tcfeb, C1s, C1ra, Traf3ip2, C1rl					4	0.129609		Cfd, Cfh, Exo1, C8a
177	response to DNA damage stimulus	4	0.972674		Apc, Zmat3, Lig4, Rrm2b	4	0.987827		Hspa1b, Nupr1, Alkbh3, Hmgb2					11	0.0315476	O	Smc3, Mif, Ptpn11, Sod1, Baz1b, Smc1a, Mapk1, Prpf19, Nono, Mms19, Ints3	15	0.823777		Bard1, Btg2, Cdkn1a, Hipk2, Hmgn1, Hmox1, Nek1, Ogg1, Rev3l, Sod2, Smc1a, Nupr1, Uaca, Nek11, Smc5	21	0.778305		Parp2, Fen1, Gtf2h1, Msh2, Prkdc, Rad1, Rad23b, Morf4l1, Ube2b, Zmat3, Mapk1, Mapk14, Nono, Foxo3, Eef1e1, Mcts1, Trip13, Ankrd17, Ube2n, Brcc3, Lig4	16	0.00288122	O	Prkdc, Ssrp1, Zmat3, Cib1, Exo1, Nbn, Fbxo18, Foxo4, Nsmce2, Ercc8, 0610007P08Rik, Hinfp, Fancm, Obfc2a, Hspa1a, Brsk1	8	0.865389		Dmc1, Pml, Xpa, Parg, Prpf19, Fbxo18, Rnf168, Rtel1
179	nucleus organization													4	0.047383	O	Lmna, Pafah1b1, Sod1, Sun2	2	0.942163		Lmna, Gopc	4	0.725918		Bnip3, Pafah1b1, Nolc1, Tbpl1					3	0.470252		Dnase1l3, Pml, Nolc1
180	mitochondrion organization	4	0.422061		Cav2, Cln8, Dusp18, Rrm2b													5	0.841186		Atp7a, Cebpa, Sod2, Map3k1, Sh3glb1	15	0.0225115	O	Bcl2l1, Bnip3, Grpel1, Rnaseh1, Snca, Gfm1, Timm8b, Mtx2, Mfn1, Tomm20, Tmem70, Opa1, 6230409E13Rik, Spg7, Gfm2					4	0.64998		Man2a1, Nrf1, 1500001M20Rik, Opa1
182	actin filament organization													3	0.260166		Actn4, Actn1, Ppp1r9b	12	0.000418751	O	Aif1, Eln, Enah, Fat1, Sorbs1, Ezr, Pdlim3, Actn4, Lima1, Arhgap17, Flna, Gsn	4	0.838173		Dlg1, Gas7, Sirpa, Arpc4	4	0.14021		Avil, Prox1, Sirpa, Ermn	2	0.858291		Rhoa, Mtss1
183	microtubule-based movement	4	0.447862		Dync1h1, Dst, Kif1a, Dnahc5	2	0.94318		Hap1, Kif26a	3	0.210587		Dync1i1, Kif3a, Ktn1	6	0.0332868	O	Kif5b, Kif5c, Pafah1b1, Tubb4, Uchl1, Tubb6	6	0.731969		Dst, Kif13b, Kif1b, Kif1c, Klc1, Tubb6	10	0.423312		Dync1i1, Kif17, Kif3c, Kif5a, Klc1, Pafah1b1, Uchl1, Rhot1, Spg7, Dync1li1	2	0.907249		Tubd1, Klc3	6	0.264118		App, Kif1a, Kifc5b, Tuba3a, Uchl1, Kif26b
184	cell-substrate junction assembly																	6	0.000973701	O	Itga5, Pxn, Sorbs1, Tln1, Tns1, Lamc1
185	cell cycle	10	0.965029		Apc, Ccng1, Cdkn2b, Cpeb1, Dst, Sesn3, Appl2, Sesn2, Lig4, 4922501C03Rik	14	0.876288		Ccne1, Id4, Lfng, Mlf1, Rgs2, Rps6, Tpd52l1, Ikzf1, Txnip, Pmf1, Fbxo5, Cdt1, Rpl24, Steap3	7	0.414796		Usp9x, Mapk3, Sept6, Appl1, Cytsa, Rabgap1, Gak	22	0.0027623	O	Bub3, Cdk5, Smc3, Mapre1, Anxa1, Mcm6, Anapc1, Pafah1b1, Ppp1cb, Rbbp4, Rnf2, Uba3, Psmd13, Smc1a, Mapk1, Nasp, Anapc4, Cdc16, Cdc5l, Myh10, Mapre3, Sept7	47	0.0641838		Macf1, Ahr, Calm3, Cdc25b, Cdkn1a, Cdk2ap1, Dst, Mapre1, Pdpn, Hmg20b, Id4, Itgb1, Lfng, Anxa1, Nedd1, Sept2, Nek1, Nfatc1, Notch2, Pmp22, Psmc3ip, S100a6, Stag2, Tcf3, Wee1, Ikzf1, Smc1a, Lats2, Txnip, Rec8, Nek6, Trp53inp1, B230120H23Rik, Cdc26, Anp32b, Steap3, Pard3b, Haus7, Pard6g, Pard3, Sept10, Nek11, Rassf4, Haus4, Rbbp8, Phgdh, Vash1	52	0.402863		Calm1, Calm3, Camk2a, Rb1cc1, Ccng2, Cdk5, Cdk7, Cdkn2d, Cit, Clgn, Gp1bb, Uhmk1, Ccndbp1, Msh2, Pafah1b1, Ppp3ca, Psme3, Ptp4a1, Ran, Rbbp4, Siah2, Ube2b, Map2k1, Mapk1, Mapk13, Spast, Cdc23, Mad2l1, Sept6, Gsk3b, Eid1, Anapc5, Wtap, Cables1, Chmp1b, Arl8b, Zwilch, Mcts1, Trip13, Cdc5l, Klhdc3, Cdkn3, Zfp655, Ckap5, Pcnp, Mapre3, Camk2d, Rad51c, Lzts1, Cdc27, Stard13, Ccnb1, Lig4	25	0.00826752	O	Cdkn2b, Cpeb1, Hells, Jub, Lfng, Ccndbp1, Anapc1, Nedd9, Ovol1, Exo1, Nbn, Foxo4, Piwil2, Tacc2, Rpl24, Mtus1, Hinfp, Kntc1, Ccnb3, Rassf2, Cntrob, Slc26a8, Prc1, Ddx11, Brsk1	21	0.614662		App, Ccne1, Cd2ap, Dhh, Dmc1, Kifc5b, Mcm7, Mdm2, Pml, Psmc3ip, Dusp1, Nek3, Spast, Cks1b, Wtap, Cdc26, Tex11, Gadd45gip1, Vash1, Fsd1, Pkmyt1
187	mitotic cell cycle checkpoint					2	0.493135		Rps6, Rpl24													3	0.584981		Mad2l1, Zwilch, Trrap	4	0.0174175	O	Nbn, Foxo4, Rpl24, Brsk1
188	meiosis					2	0.917711		Lfng, Fbxo5					3	0.462386		Smc3, Psmd13, Smc1a	6	0.614108		Cdc25b, Lfng, Psmc3ip, Stag2, Smc1a, Rec8	5	0.930474		Clgn, Ube2b, Trip13, Klhdc3, Rad51c	8	0.0042999	O	Cpeb1, Lfng, Ovol1, Exo1, Nbn, Piwil2, Ccnb3, Slc26a8	3	0.808676		Dmc1, Psmc3ip, Tex11
189	cell adhesion	17	0.299296		Adam8, Cdh6, Pcdha5, Dst, Cyr61, Itgb3, Tecta, Tnr, Tnfrsf12a, Col5a3, Cldn10, Col24a1, Efr3a, Boc, Pcdh20, Pcdha8, Pcdhac1, Olfm4	34	4.38794e-05	O	Aebp1, Amelx, Cd36, Cdh3, Cdh5, Mia1, Cldn2, Cldn5, Col18a1, Col6a1, Col8a1, Lamc2, Lgals1, Nid2, Ptpru, Ptprm, Thbs2, Tyro3, Vtn, Pcdh12, Emcn, Svep1, Mfap4, Icam4, Pcdhgb8, Pcdhgc5, Spon2, Emilin1, Npnt, Cdhr1, Stab1, Ajap1, Col8a2, Nell1					9	0.779499		Alcam, Arvcf, Cdk5, Ctnnd2, Ptprs, Tln1, Cyfip2, Nlgn3, Nrcam	67	9.42414e-08	O	Adam12, Aebp1, Bcl2l11, Bmpr1b, Ddr1, Ctnna1, Ctnnb1, Ctnnd1, Cd44, Cd84, Col6a1, Col6a2, Col8a1, Vcan, Dsc2, Dst, Fat1, B4galt1, Pdpn, Hes1, Cyr61, Inppl1, Itga5, Itga6, Itga7, Itgam, Itgb1, Itgb2, Itgb5, F11r, Lama4, Lamb2, Cd93, Ninj1, Ddr2, Lgals3bp, Ptprc, Pxn, Rom1, Selplg, Sorbs3, Sorbs1, Sox9, Tgfb2, Thbs2, Tln1, Tnc, Vcam1, Igfbp7, Clec7a, Antxr1, Pard3b, Pcdh18, Gpnmb, Pard3, Pcdhb15, P…	41	0.80929		Cdc42, Cdh2, Cdh8, Cdh9, Cdk5, Cntn1, Dlg1, Flot2, Gp1bb, Ncam2, Nrp1, Nrxn1, Pcdh8, Prph2, Sirpa, Thy1, Tyro3, Dnajb6, Nell2, Pcdh7, Tro, Clstn2, Rgmb, Fbln7, Efr3a, Cyfip2, Ssx2ip, Epdr1, Cdh12, Btbd9, Ajap1, Clstn3, Spg7, Lsamp, Cntn4, Nrcam, Negr1, Cdh18, Nell1, Pcdhac2, Lmo7	19	0.104746		Ambn, Cldn4, Col11a1, B4galt1, Itga3, Jub, Lama2, Nedd9, Sirpa, Cd97, Ninj2, Pvr, Cldn9, Pvrl3, Pvrl4, Tnxb, Gpnmb, Pcdha1, Robo2	21	0.466301		App, Rhoa, Cd2ap, Scarb2, Ncan, Ctgf, Lama3, Nrp1, Nrxn1, Ppard, Pvrl2, Rac1, Tnfrsf12a, Angptl3, Ttyh1, Cdhr5, Pcdhb18, Ssx2ip, Pcdha3, Cerkl, Pcdh11x
190	leukocyte adhesion																	6	0.000973701	O	Itga5, Itgam, Itgb2, Ptprc, Selplg, Vcam1
191	cell-matrix adhesion	3	0.344953		Itgb3, Tecta, Col5a3	4	0.162818		Mia1, Nid2, Vtn, Npnt									10	0.00261079	O	Bcl2l11, Ctnnb1, Itga6, Itgb1, Itgb2, Itgb5, Pxn, Sorbs1, Lims1, Itgb4	4	0.776725		Cdk5, Sirpa, Thy1, Epdr1	3	0.323307		Jub, Sirpa, Tnxb	3	0.514405		Rhoa, Ctgf, Angptl3
192	establishment or maintenance of cell polarity																	8	0.00201303	O	Macf1, Ctnna1, Fat1, Llgl1, Ezr, Pard3, Vangl2, Lims1
193	enzyme linked receptor protein signaling pathway	9	0.349541		Eif4ebp1, Figf, Met, Pik3r1, Vegfa, Arid5b, Dok5, Lrp4, Lmtk2	19	0.000667509	O	Bmp4, Dok2, Egfr, Epha8, Fgf15, Fgf3, Fgfr4, Ghr, Kdr, Smad3, Smad6, Msx1, Nrtn, Ntrk1, Stat5b, Tgfa, Txnip, Ephb1, Wfikkn2	2	0.904054		Ptpn1, Usp9x	6	0.540957		Cdk5, Egfr, Eif4ebp2, Ntrk2, Ptpn11, Tab1	38	2.67223e-06	O	Angpt1, Bmp7, Bmpr1b, Ddr1, Csf1r, Dok1, Efna1, Erbb2, Fgf1, Fgf2, Fgfr1, Gab1, Hgf, Hipk2, Ltbp3, Smad1, Smad2, Smad5, Myd88, Ddr2, Sgpl1, Sorbs1, Spnb2, Stat3, Sykb, Tgfb1, Tgfb2, Tgfb3, Tgfbr1, Tgfbr3, Map3k1, Smad9, Txnip, Foxo1, Twsg1, Tiparp, Flna, Ltbp1	21	0.69939		Bmpr2, Cdk5, Epha4, Epha7, Jak1, Nlk, Nrp1, Pak1, Pik3r1, Ptk2b, Ptpra, Spnb2, Zfand5, Map3k7, Socs5, Rgmb, Phip, Frs3, Igsf10, Ppm1l, Eid2	6	0.762602		Grb10, Grb2, Ins2, Foxo4, Fgf21, Dusp22	15	0.0865384		Acvrl1, Ephb2, Ctgf, Foxc1, Nlk, Nrp1, Musk, Ntrk2, Pml, Pten, Mst1r, Stat3, Stat5a, Clnk, Dusp22
194	transmembrane receptor protein tyrosine kinase signaling pathway	9	0.0983334		Eif4ebp1, Figf, Met, Pik3r1, Vegfa, Arid5b, Dok5, Lrp4, Lmtk2	14	0.00285339	O	Dok2, Egfr, Epha8, Fgf15, Fgf3, Fgfr4, Ghr, Kdr, Nrtn, Ntrk1, Stat5b, Tgfa, Txnip, Ephb1					5	0.440395		Cdk5, Egfr, Eif4ebp2, Ntrk2, Ptpn11	19	0.0399822	O	Angpt1, Ddr1, Csf1r, Dok1, Efna1, Erbb2, Fgf1, Fgf2, Fgfr1, Gab1, Hgf, Ddr2, Sgpl1, Sorbs1, Stat3, Txnip, Foxo1, Tiparp, Flna	14	0.778097		Bmpr2, Cdk5, Epha4, Epha7, Nrp1, Pak1, Pik3r1, Ptk2b, Ptpra, Zfand5, Socs5, Phip, Frs3, Igsf10	5	0.654047		Grb10, Grb2, Ins2, Foxo4, Fgf21	11	0.123462		Ephb2, Ctgf, Foxc1, Nrp1, Musk, Ntrk2, Pten, Mst1r, Stat3, Stat5a, Clnk
195	transmembrane receptor protein serine/threonine kinase signaling pathway					5	0.173086		Bmp4, Smad3, Smad6, Msx1, Wfikkn2									18	2.80252e-06	O	Bmp7, Bmpr1b, Hipk2, Ltbp3, Smad1, Smad2, Smad5, Myd88, Spnb2, Tgfb1, Tgfb2, Tgfb3, Tgfbr1, Tgfbr3, Map3k1, Smad9, Twsg1, Ltbp1	7	0.60422		Bmpr2, Nlk, Spnb2, Map3k7, Rgmb, Ppm1l, Eid2					4	0.502154		Acvrl1, Nlk, Pml, Dusp22
196	transforming growth factor beta receptor signaling pathway					3	0.388741		Smad3, Smad6, Wfikkn2									12	9.85648e-05	O	Bmpr1b, Hipk2, Ltbp3, Smad1, Smad2, Smad5, Tgfb1, Tgfbr1, Tgfbr3, Map3k1, Smad9, Ltbp1	3	0.906979		Nlk, Map3k7, Eid2					4	0.22586		Acvrl1, Nlk, Pml, Dusp22
197	activation of phospholipase C activity by G-protein coupled receptor protein signaling pathway coupled to IP3 second messenger	2	0.460485		Edn1, Ptger3	3	0.153232		Drd2, Gna15, Htr2c													6	0.0455864	O	Chrm3, Drd1a, Gnaq, Gnb1, Htr2a, Htr2c
198	dopamine receptor signaling pathway																					6	0.0185271	O	Drd1a, Gnal, Gnao1, Gnaq, Gnas, Caly
199	gamma-aminobutyric acid signaling pathway																					7	0.00211239	O	Cacnb4, Gabra1, Gabra2, Gabra4, Gabrb3, Gabrg2, Gabra5
200	integrin-mediated signaling pathway	3	0.555999		Adam8, Itgb3, Adamts3									2	0.742862		Eif6, Grlf1	13	0.00178199	O	Adam28, Gab2, Itga5, Itga6, Itga7, Itgam, Itgb1, Itgb2, Itgb5, Pxn, Adamts5, Adam33, Itgb4	2	0.998304		Adam10, Adamts3	3	0.529054		Itga3, Cib1, Itgb3bp	2	0.929619		Rhoa, Ctgf
201	intracellular signaling cascade	25	0.379105		Adcy8, Adrb2, Cish, Edn1, Htr5a, Met, Mt1, Mt2, Prkd1, Plcd4, Ptger3, Rasgrf2, Tec, Pclo, Rap2a, Dok5, Tifa, Psd3, Gucy2f, Cnksr2, Myo9a, Rab26, Dgkh, Rxfp1, Plcxd2	28	0.399262		Adora2a, Dok2, Drd2, Gna15, Htr2c, Cd74, Lst1, Mdfi, Npr1, Rasal1, Rasgrf1, Rxrg, Stat5b, Tgfa, Plek2, Rcan2, Ngef, Nupr1, Asb4, P2ry12, Rnd3, Cdc42ep1, Depdc7, Gm266, Stac2, Lrrk1, Dgkk, Sp9	4	0.985947		Gdi1, Tax1bp3, Baiap2, Mark1	19	0.352159		Cdk5, Csk, Dcx, Eif4ebp2, Faf1, Mif, Nf1, Ptpn11, Rab5c, Sod1, Smc1a, Map2k4, Mapk1, Tab1, Rps6ka5, Oxsr1, Srgap1, Cdc42bpb, Grlf1	95	1.3543e-07	O	Adcy8, Adrb2, Ar, Rhoc, Rnd2, Rab27a, Bcl6, Cd81, Arhgap31, Socs3, Dclk1, Dok1, S1pr3, Efna1, Fgf2, Gab1, Gem, Gna12, Gna13, Ptpn6, Hgf, Hipk2, Hmox1, Cd74, Ikbkb, Inpp5d, Mdfic, Lst1, Lyn, Smad1, Smad2, Mknk1, Myd88, Nfatc1, Plcd1, Ptprc, Pxn, Rab20, Rab34, Rgl2, Rgs9, Rock1, Rras, Rsu1, Stat3, Sykb, Tgfb3, Trip6, Zfp36, Smc1a, Map2k3, Map3k1, Map4k4, Slc9a3r1, Iqgap1, Lats2, Socs6, Rhog, Stk3, …	129	1.71971e-10	O	Arf1, Arf4, Rb1cc1, Cdc42, Cdk5, Chrm3, Cit, Dgka, Drd1a, Fgf12, Fgf14, Fkbp4, Gdi2, Gnal, Gnaq, Gnas, Gnb1, Grm1, Dnaja1, Htr2a, Htr2c, Itsn1, Jak1, Kifap3, Klf9, Msh2, Nlk, Pik3c2a, Pik3ca, Prkacb, Prkcb, Plcb1, Rab1, Rab18, Rab22a, Rab4a, Rab6, Rasgrf1, Rheb, Rxrb, Shc3, Sstr2, Srpk2, Ube3a, Ywhah, G3bp2, Map2k5, Rgs7, Map2k1, Map2k4, Map3k7, Mapk1, Mapk10, Mapk13, Mapk14, Mapk8, Mapk9, Mapk8i…	29	0.0789693		Ager, Calca, Cnih, Fgf13, Grb2, Ifng, Ins2, Pik3ca, Plcb1, Aldh1a2, Ren1, Rgs9, Rxrg, Srpk2, Nbn, Foxo4, Socs4, Rasl12, Depdc1a, Rab27b, Rhoj, Rabif, Hinfp, Il31ra, Plcl1, Farp2, P2rx2, Brsk1, Rab44	41	0.0653013		Rhoa, Bmx, Socs3, Fgf13, Ctgf, Kras, Nlk, Notch4, Pml, Psen2, Ptger3, Dusp1, Rab5b, Rac1, Rasd1, Rfxank, Rgl2, Rtkn, Rxra, Stat3, Stat5a, Tshr, Ube3a, Xpa, Def8, Iqgap1, Tnfsf14, Rasa4, Agpat1, Wsb2, Rab3c, Eps8l1, Ralgps2, Rbm9, Synj1, Taar1, Asb7, Edaradd, Cnksr1, Plcg2, Rab6b
202	protein kinase cascade	5	0.830757		Edn1, Met, Dok5, Tifa, Cnksr2	5	0.899039		Dok2, Cd74, Mdfi, Stat5b, Tgfa					10	0.0241298	O	Cdk5, Faf1, Nf1, Ptpn11, Sod1, Map2k4, Mapk1, Tab1, Rps6ka5, Oxsr1	30	0.000186576	O	Cd81, Dok1, Efna1, Fgf2, Gab1, Gna12, Gna13, Hgf, Cd74, Ikbkb, Mdfic, Smad1, Mknk1, Myd88, Ptprc, Pxn, Stat3, Sykb, Tgfb3, Trip6, Zfp36, Map2k3, Map3k1, Map4k4, Lats2, Stk3, B230120H23Rik, Plce1, Nek11, Itpkb	30	0.0141247	O	Rb1cc1, Cdk5, Fgf12, Fgf14, Grm1, Jak1, Nlk, Pik3ca, Srpk2, Map2k5, Map2k1, Map2k4, Map3k7, Mapk1, Mapk10, Mapk13, Mapk14, Mapk8, Mapk9, Mapk8ip3, Socs5, Ptplad1, Mapk8ip2, Rps6ka6, Rps6ka3, Spred1, Mark1, Ppm1l, Cnksr2, Prrt1	8	0.304032		Ager, Fgf13, Grb2, Ifng, Ins2, Pik3ca, Srpk2, Il31ra	8	0.702356		Fgf13, Nlk, Notch4, Stat3, Stat5a, Tnfsf14, Agpat1, Edaradd
203	JNK cascade																	5	0.122477		Gab1, Mdfic, Myd88, Sykb, Map3k1	9	0.00310181	O	Rb1cc1, Fgf12, Fgf14, Mapk10, Mapk8, Mapk9, Mapk8ip3, Ptplad1, Mapk8ip2
204	activation of JUN kinase activity																	4	0.0391359	O	Gab1, Mdfic, Sykb, Map3k1
205	JAK-STAT cascade																					4	0.392906		Cdk5, Nlk, Socs5, Prrt1	3	0.13676		Ager, Ifng, Il31ra	5	0.014453	O	Nlk, Notch4, Stat3, Stat5a, Agpat1
206	small GTPase mediated signal transduction	4	0.952981		Rasgrf2, Rap2a, Psd3, Rab26	6	0.850469		Dok2, Rasgrf1, Rnd3, Cdc42ep1, Gm266, Lrrk1	3	0.645417		Gdi1, Tax1bp3, Baiap2	4	0.837848		Nf1, Rab5c, Srgap1, Grlf1	32	0.000170756	O	Rhoc, Rnd2, Rab27a, Bcl6, Arhgap31, Dok1, Gem, Gna12, Gna13, Hmox1, Rab20, Rab34, Rgl2, Rock1, Rras, Rsu1, Iqgap1, Rhog, Rrad, Cdc42ep4, Cdc42se1, Rab13, Rasl12, Plce1, Tax1bp3, Eps8l2, Rhoq, Rab31, Srgap1, Rab7l1, Arhgap1, Wasf2	47	2.09269e-07	O	Arf1, Arf4, Cdc42, Gdi2, Itsn1, Kifap3, Rab1, Rab18, Rab22a, Rab4a, Rab6, Rasgrf1, Rheb, G3bp2, Arl6, Rapgef4, Ptplad1, Rab2a, Rhot1, Ralb, Arl8b, Rab3c, Rab39b, Diras2, Rab14, Rhebl1, Nkiras1, Rab3b, Rapgef2, Rap2a, Rab27b, Trim23, Rabif, Baiap2, Elmo1, Arhgdia, Agap3, Agap2, Dnajc27, Rerg, Psd3, Rab8b, Arhgef9, Rab6b, Rab5a, Rab9b, Rab26	7	0.55462		Grb2, Rasl12, Rab27b, Rhoj, Rabif, Farp2, Rab44	14	0.106079		Rhoa, Kras, Rab5b, Rac1, Rasd1, Rfxank, Rgl2, Rtkn, Iqgap1, Rab3c, Eps8l1, Ralgps2, Cnksr1, Rab6b
207	Ras protein signal transduction					2	0.812252		Dok2, Cdc42ep1	2	0.395008		Tax1bp3, Baiap2	2	0.651347		Nf1, Srgap1	12	0.000667918	O	Bcl6, Dok1, Gna12, Gna13, Rock1, Rsu1, Rhog, Cdc42ep4, Tax1bp3, Eps8l2, Srgap1, Wasf2	8	0.192592		Cdc42, Kifap3, Arl6, Ptplad1, Baiap2, Elmo1, Arhgdia, Psd3	3	0.398746		Grb2, Rhoj, Farp2	6	0.0508286		Rhoa, Kras, Rfxank, Rtkn, Eps8l1, Cnksr1
208	Rho protein signal transduction									2	0.205231		Tax1bp3, Baiap2					8	0.000838344	O	Bcl6, Gna12, Gna13, Rock1, Rhog, Cdc42ep4, Tax1bp3, Srgap1	5	0.16715		Cdc42, Kifap3, Ptplad1, Baiap2, Arhgdia					3	0.235731		Rhoa, Rtkn, Cnksr1
209	cell-cell signaling	6	0.839039		Bdnf, Grin2a, Met, Pclo, Cln8, Gjc3	26	5.82861e-07	O	Adora2a, Bmp4, Drd2, Fgf3, Fgfr4, Gabrd, Gad1, Gad2, Gja1, Gjb2, Grin2d, Pnoc, Pdyn, Six3, Sox2, Tac1, Th, Nkx2-1, Wnt6, Wnt7a, Fzd2, Trpv4, Slc5a7, Stab1, Abat, Smo	2	0.917216		Capza2, Gls	8	0.252991		Cdk5, Comt1, Ntrk2, Pafah1b1, Snap25, Stxbp1, Nlgn3, Abat	16	0.760096		Adora3, Ctnnb1, Comt1, Fgf1, Fgf2, Fgfr1, Gja1, Hgf, Kif1b, Smad2, Sox2, Sykb, Tnc, Sall1, Hnmt, Prima1	50	4.56404e-07	O	Slc25a4, Bdnf, Cacna1b, Cacnb2, Cacnb4, Camk4, Cdk5, Chrm3, Drd1a, Fkbp1b, Gabrb3, Gabrd, Gabrg2, Gad1, Glrb, Gls, Gria4, Grik2, Grin1, Grin2a, Grm8, Mecp2, Npy5r, Nrxn1, Nrxn3, Pafah1b1, Ppp3ca, Shc3, Snap25, Snca, Syn1, Syn2, Syt1, Vdac1, Vdac3, Park2, Rapgef4, Sv2b, Naalad2, Slc17a7, Trim9, Synj1, Grm7, Rims2, Slc17a6, Unc13c, Dlgap1, Dlgap2, Abat, Vgf	6	0.80644		Egr3, Pou2f1, Wnt3a, Usp14, P2rx2, Colq	11	0.535468		App, Ncan, Dhh, Nrxn1, Musk, Ntrk2, Snap25, Hnf1b, Synj1, Gpr120, Colq
211	neurotransmitter secretion																					10	0.00173533	O	Cacna1b, Nrxn1, Nrxn3, Snap25, Syn1, Syn2, Syt1, Sv2b, Trim9, Synj1					3	0.350425		Nrxn1, Snap25, Synj1
212	nerve-nerve synaptic transmission					3	0.18315		Adora2a, Drd2, Th													14	6.42225e-08	O	Cacnb4, Camk4, Cdk5, Drd1a, Gabrb3, Glrb, Grik2, Grin1, Grm8, Shc3, Snca, Vdac1, Vdac3, Park2
213	gamete generation	6	0.9094		Gdf9, Inpp5b, Tbata, Psme4, Zbtb16, Zglp1	10	0.578711		Bmp4, Hspa1b, Lepr, Rgs2, Rps6, S100a11, Crtap, Fbxo5, Hmgb2, Hmga1-rs1					7	0.536971		Acox1, Lmna, Pafah1b1, Pafah1b3, Sod1, Dazap1, Hist1h1a	24	0.260157		Adcyap1r1, Bcl6, Bcl2l11, Bmpr1b, Cdc25b, Itgb1, Limk2, Lmna, Smad1, Smad5, Qk, Tgfb1, Tgfbr1, Tle3, Zfx, Prok2, Csda, Crtap, Rec8, Paqr7, Rnf114, Gopc, Serpina5, Gm5068	25	0.730156		Bcl2l1, Cit, Clgn, Celf1, B4galnt1, Hsf2, Dnaja1, Msh2, Pafah1b1, Prkdc, Rad23b, Rbp4, Strbp, Ube2b, Zfp148, Ddx25, Foxo3, Dzip1, Trip13, Hnrpll, 4930408F14Rik, Hook1, Sbf1, Rad51c, Tbpl1	17	0.00459396	O	Calca, Dazl, Inpp5b, Lepr, Ovol1, Prkdc, Prm3, Zfp41, Rnf17, Tubd1, Piwil2, Odf3, Spata24, Ppp2r2b, Herpud2, Hspa1a, Slc26a8	14	0.344771		Dhh, Dmc1, Ggt1, Foxc1, Mast2, Pafah1b3, Pvrl2, Qk, Tssk1, Pde3a, Ppp2r2b, Spem1, Spata20, Prdm14
214	spermatogenesis	5	0.872272		Inpp5b, Tbata, Psme4, Zbtb16, Zglp1	6	0.84337		Hspa1b, Rgs2, S100a11, Crtap, Hmgb2, Hmga1-rs1					7	0.299318		Acox1, Lmna, Pafah1b1, Pafah1b3, Sod1, Dazap1, Hist1h1a	16	0.569463		Adcyap1r1, Bcl6, Bcl2l11, Limk2, Lmna, Qk, Tle3, Zfx, Prok2, Csda, Crtap, Rec8, Rnf114, Gopc, Serpina5, Gm5068	20	0.667858		Bcl2l1, Cit, Clgn, Celf1, B4galnt1, Hsf2, Dnaja1, Pafah1b1, Rad23b, Rbp4, Strbp, Ube2b, Ddx25, Dzip1, Trip13, Hnrpll, Hook1, Sbf1, Rad51c, Tbpl1	15	0.00248854	O	Calca, Dazl, Inpp5b, Ovol1, Prm3, Zfp41, Rnf17, Tubd1, Piwil2, Odf3, Spata24, Ppp2r2b, Herpud2, Hspa1a, Slc26a8	11	0.376634		Dhh, Dmc1, Ggt1, Mast2, Pafah1b3, Pvrl2, Qk, Tssk1, Ppp2r2b, Spem1, Spata20
215	pattern specification process	8	0.544073		Apc, Edn1, Vegfa, Arl13b, Ovol2, Satb2, Lrp4, Zbtb16	22	4.78755e-05	O	Alx3, Alx4, Bmp4, Dlx1, Dlx2, Gbx2, Gsx2, Lfng, Smad3, Mdfi, Otx2, Six3, Nkx2-1, Wnt7a, Zic1, Zic3, Sostdc1, Ifitm1, Tbx18, Tshz1, Smo, Sp8					2	0.993994		Rfx3, Rnf2	22	0.18731		Bmp7, Bmpr1b, Btg2, Ctnnb1, Ednra, Gdf11, Gna13, Hes1, Hipk2, Lfng, Smad1, Smad2, Smad5, Notch2, Pax6, Pcsk5, Sema5a, Zeb1, Tgfbr1, Tgif1, Tulp3, Ifitm1	14	0.992523		Nr2f2, Bmpr2, Cfc1, Foxg1, Cited2, Neurod1, Nrp1, Pcdh8, Prkdc, Nckap1, Sostdc1, Satb2, Pgap1, Ripply2	10	0.20997		Lfng, Otx2, Prkdc, Aldh1a2, Rfng, Tgif1, Wnt3a, Pofut1, Ripply2, Ripply1	13	0.267592		Kat2a, Hhex, Meox1, Foxc1, Myf6, Notch4, Nrp1, Pitx2, Psen2, Rfx3, T, Hnf1b, Mllt3
218	peripheral nervous system development					3	0.203531		Ednrb, Ngf, Sox8					3	0.0979014		Cdk5, Nf1, Sod1					2	0.919036		Cdk5, Nab1	4	0.03157	O	Egr3, Pou3f1, Ren1, Slc5a3
220	salivary gland development																	7	0.00925982	O	Bmp7, Ctnnd1, Dag1, Fgfr1, Pax6, Xbp1, Twsg1									2	0.660627		Clcn2, Nrp1
221	salivary gland morphogenesis																	6	0.0205637	O	Bmp7, Ctnnd1, Dag1, Fgfr1, Pax6, Twsg1
222	heart development	5	0.796331		Edn1, Gys1, Mef2c, Ovol2, Zfp697	14	0.00986783	O	Bmp4, Epor, Fgf15, Gja1, Isl1, Kcnj8, Smad3, Msx1, Th, Zic3, Osr1, Tsc1, Rarb, Smo					4	0.757802		Nf1, Smarca4, Tab1, Myh10	26	0.00189803	O	Adm, Ctnnb1, Vcan, Ednra, Erbb2, Gaa, Gab1, Gja1, Id3, Itgb1, Smad2, Nfatc1, Nfatc3, Pcsk5, Sod2, Sox4, Sox6, Sox9, Tgfb2, Tgfbr1, Tgfbr3, Vcam1, Pdlim3, Vangl2, Adap2, Chd7	22	0.253186		Atg5, Atp6v0a1, Rb1cc1, Cfc1, Fhl2, Fkbp1a, Gnaq, Ly6e, Mef2c, Cited2, Nrp1, Ppp3r1, Prkdc, Rbp4, Rxrb, Smarca4, Zfpm2, Map2k5, Nckap1, Atg7, Hopx, Adrbk1	7	0.409259		Col11a1, Lbx1, Prkdc, Prox1, Aldh1a2, Wnt3a, Pofut1	12	0.143747		Hdac5, Hhex, Lbx1, Mb, Foxc1, Myh6, Nrp1, Pitx2, Pten, Rxra, Txnrd2, Cerkl
223	muscle organ development	6	0.428123		Cav2, Cryab, Mef2c, Met, Arid5b, Lrp4	9	0.11967		Alx4, Zfhx3, Msx1, Rxrg, Vamp5, Cacna2d2, Tsc1, Foxp2, Rarb					3	0.820991		Cdk5, Nf1, Myh10	13	0.365845		Zfhx3, Cryab, Eln, Erbb2, Itgb1, Tagln2, Tgfb1, Tgfb2, Tgfbr3, Tnc, Pdlim3, Vamp5, Tiparp	25	0.00725615	O	Atg5, Nr2f2, Cacnb4, Cdk5, Dlg1, Fhl2, Fkbp1a, Ly6e, Mef2c, Pak1, Ppp3ca, Rbp4, Rxrb, Scn8a, Zfand5, Zfpm2, Mapk14, Tagln3, Mbnl1, Jph1, Atg7, Dtnbp1, Mkx, Gphn, Eid2	6	0.387049		Col11a1, Lbx1, Prox1, Rxrg, Foxo4, P2rx2	14	0.00753582	O	App, Rhoa, Hlx, Lbx1, Foxc1, Myf6, Myh6, Musk, Pitx2, Pten, Rxra, Dtnbp1, Mtss1, Vgll2
224	skeletal muscle tissue development	4	0.256046		Cav2, Mef2c, Met, Lrp4	4	0.325553		Rxrg, Vamp5, Cacna2d2, Foxp2					2	0.723756		Cdk5, Nf1	6	0.435148		Eln, Erbb2, Tgfb1, Tnc, Pdlim3, Vamp5	9	0.219042		Nr2f2, Cacnb4, Cdk5, Mef2c, Pak1, Ppp3ca, Mapk14, Mbnl1, Gphn	2	0.816079		Rxrg, P2rx2	7	0.0364126	O	App, Rhoa, Hlx, Myf6, Musk, Pitx2, Vgll2
225	sex differentiation	2	0.960104		Cdh6, Vegfa	12	0.00102875	O	Gjb2, Insl3, Kdr, Lepr, Lfng, Lhx8, Sox2, Stat5b, Tcf7, Nkx2-1, Osr1, Hmgb2					2	0.902493		Ahsg, Sod1	13	0.0902202		Ar, Bcl2l11, Bmpr1b, B4galt1, Lfng, Sox2, Sox9, Tcf7l2, Tgfb1, Zfx, Csda, Rdh10, Chd7	8	0.90576		Bcl2l1, Bcl2l2, Fkbp4, Msh2, Rbp4, Ube3a, Foxo3, Vgf	4	0.583597		B4galt1, Lepr, Lfng, Ren1	7	0.286196		Dhh, Dmc1, Foxc1, Stat5a, Hnf1b, Ube3a, Tex11
226	aging													5	0.0225984	O	Calr, Mif, Nup62, Pdcd4, Sod1	5	0.50178		Calr, Cp, Inpp5d, Sod2, Zfp217	5	0.732529		Htr2a, Msh2, Pdcd4, Slc1a2, Prrt1					3	0.622684		Notch4, Pml, Agpat1
227	cell aging													4	0.0141727	O	Mif, Nup62, Pdcd4, Sod1
228	response to nutrient					7	0.0192387	O	Adh1, Amelx, Bckdha, Col1a1, Sox2, Tie1, Ugt1a6b									9	0.0844519		Runx1, Cbs, Col1a1, Cp, Hmox1, Sox2, Ddah2, Ng23, Clic1									3	0.738994		Star, Soat2, Lct
229	excretion	2	0.404453		Edn1, Ptger3	5	0.00244692	O	Adora2a, Dab2, Drd2, Amn, Kirrel																					2	0.518949		Avp, Ptger3
231	blood coagulation					3	0.585378		Tfpi, Thbd, P2ry12					2	0.713679		Anxa5, F13a1	10	0.0234549	O	Anxa5, Rab27a, Serping1, Entpd2, F2rl1, F3, Gna13, Mst1, Efemp2, P2ry12	4	0.927671		Gp1bb, Pldn, F12, Dtnbp1	3	0.48523		F13b, F3, Procr	5	0.217746		C9, Klkb1, Tfpi, Efemp2, Dtnbp1
232	hemostasis					3	0.593131		Tfpi, Thbd, P2ry12					2	0.718762		Anxa5, F13a1	10	0.0254846	O	Anxa5, Rab27a, Serping1, Entpd2, F2rl1, F3, Gna13, Mst1, Efemp2, P2ry12	4	0.93188		Gp1bb, Pldn, F12, Dtnbp1	3	0.492708		F13b, F3, Procr	5	0.225039		C9, Klkb1, Tfpi, Efemp2, Dtnbp1
233	behavior	14	0.192437		Adcy8, Bdnf, Crhr1, Grin2a, Cyr61, Met, Nr4a3, Npas2, Ntsr1, Ccl6, Ccl9, Cln8, Klhl1, 1190005F20Rik	23	0.00227466	O	Adh1, Adora2a, Calb1, Cx3cr1, Drd2, Fcer1g, S1pr2, Grin2d, Htr2c, Ido1, Lepr, Lhx8, Pbx3, Penk, Ppp1r1b, Ccl12, Th, Nkx2-1, Zic1, Cmtm7, Npy, Foxp2, Abat					13	0.0558529		Calb1, Cdk5, Glud1, Nf1, Ctnnd2, Ntrk2, Pafah1b1, Slc1a3, Sod1, Uchl1, Ubr3, Nlgn3, Abat	34	0.0453331	O	Adcy8, Atp7a, C3ar1, Runx1, Ccr1, Cx3cr1, Eps8, Fpr1, Gaa, Gm2a, Hipk2, Cyr61, Itga5, Itgam, Itgb2, Man2b1, Mbd2, Ptafr, Ptgds, Robo3, S100b, Ccl12, Ccl3, Ccl4, Sod2, Stat3, Tgfb2, Zfx, Npas3, Prok2, Cmtm6, Cmtm3, Cmtm7, Chd7	51	0.00146797	O	Aplp2, Atp2b2, Bdnf, Cacna1b, Cacnb4, Cck, Cdk5, Drd1a, Epha4, Gabrg2, Glrb, Gls, Gnao1, Gnaq, Gria1, Grik2, Grin1, Grin2a, Grm1, Hmgcr, Hprt, Htr2a, Htr2c, Mafg, Mecp2, Npas2, Pafah1b1, Pde1b, Prkar1b, Prkar2b, Scn8a, Shc3, Slc1a2, Snca, Strbp, Uchl1, Vdac1, Vdac3, Park2, Fezf2, Ubr3, Atg7, Spnb4, Synj1, Grm5, Grm7, Gabra5, Amph, Atp1a3, Abat, Abi2	8	0.833575		Calca, Ifng, Itga3, Lepr, Ren1, Plcl1, P2rx2, Robo2	18	0.223867		App, Aprt, Atp2b2, Ccr8, Ephb2, Hmgcr, Kras, Ntrk2, Ppp1r1b, Psen2, Rac1, Stat3, Tal2, Tshr, Uchl1, Npas3, Cln6, Synj1
234	learning or memory	4	0.369374		Adcy8, Bdnf, Grin2a, Cln8	4	0.45381		Drd2, Lhx8, Th, Foxp2					6	0.0206276	O	Cdk5, Glud1, Nf1, Ctnnd2, Pafah1b1, Nlgn3	5	0.788963		Adcy8, Gm2a, Itga5, Man2b1, S100b	24	3.48229e-07	O	Bdnf, Cdk5, Drd1a, Gria1, Grin1, Grin2a, Hmgcr, Htr2a, Mecp2, Pafah1b1, Pde1b, Prkar1b, Prkar2b, Shc3, Vdac1, Vdac3, Park2, Synj1, Grm5, Grm7, Gabra5, Amph, Atp1a3, Abi2					6	0.189039		App, Ephb2, Hmgcr, Kras, Psen2, Synj1
235	learning	2	0.755524		Grin2a, Cln8	3	0.474881		Drd2, Th, Foxp2					4	0.0795093		Cdk5, Nf1, Ctnnd2, Nlgn3					17	6.61834e-06	O	Cdk5, Drd1a, Grin1, Grin2a, Hmgcr, Mecp2, Pde1b, Prkar2b, Vdac1, Vdac3, Park2, Synj1, Grm5, Grm7, Gabra5, Amph, Atp1a3					5	0.130419		App, Ephb2, Hmgcr, Kras, Synj1
236	memory	2	0.511261		Adcy8, Grin2a													3	0.52611		Adcy8, Itga5, S100b	8	0.00685335	O	Drd1a, Gria1, Grin1, Grin2a, Htr2a, Mecp2, Grm7, Atp1a3
237	locomotory behavior	9	0.231122		Grin2a, Cyr61, Npas2, Ntsr1, Ccl6, Ccl9, Cln8, Klhl1, 1190005F20Rik	11	0.131427		Adora2a, Calb1, Cx3cr1, Drd2, Fcer1g, Grin2d, Pbx3, Ccl12, Th, Nkx2-1, Cmtm7					4	0.797716		Calb1, Pafah1b1, Sod1, Uchl1	24	0.016996	O	Atp7a, C3ar1, Ccr1, Cx3cr1, Eps8, Fpr1, Gaa, Hipk2, Cyr61, Itgam, Itgb2, Ptafr, Robo3, Ccl12, Ccl3, Ccl4, Sod2, Tgfb2, Npas3, Prok2, Cmtm6, Cmtm3, Cmtm7, Chd7	24	0.209713		Aplp2, Atp2b2, Cacna1b, Cacnb4, Drd1a, Epha4, Glrb, Gnao1, Grin1, Grin2a, Grm1, Mecp2, Npas2, Pafah1b1, Pde1b, Scn8a, Snca, Uchl1, Park2, Fezf2, Atg7, Spnb4, Grm5, Atp1a3	2	0.996504		Ifng, Robo2	8	0.71466		App, Atp2b2, Ccr8, Rac1, Tshr, Uchl1, Npas3, Cln6
238	adult walking behavior	2	0.486498		Cln8, Klhl1													2	0.812072		Hipk2, Chd7	8	0.00448899	O	Cacnb4, Drd1a, Epha4, Glrb, Scn8a, Uchl1, Atg7, Spnb4
239	feeding behavior					6	0.0135006	O	Adora2a, Drd2, Htr2c, Lepr, Th, Npy					3	0.227391		Ntrk2, Uchl1, Ubr3					9	0.0489797	O	Aplp2, Bdnf, Cck, Drd1a, Grin1, Htr2c, Uchl1, Ubr3, Grm7	3	0.331838		Calca, Lepr, Ren1	4	0.25341		App, Ntrk2, Stat3, Uchl1
240	visual behavior													3	0.103481		Cdk5, Nf1, Nlgn3					9	0.00249933	O	Cdk5, Drd1a, Grin1, Grin2a, Hmgcr, Mecp2, Pde1b, Slc1a2, Atp1a3					3	0.286987		App, Hmgcr, Kras
241	regulation of actin polymerization or depolymerization									3	0.0668868		Capza2, Cfl1, Arpc1a	2	0.590431		Capzb, Actr3	8	0.0286205	O	Arpc1b, Capg, Eln, Scin, Spnb2, Map3k1, Lima1, Gsn	8	0.102969		Dlg1, Epb4.9, Fmn1, Spnb2, Dstn, Arpc1a, Arpc5l, Rasa1
242	protein localization	14	0.928494		Apoa1, Eps15, Grin2a, Zmat3, Srp54a, Dusp18, Snx7, Stxbp5, Sytl2, Ank2, Clic5, Lrp4, Atg4c, Rab26	14	0.979681		Cd36, Col1a1, Drd2, Folr1, Cd74, Six3, Txnip, Rangrf, Erbb2ip, Steap3, Stx11, Amn, Kdelr3, Slc9a2	12	0.0538921		Ap3b2, Gdi1, Sec23a, Ywhaz, Rabep1, Snx12, Exoc2, Ap2b1, Akap12, Scamp1, Nacad, Ranbp6	26	0.00179017	O	Cdk5, Copa, Faf1, Kpna4, Nup62, Rab5c, Exoc4, Stxbp1, Tln1, Nasp, Mtx2, Nup210, Nup160, Actn4, Xpo7, Tln2, Ipo11, Snx27, Xpo1, Tpr, Cse1l, Erc1, Nup155, Tnpo1, Nrcam, Vps37b	56	0.0724016		Macf1, Apoe, Rab27a, Bcl6, Ctnnb1, Cd81, Col1a1, H2-DMa, Cd74, Myo1c, Nsf, Pax6, Rab20, Rab34, Selenbp1, Snap23, Spnb2, Tgfb1, Tgfb3, Tln1, Scamp2, Tnfsf13b, Sytl4, Ramp1, Sh3glb1, Ramp3, Txnip, Copz2, Erbb2ip, Actn4, Necap2, Trak1, Rab13, Steap3, Tmed10, Zdhhc3, Snx6, Tram1, Fam125a, Ston1, Rrbp1, Vangl2, Gopc, Arfip1, Traf3ip2, Rab31, Ap1s2, Zdhhc15, Ston2, Snx18, Mlph, Flna, Rab3ip, Rab7l1, Nx…	117	2.95871e-12	O	Ap1m1, Ap1s1, Ap2a1, Ap4s1, Arf1, Arf4, Arntl, Bcap29, Cacnb1, Cdc42, Cdk5, Chml, Dlg1, Drd1a, Aktip, Gdi2, Grik2, Grin2a, Hcn1, Hspa9, Kif17, Kifap3, Kpna1, Cog1, Mecp2, Grpel1, Nup50, Pldn, Ppp3ca, Ppp3r1, Rab1, Rab18, Rab22a, Rab4a, Rab6, Ran, Ranbp2, Sec23a, Scg5, Spnb2, Timm17a, Zmat3, Ywhae, Ywhah, Ywhaz, Cadps, Timm8b, Mapk8ip3, Nckap1, Mtx2, Timm23, Vti1b, Tmed2, Ykt6, Copz1, Gsk3b, Akap1…	13	0.937885		Lcp2, Ranbp2, Zmat3, Phax, Necap1, Rab27b, Rabif, Hinfp, Als2cl, Tnpo1, Atg9a, Gnptab, Rab44	38	0.0170698	O	Ap3d1, Ap4s1, Stx2, Hgs, Nup50, Pml, Pola2, Psen2, Rab5b, Ranbp2, Msr1, Sec23a, Srp14, Syngr1, Tap2, Ywhae, Srp54a, Trim3, Trak1, Rab3c, Srpr, Ssr3, Nutf2, 1500001M20Rik, Ranbp3, Ipo4, Pacs1, Ap4e1, Napa, Rims1, Arcn1, Ipo13, Vps13d, Cog5, Tnpo1, Myrip, Rab6b, Dopey1
245	cell death	12	0.695667		Lgals7, Mef2c, Ncf1, Traf2, Zmat3, Cln8, Tnfrsf12a, Ddit4, Ank2, Scn2a1, Trib3, Lig4	12	0.842177		Krt18, Krt8, Lst1, Ntn1, Rps6, Phlda1, Tnfsf10, Steap3, 2610018G03Rik, Peg10, Klf11, Shb	3	0.931965		Sqstm1, Aifm1, Rabep1	10	0.541913		Cdk5, Faf1, Nup62, Pdcd4, Sod1, Ctnnbl1, Fam82a2, Cyfip2, Pak2, Bat3	45	0.00854226	O	Ahr, Atp7a, Bcl2l11, Bnip2, Casp2, Casp6, Ctnnb1, Cflar, Clu, Fas, Fgf2, Hc, Hipk2, Inpp5d, Lst1, Mcl1, Ntn1, Tnfrsf11b, Rock1, Sgpl1, Sod2, Tgfb1, Tgfb2, Tnfaip3, Tnfrsf10b, Tnfrsf1a, Map3k1, Bag3, Sh3glb1, Stk3, Litaf, Nek6, Trp53inp1, Steap3, Dapl1, Wwox, Traf3ip2, Unc5b, Sp110, Pawr, Cln5, Pacs2, Ece1, Sulf1, Ppp1r13l	46	0.257431		Api5, Bcap29, Bcl2l1, Bcl2l2, Bnip3, Cdk5, Aktip, Gjb6, Gspt1, Hprt, Htr2a, Mef2c, Msh2, Pdcd4, Prkdc, Psme3, Rtn3, Siah2, Vdac1, Zmat3, Cul1, Tax1bp1, Ubqln1, Rhot1, Ube4b, Moap1, Fam188a, Bag4, Gulp1, Faim2, Ift57, Opa1, Cyfip2, Csrnp3, Sgpp1, Tnfrsf21, Ank2, Scn2a1, Elmo2, Elmo1, Peg10, Csrnp2, Bag2, Eif5a, Lig4, LOC100233175	17	0.131086		Atoh1, Bag1, Cidea, Dcc, Hipk3, Ifng, Il3, Prkdc, Zmat3, Cib1, Grk1, Itgb3bp, Ppp2r2b, Wwox, Khdc1b, Adamtsl4, C8a	25	0.0677618		App, Bcl7c, C9, Dnase1, Dnase1l3, Naip2, Pml, Psen2, Pten, Rtkn, Traf5, Dido1, Tnfrsf12a, Apip, Mtch1, Sh3kbp1, Bcl2l14, Ppp2r2b, Opa1, Mmd2, Wwox, Unc5b, Peg10, Rnf144b, Pak2
246	cell proliferation	8	0.399544		Apoa1, Cebpb, Figf, Met, Ncf1, Vegfa, Appl2, Lig4	13	0.0444156	O	Amelx, Arx, Bmp4, Col8a1, Gbx2, Id4, Cd74, Il15, Pgf, Rasgrf1, Rps6, Shb, Col8a2	2	0.879808		Appl1, Naa35	8	0.147905		Pafah1b1, Prdx1, Uchl1, Prpf19, Nasp, Myh10, Kdm1a, Cse1l	16	0.518643		Ctnnb1, Col8a1, Fyn, Pdpn, Hgf, Id4, Cd74, Itgam, Itgb2, Ptprc, Sox9, Tgfb1, Tgfb2, Tgfbr3, Prok2, Sfn	24	0.257948		Bcl2l1, Bcl2l2, Btrc, Dlg1, Fkbp1a, Fkbp1b, Gnb1, Hprt, Pafah1b1, Prkar1a, Prkar1b, Prkar2b, Rasgrf1, Rbp4, Rxrb, Stat4, Morf4l1, Uchl1, Map2k1, Cul1, Hdgfrp3, Gsk3b, Acsl6, Lig4	7	0.505053		Ambn, Hells, Lipa, Wnt3a, Nbn, Tacc2, Ints1	12	0.226678		Kat2a, Hhex, Il15, Mcm7, Foxc1, Ppard, Rac1, Rxra, Hnf1b, Uchl1, Prpf19, Irf6
247	positive regulation of cell proliferation	11	0.157191		Adrb2, Fabp4, Runx2, Edn1, Figf, Fosl2, Lifr, Vegfa, Icosl, Rtkn2, Lig4	22	4.78755e-05	O	Col18a1, Csf1, Dlx5, Dlx6, Drd2, Egfr, Fgf15, Fgf3, Fgfr4, Id4, Il15, Kdr, Ntn1, Odc1, Prrx2, Sox2, Stat5b, Tgfa, Tbx18, Foxp2, Cdca7l, Smo					2	0.993994		Egfr, Nf1	33	0.00043405	O	Adm, Adrb2, Bcl6, Ctnnb1, Cd81, Cdkn1a, Clu, Fgf1, Fgf2, Fgfr1, B4galt1, Hcls1, Hes1, Hipk2, Id4, Il11ra1, Itgb1, Lyn, Myd88, Ntn1, Ddr2, Pax6, Prrx1, Ptprc, Sox2, Sykb, Tcf3, Tgfb1, Tgfb2, Tgif1, Tnfsf13b, Fbxw4, Cdca7l	8	0.999984		Bcl2l1, Cckbr, Dlg1, Foxg1, Htr2a, Mecp2, Prrt1, Lig4	13	0.0327918	O	Ager, Alox12, Cd3e, Cnbp, B4galt1, Grn, Ifng, Il3, Prox1, Aldh1a2, Tgif1, Fgf21, Il31ra	12	0.380623		Cd28, Hlx, Il15, Kras, Nme2, Notch4, Ppard, Spn, Stat5a, T, Traf5, Agpat1, Gm5566
248	negative regulation of cell proliferation	8	0.307746		Apc, Bdnf, Cav2, Cdkn2b, Igfbp3, Ovol2, Zbtb16, Myo16	16	0.00156266	O	Adora2a, Bmp4, Cdh5, Drd2, Gpc3, Ido1, Lst1, Msx1, Etv4, Serpinf1, Nupr1, Bcl11b, Tsc1, Ifitm3, Rarb, Lrrc32	3	0.568247		Capza2, Trim24, Tax1bp3	5	0.560693		Csk, Nf1, Nfib, Nup62, Bcl11b	36	1.66504e-07	O	Ar, Bcl6, Bmp7, Ddr1, Ctnna1, Cdkn1a, Cebpa, Erbb2, Fgf2, Gdf11, B4galt1, Ptpn6, Hmox1, Inpp5d, Inppl1, Lst1, Smad1, Notch2, Pax6, Pla2g2a, Sod2, Zeb1, Tgfb1, Tgfb2, Tgfb3, Tgfbr3, Tgif1, Timp2, Sfn, Nupr1, Ifi30, Ifitm3, Tax1bp3, Pawr, Vash1, Vsig4	15	0.869253		Bdnf, Dlg1, Gjb6, Igfbp3, Kifap3, Nfib, Rbp4, Skap2, Bcl11b, Ndfip1, Eef1e1, Smarca2, Bap1, Kiss1r, Glmn	6	0.596678		Cdkn2b, B4galt1, Lbx1, Prox1, Tgif1, Foxo4	7	0.783241		Lbx1, Pml, Ppard, Pten, Spn, Irf6, Vash1
250	adult locomotory behavior	4	0.191898		Ntsr1, Cln8, Klhl1, 1190005F20Rik	3	0.51947		Drd2, Grin2d, Pbx3					2	0.669577		Pafah1b1, Uchl1	3	0.893478		Eps8, Hipk2, Chd7	14	0.0010918	O	Cacnb4, Drd1a, Epha4, Glrb, Grin1, Mecp2, Pafah1b1, Scn8a, Snca, Uchl1, Park2, Atg7, Spnb4, Atp1a3					3	0.631546		App, Tshr, Uchl1
251	regulation of cell shape					2	0.736013		Lst1, Cdc42ep1					2	0.567856		Myh10, Grlf1	12	8.02726e-05	O	Fyn, Gna12, Gna13, Pdpn, Itga7, Lst1, Cyfip1, Ezr, Cdc42ep4, Cdc42se1, Rhoq, Fermt2	2	0.980567		Gas7, Cdc42se2	3	0.297562		Cyfip1, Ermn, Rhoj	2	0.805903		Myh14, Palmd
252	regulation of cell size	4	0.491837		Gdf9, Zmat3, Cln8, Tnfrsf12a	5	0.355547		Emp3, Ngf, Ntn1, Tsc1, Cda					2	0.855185		Ahsg, Dcx	13	0.0281977	O	Cd81, Dclk1, Emp1, Emp3, Lamb2, Notch2, Ntn1, Cyfip1, Tgfb1, Tgfb2, Tgfb3, Sfn, Sertad2	9	0.645903		Atp2b2, Rb1cc1, Creb1, Krt17, Nrp1, Sema4f, Zmat3, Tro, Socs5	3	0.71828		Alox12, Cyfip1, Zmat3	5	0.508086		App, Atp2b2, Nrp1, Pml, Tnfrsf12a
253	RNA splicing									2	0.821135		Strap, Thoc3	15	1.3431e-05	O	Aqr, Prpf19, Srrm1, Hnrnpa2b1, Nono, Tfip11, Thoc7, Cdc5l, Skiv2l2, Ddx41, Sf3a3, Hnrnpm, Rbm39, Sugp2, Ncbp1	10	0.858497		Pabpc1, Ptbp1, Qk, Raly, Rbmxrt, Sf3a2, Ybx1, Syncrip, Lsm5, Nol3	29	0.0029053	O	Celf1, Dhx15, Celf2, Srsf10, Hnrnpc, Prpf4b, Tra2b, Srpk2, Thoc4, Lsm4, D11Bwg0517e, Nono, Ptbp2, Mbnl1, Wtap, Sip1, Snrnp27, Ncbp2, Prpf31, Prpf4, Cdc5l, Cdc40, Lsm11, Rbm9, Celf4, Srsf1, Srsf12, A2bp1, Nova1	3	0.949444		Srpk2, Usp39, Esrp2	10	0.251557		Qk, Raly, Lsm2, Prpf19, D11Bwg0517e, Wtap, Ppih, Snrpg, Prpf4, Rbm9
254	gonad development	2	0.886649		Cdh6, Vegfa	9	0.00313369	O	Insl3, Kdr, Lepr, Lfng, Lhx8, Stat5b, Nkx2-1, Osr1, Hmgb2					2	0.792638		Ahsg, Sod1	8	0.275593		Ar, Bcl2l11, Bmpr1b, Lfng, Sox9, Zfx, Csda, Rdh10	7	0.719276		Bcl2l1, Bcl2l2, Msh2, Rbp4, Ube3a, Foxo3, Vgf	3	0.608843		Lepr, Lfng, Ren1	6	0.183159		Dhh, Dmc1, Foxc1, Stat5a, Ube3a, Tex11
255	visual learning													3	0.092411		Cdk5, Nf1, Nlgn3					8	0.00685335	O	Cdk5, Drd1a, Grin1, Grin2a, Hmgcr, Mecp2, Pde1b, Atp1a3					3	0.261349		App, Hmgcr, Kras
257	hexose transport	3	0.165261		Edn1, Slc2a1, Klf15													6	0.0313344	O	Ednra, Fabp5, Sorbs1, Yes1, G6pc3, Slc2a10	2	0.919036		Drd1a, Slc2a3
259	macromolecule catabolic process	11	0.960631		Chi3l3, Cish, Traf2, Cln8, Fbxl8, Usp2, Senp8, Fbxo47, Herc3, Usp43, Atg4c	9	0.998143		Cd36, Pcolce, Usp18, Asb4, Fbxo5, Klhl13, Rps27a, Chia, Usp51	9	0.189477		Enc1, Ufd1l, Usp9x, Aifm1, Ube2g1, Ubl7, Cul2, Ube2o, Nploc4	20	0.0229	O	Cdk5, Trip12, Anapc1, Psma2, Rnf2, Sod1, Uba3, Uchl1, Usp10, Arih1, Psma1, Psmb3, Ppp2r5c, Uba2, Anapc4, Ncstn, Ubr3, Cdc16, Usp7, Ncbp1	31	0.95408		Apoe, Bard1, Zfp36l1, Zfp36l2, Cast, Chi3l1, Socs3, Gaa, Ldlr, Psmb9, Tbl1x, Tnfaip3, Zfp36, Fbxw4, Rnf19a, Socs6, Bace2, Lsm5, Cdc26, Fbxo32, March8, Pan3, 1700013N18Rik, Spsb1, Usp53, Pan2, Usp40, Usp3, March3, Zhx2, Fbxl7	97	3.45375e-09	O	Adam10, Bnip3, Btrc, Cacybp, Cdk5, Enc1, Usp15, Lnx1, Pias2, Usp34, Psmc3, Rad23b, Ranbp2, Siah2, Sumo3, Skp1a, Ube2m, Ube2b, Ube3a, Sumo1, Uchl1, Arih1, Rfwd2, Psma1, Cul1, Trim36, Usp25, Fbxw7, Fbxo16, Park2, Cdc23, Pnrc2, Mkrn1, Uchl5, Sae1, Socs5, Rnf14, March7, Anapc5, Wsb2, Ube4b, Dda1, Map1lc3a, Erlec1, Atg10, Ube2w, Rnf128, Mkrn2, Ube2t, Herc4, Map1lc3b, Atg12, Wdr48, Rnf41, Tceb1, Ncbp2,…	20	0.184914		Cidea, Anapc1, Psmb5, Ranbp2, Usp39, Fbxo18, Rnf5, Pglyrp2, Usp14, Mkrn2, Socs4, Rnf149, Otub2, Nsmce2, Dnase1l1, Usp53, Otub1, Hace1, Nccrp1, Siah3	33	0.0268255	O	Aup1, Cd2ap, Socs3, Dnase1, Dnase1l3, Mdm2, Psen2, Ranbp2, Ube3a, Uchl1, Amfr, Lsm2, Fbxo18, Rnf14, Rnf25, Wsb2, Cdc26, Map1lc3b, Ubr4, Rnf168, Pan3, 1700013N18Rik, Psmb11, Cln6, Asb7, Rnf144b, Yod1, Smg7, Pglyrp3, Oas2, March3, Zhx2, Trim63
260	aerobic respiration													2	0.382217		Idh1, Idh2					8	0.00448899	O	Fh1, Mdh2, Mdh1, Sucla2, Sdhc, Sdhb, Idh3a, Idh3b
261	coenzyme catabolic process	2	0.511261		Ncf1, Aldh1l2					2	0.218654		Aco2, Aldh1l2	2	0.403891		Idh1, Idh2					8	0.00685335	O	Fh1, Mdh2, Mdh1, Sucla2, Sdhc, Sdhb, Idh3a, Idh3b	2	0.493844		Aco2, Ncf2
262	nucleoside triphosphate metabolic process	4	0.534026		Atp7b, Atp13a3, Atp6v0d2, Rrm2b													4	0.971943		Atp6v0e, Atp7a, Nme4, Atp11c	19	0.00458256	O	Atp2a2, Atp2b2, Atp6v1a, Atp6v1b2, Atp6v0d1, Atp6v1e1, Atp6v0a1, Nme1, Dguok, Atp6v1c1, Atp2b1, Atp6v1d, Atp6v1h, Atp5g3, Ak5, Atp1a3, Tbpl1, Atp2b3, Atp2b4	4	0.500613		Atp1b1, Atp5e, Entpd3, Atp2b3	5	0.557831		Atp2b2, Nme2, Atp1a4, Atp8a2, Nudt15, Gm5566
263	nucleoside triphosphate biosynthetic process	3	0.67715		Atp7b, Atp13a3, Atp6v0d2													4	0.929859		Atp6v0e, Atp7a, Nme4, Atp11c	17	0.00350741	O	Atp2a2, Atp2b2, Atp6v1a, Atp6v1b2, Atp6v0d1, Atp6v1e1, Atp6v0a1, Nme1, Atp6v1c1, Atp2b1, Atp6v1d, Atp6v1h, Atp5g3, Atp1a3, Tbpl1, Atp2b3, Atp2b4	3	0.650441		Atp1b1, Atp5e, Atp2b3	4	0.635993		Atp2b2, Nme2, Atp1a4, Atp8a2, Gm5566
264	purine nucleoside triphosphate metabolic process	3	0.734146		Atp7b, Atp13a3, Atp6v0d2													4	0.957339		Atp6v0e, Atp7a, Nme4, Atp11c	18	0.00448813	O	Atp2a2, Atp2b2, Atp6v1a, Atp6v1b2, Atp6v0d1, Atp6v1e1, Atp6v0a1, Nme1, Dguok, Atp6v1c1, Atp2b1, Atp6v1d, Atp6v1h, Atp5g3, Ak5, Atp1a3, Atp2b3, Atp2b4	3	0.708614		Atp1b1, Atp5e, Atp2b3	5	0.493416		Atp2b2, Nme2, Atp1a4, Atp8a2, Nudt15, Gm5566
265	purine nucleoside triphosphate biosynthetic process	3	0.671505		Atp7b, Atp13a3, Atp6v0d2													4	0.926682		Atp6v0e, Atp7a, Nme4, Atp11c	16	0.00768862	O	Atp2a2, Atp2b2, Atp6v1a, Atp6v1b2, Atp6v0d1, Atp6v1e1, Atp6v0a1, Nme1, Atp6v1c1, Atp2b1, Atp6v1d, Atp6v1h, Atp5g3, Atp1a3, Atp2b3, Atp2b4	3	0.64472		Atp1b1, Atp5e, Atp2b3	4	0.628855		Atp2b2, Nme2, Atp1a4, Atp8a2, Gm5566
266	purine ribonucleotide metabolic process	3	0.790266		Atp7b, Atp13a3, Atp6v0d2					2	0.637909		Adss, Lonp1	2	0.881161		Adsl, Atp5d	5	0.931971		Atp6v0e, Atp7a, Entpd2, Nme4, Atp11c	17	0.028358	O	Atp2a2, Atp2b2, Atp6v1a, Atp6v1b2, Atp6v0d1, Atp6v1e1, Atp6v0a1, Nme1, Atp6v1c1, Atp2b1, Atp6v1d, Atp6v1h, Atp5g3, Ak5, Atp1a3, Atp2b3, Atp2b4	3	0.76673		Atp1b1, Atp5e, Atp2b3	5	0.585011		Atp2b2, Nme2, Atp1a4, Atp8a2, Ampd2, Gm5566
267	purine ribonucleotide biosynthetic process	3	0.738879		Atp7b, Atp13a3, Atp6v0d2									2	0.85256		Adsl, Atp5d	4	0.959259		Atp6v0e, Atp7a, Nme4, Atp11c	16	0.0236937	O	Atp2a2, Atp2b2, Atp6v1a, Atp6v1b2, Atp6v0d1, Atp6v1e1, Atp6v0a1, Nme1, Atp6v1c1, Atp2b1, Atp6v1d, Atp6v1h, Atp5g3, Atp1a3, Atp2b3, Atp2b4	3	0.713481		Atp1b1, Atp5e, Atp2b3	5	0.500774		Atp2b2, Nme2, Atp1a4, Atp8a2, Ampd2, Gm5566
268	nucleotide biosynthetic process	6	0.418504		Adcy8, Atp7b, Atp13a3, Atp6v0d2, Gucy2f, Rrm2b	3	0.957267		Adssl1, Npr1, Atp5l					7	0.0896862		Adsl, Rrm1, Umps, Ctps, Atp5d, Mthfd1, Prpsap2	7	0.953653		Adcy8, Atp6v0e, Atp7a, Ctps2, Nme4, Qprt, Atp11c	25	0.00630229	O	Atp2a2, Atp2b2, Atp6v1a, Atp6v1b2, Atp6v0d1, Atp6v1e1, Atp6v0a1, Hprt, Nme1, Prps1, Rrm1, Ctps, Gucy1b3, Atp6v1c1, Atp2b1, Atp6v1d, Atp6v1h, Prps2, Nmnat2, Atp5g3, Atp1a3, Tbpl1, Dctd, Atp2b3, Atp2b4	4	0.772098		Atp1b1, Atp5e, Thtpa, Atp2b3	9	0.246295		Atp2b2, Nme2, Atp1a4, Atp8a2, Ctps2, Entpd8, Nmnat3, Ampd2, Pth2, Gm5566
269	ribonucleoside triphosphate metabolic process	3	0.714481		Atp7b, Atp13a3, Atp6v0d2													4	0.948781		Atp6v0e, Atp7a, Nme4, Atp11c	17	0.00711895	O	Atp2a2, Atp2b2, Atp6v1a, Atp6v1b2, Atp6v0d1, Atp6v1e1, Atp6v0a1, Nme1, Atp6v1c1, Atp2b1, Atp6v1d, Atp6v1h, Atp5g3, Ak5, Atp1a3, Atp2b3, Atp2b4	3	0.688455		Atp1b1, Atp5e, Atp2b3	4	0.683258		Atp2b2, Nme2, Atp1a4, Atp8a2, Gm5566
270	ribonucleoside triphosphate biosynthetic process	3	0.66578		Atp7b, Atp13a3, Atp6v0d2													4	0.923374		Atp6v0e, Atp7a, Nme4, Atp11c	16	0.0069636	O	Atp2a2, Atp2b2, Atp6v1a, Atp6v1b2, Atp6v0d1, Atp6v1e1, Atp6v0a1, Nme1, Atp6v1c1, Atp2b1, Atp6v1d, Atp6v1h, Atp5g3, Atp1a3, Atp2b3, Atp2b4	3	0.638926		Atp1b1, Atp5e, Atp2b3	4	0.621621		Atp2b2, Nme2, Atp1a4, Atp8a2, Gm5566
271	purine ribonucleoside triphosphate metabolic process	3	0.709378		Atp7b, Atp13a3, Atp6v0d2													4	0.946404		Atp6v0e, Atp7a, Nme4, Atp11c	17	0.00647047	O	Atp2a2, Atp2b2, Atp6v1a, Atp6v1b2, Atp6v0d1, Atp6v1e1, Atp6v0a1, Nme1, Atp6v1c1, Atp2b1, Atp6v1d, Atp6v1h, Atp5g3, Ak5, Atp1a3, Atp2b3, Atp2b4	3	0.683239		Atp1b1, Atp5e, Atp2b3	4	0.676796		Atp2b2, Nme2, Atp1a4, Atp8a2, Gm5566
272	purine ribonucleoside triphosphate biosynthetic process	3	0.66578		Atp7b, Atp13a3, Atp6v0d2													4	0.923374		Atp6v0e, Atp7a, Nme4, Atp11c	16	0.0069636	O	Atp2a2, Atp2b2, Atp6v1a, Atp6v1b2, Atp6v0d1, Atp6v1e1, Atp6v0a1, Nme1, Atp6v1c1, Atp2b1, Atp6v1d, Atp6v1h, Atp5g3, Atp1a3, Atp2b3, Atp2b4	3	0.638926		Atp1b1, Atp5e, Atp2b3	4	0.621621		Atp2b2, Nme2, Atp1a4, Atp8a2, Gm5566
273	ribonucleotide metabolic process	3	0.812463		Atp7b, Atp13a3, Atp6v0d2					2	0.656071		Adss, Lonp1	2	0.893316		Adsl, Atp5d	5	0.946776		Atp6v0e, Atp7a, Entpd2, Nme4, Atp11c	19	0.0108652	O	Atp2a2, Atp2b2, Atp6v1a, Atp6v1b2, Atp6v0d1, Atp6v1e1, Atp6v0a1, Nme1, Prps1, Atp6v1c1, Atp2b1, Atp6v1d, Atp6v1h, Prps2, Atp5g3, Ak5, Atp1a3, Atp2b3, Atp2b4	3	0.789988		Atp1b1, Atp5e, Atp2b3	5	0.623907		Atp2b2, Nme2, Atp1a4, Atp8a2, Ampd2, Gm5566
274	ribonucleotide biosynthetic process	3	0.757099		Atp7b, Atp13a3, Atp6v0d2									2	0.862784		Adsl, Atp5d	4	0.966157		Atp6v0e, Atp7a, Nme4, Atp11c	18	0.00718657	O	Atp2a2, Atp2b2, Atp6v1a, Atp6v1b2, Atp6v0d1, Atp6v1e1, Atp6v0a1, Nme1, Prps1, Atp6v1c1, Atp2b1, Atp6v1d, Atp6v1h, Prps2, Atp5g3, Atp1a3, Atp2b3, Atp2b4	3	0.732274		Atp1b1, Atp5e, Atp2b3	5	0.529724		Atp2b2, Nme2, Atp1a4, Atp8a2, Ampd2, Gm5566
275	response to temperature stimulus	3	0.353833		Adrb2, Cryab, Hspb2	2	0.764353		Hspa1b, Lxn					3	0.227391		Dhx9, Rbm3, Sod1	7	0.0832568		Adrb2, Cryab, Hspb1, Slc27a1, Hspb8, Myof, Hspb6	3	0.924037		Hspb3, Arpp21, Vgf	5	0.0301769	O	Calca, Hspb3, Hspa1a, Myof, Hspb6	2	0.831224		Arpp21, Myof
277	response to radiation	2	0.971142		Grin2a, Lig4	3	0.911816		Drd2, Snai2, Thbd					6	0.109431		Cdk5, Nf1, Slc1a3, Smc1a, Ints3, Nlgn3	6	0.935814		Cdkn1a, Hmgn1, Nek1, Sod2, Smc1a, Uaca	20	0.0202135	O	Bcl2l1, Cdk5, Drd1a, Opn3, Gnb1, Grin1, Grin2a, Hmgcr, Mecp2, Msh2, Pde1b, Prkdc, Rbp4, Slc1a2, Mapk8, Ube4b, Brcc3, Atp1a3, Lig4, Cngb1	5	0.42414		Prkdc, Grk1, Ercc8, Obfc2a, Brsk1	6	0.544272		App, Hmgcr, Kras, Pml, Xpa, Rnf168
278	response to heat	2	0.546189		Cryab, Hspb2									2	0.434991		Dhx9, Sod1	5	0.122477		Cryab, Hspb1, Hspb8, Myof, Hspb6	2	0.931542		Hspb3, Arpp21	5	0.00610694	O	Calca, Hspb3, Hspa1a, Myof, Hspb6	2	0.672267		Arpp21, Myof
279	response to light stimulus													4	0.250039		Cdk5, Nf1, Slc1a3, Nlgn3	3	0.983362		Cdkn1a, Hmgn1, Uaca	16	0.0112108	O	Cdk5, Drd1a, Opn3, Gnb1, Grin1, Grin2a, Hmgcr, Mecp2, Msh2, Pde1b, Rbp4, Slc1a2, Mapk8, Ube4b, Atp1a3, Cngb1	3	0.667165		Grk1, Ercc8, Brsk1	5	0.433096		App, Hmgcr, Kras, Pml, Xpa
281	response to mechanical stimulus					5	0.0227176	O	Col1a1, Grin2d, Lst1, Sox2, Foxp2									4	0.417172		Col1a1, Fyn, Lst1, Sox2	2	0.961956		Atp2b2, Strbp
282	response to fungus																	5	0.0163251	O	Myd88, Ptx3, Tgfb1, Clec7a, Cotl1
283	catechol metabolic process					3	0.203531		Drd2, Npr1, Th					2	0.414443		Comt1, Mtpn	4	0.267351		Atp7a, Comt1, Tgfb2, Sncaip	8	0.00833277	O	Mtpn, Grin2a, Hprt, Ly6e, Snca, Park2, Moxd1, Sncb
284	response to endogenous stimulus	7	0.294159		Fabp4, Eif4ebp1, Grin2a, Pik3r1, Serpina3n, Aars, Ugt1a7c	13	0.00551852	O	Adh1, Adora2a, Bckdha, Col1a1, Drd2, Ghr, Gpr83, Gnrh1, Lepr, Stat5b, Th, Hmgb2, Ugt1a6b	5	0.07091		Capza2, Cfl1, Me1, Ptpn1, Aars	4	0.634434		Ahsg, Eif4ebp2, Ptpn11, Slc1a3	19	0.0278256	O	Cnga3, Col1a1, Fas, Hcls1, Hmox1, Inppl1, Serpina3c, Lcat, Lyn, Sorbs1, Stat3, Tbl1x, Tgfb3, Tgfbr1, Timp3, Slc27a1, Lats2, Foxo1, Rhoq	17	0.40746		Drd1a, Lpin1, Gpr83, Gnal, Grin1, Grin2a, Hprt, Pik3r1, Ptpra, Rbp4, Slc1a2, Snrpn, Akt3, Map2k1, Steap2, Phip, Vgf	7	0.251553		Abca2, Il3, Ins2, Lepr, Pde3b, Ren1, Foxo4	7	0.605501		Abcb4, Star, Stat3, Stat5a, Steap2, Lct, Scap
285	response to hormone stimulus	5	0.573945		Fabp4, Eif4ebp1, Pik3r1, Serpina3n, Ugt1a7c	11	0.0173753	O	Adh1, Bckdha, Col1a1, Ghr, Gpr83, Gnrh1, Lepr, Stat5b, Th, Hmgb2, Ugt1a6b	3	0.408346		Capza2, Me1, Ptpn1	3	0.79221		Ahsg, Eif4ebp2, Ptpn11	19	0.0101105	O	Cnga3, Col1a1, Fas, Hcls1, Hmox1, Inppl1, Serpina3c, Lcat, Lyn, Sorbs1, Stat3, Tbl1x, Tgfb3, Tgfbr1, Timp3, Slc27a1, Lats2, Foxo1, Rhoq	11	0.862231		Lpin1, Gpr83, Pik3r1, Ptpra, Rbp4, Snrpn, Akt3, Map2k1, Steap2, Phip, Vgf	7	0.184993		Abca2, Il3, Ins2, Lepr, Pde3b, Ren1, Foxo4	7	0.498558		Abcb4, Star, Stat3, Stat5a, Steap2, Lct, Scap
286	embryonic development ending in birth or egg hatching	7	0.949795		Cebpb, Edn1, Cyr61, Acsl4, Ovol2, Satb2, Lig4	25	0.000859081	O	Alx3, Alx4, Bmp4, Dab2, Dlk1, Dlx1, Dlx2, Egfr, Gbx2, Gja1, Insl3, Krt8, Smad3, Mdfi, Msx1, Prrx2, Sox8, Tcf7, Pcdh12, Tsc1, Ifitm1, Tbx18, Hba-a2, Smo, Amd2	3	0.879107		Cfl1, Kif3a, Acsl4	13	0.0743546		Egfr, Prmt1, Mbd3, Nf1, Smarca4, Mapk1, Prpf19, Nasp, Tab1, Ubr3, Myh10, Kdm1a, Grlf1	43	0.000974309	O	Adm, Ar, Bcl2l11, Capn2, Runx1, Cebpa, Socs3, Ednra, Enah, Fgfr1, Gab1, Gja1, Gna12, Gna13, Hc, Hes1, Cyr61, Itgb1, Smad2, Pax6, Pcsk5, Plcd1, Prrx1, Tcf7l2, Zeb1, Tcfeb, Tgfb3, Tgfbr1, Tgfbr3, Tgif1, Tulp3, Vcam1, Ybx1, Csda, Ifitm1, Vangl2, Rdh10, Lims1, Rbbp8, Ece1, Phgdh, Rgma, Chd7	39	0.262524		Adam10, Atp6v0a1, Bcl2l1, Cited1, Dlg1, Eno1, Fzd3, Gnas, Lmo4, Ly6e, Mafg, Cited2, Msh2, Nmt1, Nup50, Pcdh8, Prkdc, Psmc3, Ptprr, Rbp4, Smarca4, Ube2b, Zfand5, Zfpm2, Dnajb6, Map2k1, Map3k7, Mapk1, Mapk8ip3, Nckap1, Mbnl1, Ubr3, Hopx, Med21, Srsf1, Satb2, Ccnb1, Lig4, Ripply2	15	0.118395		Col11a1, Dab2, Grb2, Grn, Hba-a1, Lmo4, Prkdc, Tgif1, Wnt3a, Nbn, Ints1, Hinfp, Pofut1, Ripply2, Ripply1	17	0.384739		Acvrl1, Amd1, Socs3, Kat2a, Man2a1, Meox1, Foxc1, Myf6, Myh6, Nup50, Pitx2, Psen2, T, Hnf1b, Tead4, Prpf19, Cerkl
287	negative regulation of biosynthetic process	10	0.735084		Fabp4, Edn1, Eif4ebp1, Per1, Jdp2, Ovol2, Satb2, Zbtb16, Trim66, Zglp1	15	0.330565		Zfhx3, Dlx1, Dlx2, Smad3, Mdfi, Msx1, Six3, Sox2, Nkx2-1, Ikzf1, Txnip, Cdt1, Foxp2, Klf11, Rarb	5	0.50309		Fxr1, Strap, Trim24, Zfp238, Spen	10	0.359838		Ctbp1, Eif4ebp2, Mbd3, Pdcd4, Rfx3, Rnf2, Smarca4, Sod1, Kdm1a, Rbbp7	37	0.0300425	O	Zfhx3, Bcl6, Ctnnb1, Cebpa, Ctbp2, Cux1, Ednra, Hes1, Hipk2, Id3, Inhbb, Inpp5d, Mbd2, Prrx1, Rest, Sorbs3, Ski, Sox2, Sox6, Sox9, Tbl1x, Zeb1, Tgfb1, Tgif1, Ikzf1, Bace2, Patz1, Txnip, Spen, Prdm16, Bhlhe41, Trps1, Wwtr1, Ankhd1, Glis3, Zhx2, Hdac1	26	0.972937		Nr2f2, Mecp2, Cited2, Nab1, Pdcd4, Trim27, Smarca4, Bhlhe40, Thrb, Tle1, Ube2b, Zfpm2, Dnajb6, Insm2, Eid1, Sirt3, Rnf128, Yaf2, Paip2, Suds3, Hopx, Tbl1xr1, Rbm9, Hivep1, Satb2, Eid2	11	0.553363		Hells, Hipk3, Ins2, Ovol1, Pou2f1, Tgif1, Zfp57, Paip2, Traf3ip1, Hinfp, Ripply1	13	0.814143		Hdac5, Hhex, Hmx1, Myf6, Pml, Ppard, Rfx3, Sox15, Srp14, Hdac7, Tcf25, Rbm9, Zhx2
288	positive regulation of biosynthetic process	15	0.493429		Adrb2, Runx2, Cebpb, Cebpd, Cebpg, Mef2c, Nfe2l2, Nr4a3, Npas2, Vegfa, Icosl, Klf15, Ovol2, Satb2, Zfp462	31	0.00044863	O	Adora2a, Alx4, Apoa2, Bckdha, Bmp4, Pcbd1, Dlx2, Ebf1, Foxd1, Isl1, Smad3, Meis2, Msx1, Npr1, Otx2, Etv4, Rxrg, Six3, Sox2, Sox8, Stat5b, Nkx2-1, Zic3, Ikzf1, Bcl11b, Hmgb2, Hmga1-rs1, Rarb, Ablim3, Smo, Dlx6os1	2	0.992047		Trim24, Ablim1	7	0.932322		Nfib, Nup62, Bcl11b, Ilf2, Kdm1a, Mapre3, Fus	61	6.73314e-06	O	Adrb2, Ahr, Ar, Bmp7, Ctnnb1, Runx1, Cbfb, Cebpa, Elf1, Fgf2, H2-M3, Hes1, Hipk2, Irf8, Itgb2, Mdfic, Smad1, Smad2, Smad5, Maf, Myd88, Nfatc2, Nfatc3, Nfia, Nfix, Pax6, Ppara, Ptx3, Rela, Sorbs1, Sod2, Sox11, Sox2, Sox4, Sox6, Sox9, Srebf1, Stat3, Sykb, Tcf7l2, Zeb1, Tcf3, Tcfeb, Tgfb1, Tgfb3, Tnfrsf1a, Yap1, Ikzf1, Ikzf2, Klf6, Rhog, Foxo1, Sertad2, Prdm16, Rfx4, Samd4, Wwtr1, Pawr, Glis3, Zfp46…	40	0.839143		Arntl, Creb1, Elk1, Grin1, Hsp90ab1, Krt17, Mecp2, Mef2c, Cited2, Neurod1, Nfib, Npas2, Rxrb, Supt4h1, Tbr1, Thrb, Ube3a, Ywhah, Zfp148, Zfpm2, Mapk14, Med14, Foxo3, Bcl11b, Yaf2, Rgmb, Med6, Cand1, Dcaf6, Csrnp3, Mapre3, Med21, Taf9, Glmn, Csrnp2, Satb2, Mkl1, Ablim2, Fus, Eif5a	20	0.0603432		Abcg1, Atoh1, Cd3e, Cnbp, Dazl, Ifng, Irf4, Otx2, Pou2f1, Pou2f3, Pou3f1, Rora, Rxrg, Foxo4, Piwil2, Brf1, Gtf2f1, Hinfp, Rln3, Nlrp12	26	0.100927		App, Avp, Cd28, Il17a, Il5, Meox1, Foxc1, Myf6, Nkx2-2, Pitx2, Rfxank, Rxra, Sfpi1, Sox15, Spn, Stat3, Stat5a, T, Hnf1b, Tead4, Ube3a, Irf6, Vgll2, Atxn7l3, Creb5, Fubp3
289	anterior/posterior pattern formation	2	0.977511		Apc, Zbtb16	10	0.0276698	O	Alx4, Gbx2, Lfng, Smad3, Otx2, Six3, Zic3, Ifitm1, Tbx18, Tshz1									11	0.436657		Btg2, Ctnnb1, Gdf11, Hes1, Hipk2, Lfng, Smad2, Pax6, Pcsk5, Tgfbr1, Ifitm1	9	0.931599		Nr2f2, Bmpr2, Cfc1, Neurod1, Pcdh8, Prkdc, Nckap1, Pgap1, Ripply2	8	0.0655728		Lfng, Otx2, Prkdc, Aldh1a2, Wnt3a, Pofut1, Ripply2, Ripply1	9	0.154446		Kat2a, Hhex, Meox1, Foxc1, Myf6, Psen2, T, Hnf1b, Mllt3
290	dorsal/ventral pattern formation	5	0.0704423		Apc, Edn1, Arl13b, Ovol2, Lrp4	8	0.00196642	O	Bmp4, Gsx2, Mdfi, Otx2, Nkx2-1, Wnt7a, Smo, Sp8									5	0.540055		Bmpr1b, Ctnnb1, Pax6, Tgif1, Tulp3					2	0.777908		Otx2, Tgif1
291	positive regulation of signal transduction	3	0.925115		Adrb2, Vegfa, Aldh1a3	7	0.347772		Csf1, Gpc3, Lst1, Prrx2, Sox2, Tgfa, Npnt					2	0.954259		Nup62, Ptpn11	27	1.17502e-05	O	Adora3, Adrb2, Ar, Cat, Ctnna1, Ctnnb1, Fgfr1, Gab1, Hcls1, Hipk2, Lst1, Lyn, Mbd2, Myd88, Notch2, Prrx1, Ptprc, Sorbs3, Sox2, Sox4, Sykb, Tgfb3, Litaf, Twsg1, Flna, Ece1, Itpkb	8	0.987377		Itsn1, Cited2, Ube3a, Map3k7, Aldh1a3, Eef1e1, Ube2n, Dgki	6	0.368604		Cd3e, Ifng, Il3, Fgf21, Dusp22, Il31ra	7	0.539283		Rhoa, Hhex, Hpx, Kras, Ppard, Ube3a, Dusp22
292	negative regulation of signal transduction	8	0.124737		Adrb2, Apc, Runx2, Cish, Ddit4, Fstl3, Lrp4, Rgs13	10	0.0503929		Drd2, Gpc3, Mdfi, Rgs16, Rgs2, Six3, Sox2, Sostdc1, Rgs8, Rgs10	2	0.768367		Strap, Tax1bp3	3	0.808379		Ahsg, Nf1, Nup62	26	3.07436e-05	O	Adrb2, Bcl6, Bmp7, Socs3, Elf1, Hspa5, Ptpn6, Inpp5d, Ptprc, Rgs9, Frzb, Ski, Sox2, Tgfb3, Tgif1, Tulp3, Socs6, Rgs19, Cdc42se1, Twsg1, Rgs10, Prdm16, Ddit4l, Tax1bp3, Wwox, Pawr	14	0.623013		Nlk, Rgs4, Rgs5, Thy1, Rgs7, Wif1, Dkk3, Socs5, Rgs17, Dkk2, Sostdc1, Adrbk1, Snx13, Eid2	10	0.0182797	O	Cd3e, Cidea, Grb10, Rgs9, Tgif1, Rgs19, Socs4, Rgs8, Traf3ip1, Wwox	8	0.369292		Rhoa, Socs3, Hhex, Nlk, Pten, Dkk3, Rgs18, Wwox
293	response to extracellular stimulus					10	0.0121955	O	Adh1, Amelx, Bckdha, Col1a1, Lepr, Sox2, Tie1, Angptl4, Npy, Ugt1a6b					2	0.907617		Ldha, Ddah2	13	0.102506		Runx1, Cbs, Col1a1, Cp, Hmox1, Itga6, Ppara, Sox2, Srebf1, Ddah2, Angptl4, Ng23, Clic1	7	0.961337		Atg5, Rb1cc1, Gdap1, Slc1a2, Map1lc3a, Atg12, Atg7	4	0.599114		Lepr, Rpl36al, Ppan, Atg9a	3	0.94515		Star, Soat2, Lct
294	response to organic substance	13	0.576953		Fabp4, Atp7b, Eif4ebp1, Grin2a, Cyr61, Nfe2l2, Pik3r1, Serpina3n, Herpud1, 1100001G20Rik, Boc, Aars, Ugt1a7c	20	0.115467		Adh1, Adora2a, Bckdha, Col1a1, Drd2, Ghr, Gpr83, Gnrh1, Htr2c, Ido1, Kcnj8, Lepr, Msx1, Stat5b, Th, Thbd, Klf10, Hmgb2, Abat, Ugt1a6b	7	0.256159		Capza2, Cfl1, Csnk2b, Me1, Ptpn1, Mapk3, Aars	13	0.184663		Ahsg, Anxa5, Cdk5, Eif4ebp2, Pfkl, Ptpn11, Rbm3, Slc1a3, Sod1, Mapk1, Ddah2, Erp44, Abat	44	0.0126379	O	Anxa5, Apoe, Ddr1, Cd14, Cnga3, Col1a1, Eps8, Fas, Fyn, H2-M3, Hcls1, Hmox1, Id3, Cyr61, Inppl1, Serpina3c, Lcat, Lyn, Smad2, Mcl1, Myd88, Nos1, Ptafr, Rela, Sorbs1, Stat3, Tbl1x, Tcf3, Tgfb1, Tgfb3, Tgfbr1, Timp3, Slc27a1, Lats2, Ddah2, Foxo1, Clec7a, Ng23, Rhoq, Clic1, Boc, Creb3l2, Plcg2, Vash1	37	0.798485		Prdx3, Bcl2l1, Cdk5, Creb1, Drd1a, Fkbp1a, Fkbp1b, Lpin1, Gpr83, Glul, Gnal, Grin1, Grin2a, Hprt, Htr2c, Hspa4l, Pik3r1, Ppp5c, Ptpra, Rbp4, Ryr2, Slc1a2, Snrpn, Stat1, Ttc3, Akt3, Map2k1, Mapk1, Mapk14, Ubxn4, Glrx2, Steap2, Lias, Phip, Abat, Dgki, Vgf	11	0.738857		Abca2, Ifng, Il3, Ins2, Lepr, Pde3b, Ren1, Foxo4, Upf3a, Herpud2, P2rx2	12	0.9622		Hdac5, Abcb4, Star, Stat3, Stat5a, Tap2, Hnf1b, Steap2, Lct, Plcg2, Scap, Vash1
295	response to inorganic substance	5	0.186362		Atp7b, Cpox, Mt1, Mt2, Cybrd1	2	0.926571		Amelx, Col1a1					4	0.221881		Prdx6, Prdx1, Slc1a3, Sod1	13	0.0087079	O	Prdx6, Atp7a, Cat, Cnga3, Col1a1, Lcat, Sod2, Ucp2, Slc25a13, S100a16, Pxdn, Cybrd1, Hvcn1	8	0.615003		Prdx3, Prnp, Mapk8, Mapk9, Gria3, Glrx2, Hnrpll, Slc25a12					5	0.386616		Star, Ucp3, Txnrd2, Nudt15, Lct
297	response to organic nitrogen	2	0.389561		Grin2a, Aars	2	0.432307		Adora2a, Drd2	2	0.156425		Cfl1, Aars									6	0.0185271	O	Drd1a, Gnal, Grin1, Grin2a, Hprt, Slc1a2
298	membrane invagination	5	0.675957		Adrb2, Cav2, Mertk, Abca7, Lrp4	4	0.899342		Cd36, Dab2, Fcer1g, Ghr	3	0.474328		Ap3b2, Dnm2, Rabep1					24	0.000885861	O	Abca1, Adrb2, Ankfy1, Hck, Irf8, Ldlr, Ly75, Mrc2, Ptx3, Rab34, Clec7a, Cdc42se1, Lrp10, Necap2, Rin2, Ston1, Ap1s2, Zdhhc15, Ston2, Colec12, Micall2, Wasf2, Ehd2, March3	25	0.0157633	O	Ap1s1, Ap2a1, Eps15l1, Gria1, Itsn1, Nme1, Sirpa, Sh3gl2, Snca, Ube3a, Necap1, Caly, Gulp1, Cdc42se2, Steap2, Synj1, Elmo2, Elmo1, Clint1, Amph, Lrsam1, Picalm, Lrp12, Rab5a, Unc13a	5	0.637704		Dab2, Fcgr1, Sirpa, Necap1, Rin2	12	0.0585685		Ankfy1, App, Clcn5, Fnbp1, Rac1, Msr1, Ube3a, Sh3kbp1, Steap2, Synj1, Picalm, March3
299	regulation of mesenchymal cell proliferation					4	0.0252094	O	Kdr, Prrx2, Tbx18, Foxp2									4	0.156668		Fgfr1, Prrx1, Zeb1, Fbxw4
300	regulation of specific transcription from RNA polymerase II promoter					4	0.169659		Dlx1, Dlx2, Ikzf1, Hmgb2									9	0.0103842	O	Cebpa, Hes1, Pax6, Tal1, Tcf3, Tcfeb, Ikzf1, Ikzf2, Hdac1	2	0.986113		Cited2, Taf9	3	0.331838		Irf4, Lbx1, Pbx4	2	0.831224		Hhex, Lbx1
301	positive regulation of macromolecule biosynthetic process	15	0.417758		Adrb2, Runx2, Cebpb, Cebpd, Cebpg, Mef2c, Nfe2l2, Nr4a3, Npas2, Vegfa, Icosl, Klf15, Ovol2, Satb2, Zfp462	29	0.000920988	O	Alx4, Apoa2, Bckdha, Bmp4, Pcbd1, Dlx2, Ebf1, Foxd1, Isl1, Smad3, Meis2, Msx1, Otx2, Etv4, Rxrg, Six3, Sox2, Sox8, Stat5b, Nkx2-1, Zic3, Ikzf1, Bcl11b, Hmgb2, Hmga1-rs1, Rarb, Ablim3, Smo, Dlx6os1	2	0.989899		Trim24, Ablim1	7	0.910911		Nfib, Nup62, Bcl11b, Ilf2, Kdm1a, Mapre3, Fus	57	2.37367e-05	O	Adrb2, Ahr, Ar, Bmp7, Ctnnb1, Runx1, Cbfb, Cebpa, Elf1, Fgf2, Hes1, Hipk2, Irf8, Mdfic, Smad1, Smad2, Smad5, Maf, Myd88, Nfatc2, Nfatc3, Nfia, Nfix, Pax6, Ppara, Rela, Sorbs1, Sox11, Sox2, Sox4, Sox6, Sox9, Srebf1, Stat3, Sykb, Tcf7l2, Zeb1, Tcf3, Tcfeb, Tgfb1, Tgfb3, Tnfrsf1a, Yap1, Ikzf1, Ikzf2, Klf6, Rhog, Foxo1, Sertad2, Prdm16, Rfx4, Samd4, Wwtr1, Pawr, Glis3, Zfp462, Maml2	39	0.793199		Arntl, Creb1, Elk1, Grin1, Krt17, Mecp2, Mef2c, Cited2, Neurod1, Nfib, Npas2, Rxrb, Supt4h1, Tbr1, Thrb, Ube3a, Ywhah, Zfp148, Zfpm2, Mapk14, Med14, Foxo3, Bcl11b, Yaf2, Rgmb, Med6, Cand1, Dcaf6, Csrnp3, Mapre3, Med21, Taf9, Glmn, Csrnp2, Satb2, Mkl1, Ablim2, Fus, Eif5a	18	0.110765		Atoh1, Cd3e, Cnbp, Dazl, Ifng, Irf4, Otx2, Pou2f1, Pou2f3, Pou3f1, Rora, Rxrg, Foxo4, Piwil2, Brf1, Gtf2f1, Hinfp, Nlrp12	25	0.0988754		App, Cd28, Il17a, Il5, Meox1, Foxc1, Myf6, Nkx2-2, Pitx2, Rfxank, Rxra, Sfpi1, Sox15, Spn, Stat3, Stat5a, T, Hnf1b, Tead4, Ube3a, Irf6, Vgll2, Atxn7l3, Creb5, Fubp3
302	negative regulation of macromolecule biosynthetic process	9	0.803308		Fabp4, Eif4ebp1, Per1, Jdp2, Ovol2, Satb2, Zbtb16, Trim66, Zglp1	15	0.281001		Zfhx3, Dlx1, Dlx2, Smad3, Mdfi, Msx1, Six3, Sox2, Nkx2-1, Ikzf1, Txnip, Cdt1, Foxp2, Klf11, Rarb	5	0.473746		Fxr1, Strap, Trim24, Zfp238, Spen	9	0.460559		Ctbp1, Eif4ebp2, Mbd3, Pdcd4, Rfx3, Rnf2, Smarca4, Kdm1a, Rbbp7	36	0.0283627	O	Zfhx3, Bcl6, Ctnnb1, Cebpa, Ctbp2, Cux1, Hes1, Hipk2, Id3, Inhbb, Inpp5d, Mbd2, Prrx1, Rest, Sorbs3, Ski, Sox2, Sox6, Sox9, Tbl1x, Zeb1, Tgfb1, Tgif1, Ikzf1, Bace2, Patz1, Txnip, Spen, Prdm16, Bhlhe41, Trps1, Wwtr1, Ankhd1, Glis3, Zhx2, Hdac1	26	0.955995		Nr2f2, Mecp2, Cited2, Nab1, Pdcd4, Trim27, Smarca4, Bhlhe40, Thrb, Tle1, Ube2b, Zfpm2, Dnajb6, Insm2, Eid1, Sirt3, Rnf128, Yaf2, Paip2, Suds3, Hopx, Tbl1xr1, Rbm9, Hivep1, Satb2, Eid2	11	0.511419		Hells, Hipk3, Ins2, Ovol1, Pou2f1, Tgif1, Zfp57, Paip2, Traf3ip1, Hinfp, Ripply1	13	0.773404		Hdac5, Hhex, Hmx1, Myf6, Pml, Ppard, Rfx3, Sox15, Srp14, Hdac7, Tcf25, Rbm9, Zhx2
303	positive regulation of macromolecule metabolic process	16	0.581761		Adrb2, Apc, Runx2, Cebpb, Cebpd, Cebpg, Mef2c, Nfe2l2, Nr4a3, Npas2, Vegfa, Icosl, Klf15, Ovol2, Satb2, Zfp462	32	0.001692	O	Alx4, Apoa2, Bckdha, Bmp4, Pcbd1, Dlx2, Ebf1, Ghr, Gpc3, Foxd1, Isl1, Smad3, Meis2, Msx1, Otx2, Etv4, Rxrg, Six3, Sox2, Sox8, Stat5b, Nkx2-1, Zic3, Ikzf1, Bcl11b, Hmgb2, Hmga1-rs1, Rarb, Ablim3, Smo, Dlx6os1, Lrrc32	2	0.995953		Trim24, Ablim1	8	0.934765		Nfib, Nup62, Bcl11b, Ilf2, Kdm1a, Mapre3, Fus, Ncbp1	64	4.60701e-05	O	Adrb2, Ahr, Ar, Bmp7, Ctnnb1, Runx1, Cbfb, Cd81, Cebpa, Elf1, Fgf1, Fgf2, Hcls1, Hes1, Hipk2, Irf8, Mdfic, Lyn, Smad1, Smad2, Smad5, Maf, Myd88, Nfatc2, Nfatc3, Nfia, Nfix, Pax6, Ppara, Ptprc, Rela, Sorbs1, Sox11, Sox2, Sox4, Sox6, Sox9, Srebf1, Stat3, Sykb, Tcf7l2, Zeb1, Tcf3, Tcfeb, Tgfb1, Tgfb3, Tnfrsf1a, Yap1, Ikzf1, Ikzf2, Klf6, Tnfsf13b, Rhog, Foxo1, Sertad2, Prdm16, Rfx4, Samd4, Wwtr1, Paw…	49	0.685632		Arntl, Bmpr2, Rb1cc1, Creb1, Elk1, Aktip, Grin1, Krt17, Mecp2, Mef2c, Cited2, Neurod1, Nfib, Npas2, Rxrb, Supt4h1, Tbr1, Thrb, Ube2b, Ube3a, Ywhah, Zfp148, Zfpm2, Mapk14, Med14, Foxo3, Bcl11b, Ndfip1, Atg10, Yaf2, Rgmb, Med6, Cand1, Hnrpll, Dcaf6, Atg7, Csrnp3, Ube2n, Mapre3, Med21, Taf9, Glmn, Csrnp2, Brcc3, Satb2, Mkl1, Ablim2, Fus, Eif5a	21	0.100949		Atoh1, Cd3e, Cnbp, Dazl, Ifng, Il3, Irf4, Otx2, Pou2f1, Pou2f3, Pou3f1, Rora, Rxrg, Foxo4, Piwil2, Brf1, Gtf2f1, Hinfp, Nhlrc1, Il31ra, Nlrp12	29	0.0975363		App, Cd28, Hpx, Il17a, Il5, Meox1, Foxc1, Myf6, Nkx2-2, Pitx2, Pml, Rfxank, Rxra, Sfpi1, Sox15, Spn, Stat3, Stat5a, T, Hnf1b, Tead4, Ube3a, Irf6, Rnf168, Cln6, Vgll2, Atxn7l3, Creb5, Fubp3
304	negative regulation of macromolecule metabolic process	11	0.793265		Fabp4, Eif4ebp1, Grin2a, Igfbp3, Per1, Jdp2, Ovol2, Satb2, Zbtb16, Trim66, Zglp1	17	0.34055		Zfhx3, Bmp4, Dlx1, Dlx2, Smad3, Mdfi, Msx1, Six3, Sox2, Nkx2-1, Ikzf1, Txnip, Fbxo5, Cdt1, Foxp2, Klf11, Rarb	5	0.625062		Fxr1, Strap, Trim24, Zfp238, Spen	13	0.186012		Cdk5, Ctbp1, Eif4ebp2, Mbd3, Pdcd4, Rbm3, Rfx3, Rnf2, Smarca4, Snd1, Kdm1a, Rbbp7, Ncbp1	44	0.0130155	O	Zfhx3, Bcl6, Serping1, Ctnnb1, Cebpa, Ctbp2, Cux1, Ptpn6, Hes1, Hipk2, Id3, Inhbb, Inpp5d, Inppl1, Kcnq1, Mbd2, Prrx1, Ptprc, Rela, Rest, Sorbs3, Ski, Sox2, Sox6, Sox9, Tbl1x, Zeb1, Tgfb1, Tgif1, Ikzf1, Bace2, Patz1, Txnip, Spen, Prdm16, Bhlhe41, Trps1, Wwtr1, Ankhd1, Flna, Glis3, Serpina5, Zhx2, Hdac1	37	0.802145		Atg5, Nr2f2, Bnip3, Cdk5, Srsf10, Fkbp1a, Grin2a, Igfbp3, Mecp2, Cited2, Msh2, Nab1, Pdcd4, Trim27, Smarca4, Bhlhe40, Thrb, Tle1, Ube2b, Ywhae, Zfpm2, Dnajb6, Insm2, Eid1, Sirt3, Ndfip1, Rnf128, Yaf2, Paip2, Ncbp2, Suds3, Hopx, Tbl1xr1, Rbm9, Hivep1, Satb2, Eid2	12	0.629682		Hells, Hipk3, Ins2, Ovol1, Pou2f1, Tgif1, Zfp57, Piwil2, Paip2, Traf3ip1, Hinfp, Ripply1	15	0.828694		Hdac5, Hhex, Hmx1, Myf6, Pml, Ppard, Psen2, Rfx3, Sox15, Srp14, Ywhae, Hdac7, Tcf25, Rbm9, Zhx2
305	posttranscriptional regulation of gene expression	3	0.879328		Cpeb1, Eif4ebp1, Vegfa	2	0.985152		Smo, Igf2bp2	4	0.130461		Eif4g2, Fxr1, Eif3k, Eif4g3	7	0.0475367	O	Hnrnpd, Eif4ebp2, Rbm3, Stxbp1, Snd1, Igf2bp2, Ncbp1	15	0.0607604		Zfp36l1, Zfp36l2, Mapkapk2, Mknk1, Qk, Sox4, Zfp36, Eif4e2, Ifi30, Mif4gd, Samd4, Ankhd1, Igf2bp3, Flna, Igf2bp2	10	0.849529		Eif4e, Elavl1, Krt17, Prkdc, Ddx25, Nckap1, Eif4e3, Paip2, Ncbp2, Eif5a	8	0.0568729		Cpeb1, Dazl, Prkdc, Piwil2, Eif4e3, Paip2, Brf1, Nanos1	5	0.750391		App, Pten, Qk, Srp14, Ahsp
306	regulation of protein kinase cascade	3	0.894834		Adrb2, Apc, Traf2	3	0.933158		Drd2, Lst1, Mdfi					4	0.518174		Nf1, Nup62, Prdx1, Pdcd4	23	0.000140957	O	Adora3, Adrb2, Ar, Cat, Ctnnb1, Cbs, Fgfr1, Gab1, Hcls1, Ptpn6, Hipk2, Mdfic, Lst1, Lyn, Myd88, Ptprc, Sorbs3, Sykb, Timp2, Map3k1, Litaf, Cdc42se1, Flna	10	0.883692		Btrc, Grm1, Itsn1, Pdcd4, Ube3a, Map3k7, Mapk8ip3, Elp2, Mapk8ip2, Ube2n	11	0.00330213	O	Grb2, Hipk3, Ifng, Il3, Ins2, Fgf21, Traf3ip1, Tnxb, Dusp22, Il31ra, Nlrp12	6	0.616133		Rhoa, Hpx, Ppard, Pten, Ube3a, Dusp22
307	positive regulation of gene expression	13	0.527908		Adrb2, Runx2, Cebpb, Cebpd, Mef2c, Nfe2l2, Nr4a3, Npas2, Vegfa, Klf15, Ovol2, Satb2, Zfp462	29	0.000250856	O	Alx4, Bckdha, Bmp4, Pcbd1, Dlx2, Ebf1, Foxd1, Isl1, Smad3, Meis2, Msx1, Otx2, Etv4, Rxrg, Six3, Sox2, Sox8, Stat5b, Nkx2-1, Zic3, Ikzf1, Bcl11b, Hmgb2, Hmga1-rs1, Rarb, Ablim3, Smo, Dlx6os1, Lrrc32	2	0.985363		Trim24, Ablim1	7	0.866143		Nfib, Nup62, Bcl11b, Ilf2, Kdm1a, Mapre3, Fus	54	1.84382e-05	O	Adrb2, Ahr, Ar, Bmp7, Ctnnb1, Runx1, Cbfb, Cebpa, Elf1, Fgf2, Hes1, Hipk2, Irf8, Mdfic, Smad1, Smad2, Smad5, Maf, Myd88, Nfatc2, Nfatc3, Nfia, Nfix, Pax6, Ppara, Rela, Sox11, Sox2, Sox4, Sox6, Sox9, Srebf1, Stat3, Tcf7l2, Zeb1, Tcf3, Tcfeb, Tgfb1, Tgfb3, Tnfrsf1a, Yap1, Ikzf1, Ikzf2, Klf6, Tnfsf13b, Rhog, Foxo1, Sertad2, Prdm16, Rfx4, Wwtr1, Glis3, Zfp462, Maml2	36	0.784165		Arntl, Creb1, Elk1, Grin1, Mecp2, Mef2c, Cited2, Neurod1, Nfib, Npas2, Rxrb, Supt4h1, Tbr1, Thrb, Ube3a, Ywhah, Zfp148, Zfpm2, Mapk14, Med14, Foxo3, Bcl11b, Yaf2, Rgmb, Med6, Cand1, Dcaf6, Csrnp3, Mapre3, Med21, Taf9, Csrnp2, Satb2, Mkl1, Ablim2, Fus	15	0.240741		Atoh1, Cnbp, Ifng, Il3, Irf4, Otx2, Pou2f1, Pou2f3, Pou3f1, Rora, Rxrg, Foxo4, Brf1, Gtf2f1, Hinfp	23	0.114261		App, Il17a, Il5, Meox1, Foxc1, Myf6, Nkx2-2, Pitx2, Rfxank, Rxra, Sfpi1, Sox15, Stat3, Stat5a, T, Hnf1b, Tead4, Ube3a, Irf6, Vgll2, Atxn7l3, Creb5, Fubp3
308	negative regulation of organelle organization	2	0.784002		Apc, Mtap1b									2	0.669577		Capzb, Mapre1	9	0.0310818	O	Capg, Mapre1, Mtap4, Scin, Spnb2, Lima1, Mid1ip1, Gsn, Kank2	7	0.379881		Epb4.9, Mecp2, Mtap2, Mtap4, Spnb2, Ube2b, Mad2l1	2	0.76719		Avil, Kank3
309	positive regulation of cell communication	3	0.947048		Adrb2, Vegfa, Aldh1a3	8	0.276092		Adora2a, Csf1, Gpc3, Lst1, Prrx2, Sox2, Tgfa, Npnt					4	0.652398		Ntrk2, Nup62, Ptpn11, Slc1a3	27	6.21554e-05	O	Adora3, Adrb2, Ar, Cat, Ctnna1, Ctnnb1, Fgfr1, Gab1, Hcls1, Hipk2, Lst1, Lyn, Mbd2, Myd88, Notch2, Prrx1, Ptprc, Sorbs3, Sox2, Sox4, Sykb, Tgfb3, Litaf, Twsg1, Flna, Ece1, Itpkb	12	0.901117		Drd1a, Ncs1, Itsn1, Mecp2, Cited2, Snca, Ube3a, Map3k7, Aldh1a3, Eef1e1, Ube2n, Dgki	7	0.271944		Cd3e, Ifng, Il3, Lama2, Fgf21, Dusp22, Il31ra	8	0.470175		Rhoa, Hhex, Hpx, Kras, Ntrk2, Ppard, Ube3a, Dusp22
310	negative regulation of cell communication	8	0.170196		Adrb2, Apc, Runx2, Cish, Ddit4, Fstl3, Lrp4, Rgs13	10	0.0767672		Drd2, Gpc3, Mdfi, Rgs16, Rgs2, Six3, Sox2, Sostdc1, Rgs8, Rgs10	2	0.796439		Strap, Tax1bp3	4	0.641696		Ahsg, Nf1, Nup62, Stxbp1	26	0.000124848	O	Adrb2, Bcl6, Bmp7, Socs3, Elf1, Hspa5, Ptpn6, Inpp5d, Ptprc, Rgs9, Frzb, Ski, Sox2, Tgfb3, Tgif1, Tulp3, Socs6, Rgs19, Cdc42se1, Twsg1, Rgs10, Prdm16, Ddit4l, Tax1bp3, Wwox, Pawr	17	0.424714		Drd1a, Grik2, Htr2a, Nlk, Rgs4, Rgs5, Thy1, Rgs7, Wif1, Dkk3, Socs5, Rgs17, Dkk2, Sostdc1, Adrbk1, Snx13, Eid2	10	0.0290154	O	Cd3e, Cidea, Grb10, Rgs9, Tgif1, Rgs19, Socs4, Rgs8, Traf3ip1, Wwox	8	0.453514		Rhoa, Socs3, Hhex, Nlk, Pten, Dkk3, Rgs18, Wwox
311	positive regulation of cell development	2	0.68685		Tnfrsf12a, Lig4	7	0.00184882	O	Drd2, Ngf, Ntn1, Serpinf1, Sox2, Metrn, Smo					2	0.567856		Prpf19, Plxnb2	7	0.0604793		Smad2, Ntn1, Pax6, Sox2, Tgfb3, Metrn, Plxnb2	3	0.900537		Foxg1, Nefl, Lig4					4	0.216809		Ephb2, Star, Tnfrsf12a, Prpf19
312	positive regulation of protein kinase cascade																	16	0.00021374	O	Adora3, Adrb2, Ar, Cat, Ctnnb1, Fgfr1, Gab1, Hcls1, Hipk2, Lst1, Lyn, Myd88, Ptprc, Sorbs3, Litaf, Flna	4	0.976362		Itsn1, Ube3a, Map3k7, Ube2n	5	0.14749		Ifng, Il3, Fgf21, Dusp22, Il31ra	5	0.355345		Rhoa, Hpx, Ppard, Ube3a, Dusp22
313	regulation of cell-substrate adhesion	3	0.254657		Cyr61, Pik3r1, Ecm2	6	0.00484781	O	Col8a1, Col1a1, Csf1, Vtn, Emilin1, Npnt									8	0.00893567	O	Bcl6, Ddr1, Col8a1, Col1a1, Cyr61, Ccdc80, Abi3bp, Ecm2	2	0.965019		Pik3r1, Rasa1					4	0.156118		Fbln2, Pten, A930038C07Rik, Egflam
314	positive regulation of cell-substrate adhesion	2	0.486498		Cyr61, Ecm2	5	0.00629075	O	Col8a1, Csf1, Vtn, Emilin1, Npnt									5	0.0752479		Col8a1, Cyr61, Ccdc80, Abi3bp, Ecm2									3	0.235731		Fbln2, A930038C07Rik, Egflam
315	lipid localization	5	0.379611		Apoa1, Abca7, Osbpl1a, Osbpl6, Stard4	4	0.697249		Apoa2, Cd36, Pltp, Stat5b					2	0.89892		Apoa4, Anxa1	15	0.0212126	O	Abca1, Plin2, Apoe, Cpt1b, Gm2a, Lcat, Ldlr, Anxa1, Pltp, Slc27a1, Lrp10, Npc2, Pitpnc1, Osbpl11, Atp11c	5	0.993479		B4galnt1, Rbp4, Slc27a2, Gulp1, Nolc1	3	0.800834		Abcg1, Cidea, Sigmar1	6	0.446627		Ppard, Msr1, Star, Stat5a, Atp8a2, Nolc1
316	regulation of cell death	20	0.0955727		Adrb2, Apc, Bdnf, Cebpb, Cebpg, Grin2a, Igfbp3, Pik3r1, Traf2, Vegfa, Cln8, Aldh1a3, Atf5, Ank2, Card14, Aars, Zbtb16, Pak7, Lig4, Rrm2b	28	0.00449738	O	Adora2a, Alx3, Alx4, Bmp4, Col18a1, Cx3cr1, Dlx1, Fcer1g, Hspa1b, Ido1, Cd74, Lst1, Mmp9, Msx1, Ngf, Ntrk1, Rps6, Snai2, Stat5b, Tcf7, Klf10, Nupr1, Angptl4, Bcl11b, 2610018G03Rik, Aifm2, Rarb, Smo	3	0.954641		Eef1a2, Aars, Pak7	11	0.538607		Cdk5, Faf1, Pdia3, Nf1, Nup62, Prdx1, Sod1, Bcl11b, Actn4, Ctnnbl1, Bat3	61	9.36501e-06	O	Adrb2, Apoe, Rab27a, Atp7a, Bard1, Bcl6, Bcl2l11, Bmp7, Btg2, Casp2, Casp6, Ctnna1, Cdkn1a, Cflar, Clu, Cx3cr1, Fas, Fgf2, Fgfr1, B4galt1, Ptpn6, Hgf, Hipk2, Hmox1, Id3, Cd74, Inpp5d, Lst1, Mcl1, Notch2, Ptprc, Rock1, S100b, Sod2, Sox9, Serpinb9, Tex261, Tgfb1, Tgfb2, Tgfb3, Tgfbr1, Timp1, Tnfrsf10b, Tnfsf13b, Bag3, Prok2, Sh3glb1, Stk3, Nupr1, Csda, Foxo1, Angptl4, Actn4, Trp53inp1, B230120H23Ri…	56	0.0742502		Atg5, Api5, Bcl2l1, Bcl2l2, Bdnf, Bnip3, Rb1cc1, Cdk5, Dnajc5, Epha7, Tsc22d3, Grik2, Grin1, Grin2a, Gspt1, Igfbp3, Itsn1, Mecp2, Cited2, Msh2, Neurod1, Nefl, Pik3ca, Pik3r1, Prkdc, Prnp, Psme3, Snca, Ube2b, Ywhah, Map3k7, Mapk8, Mapk9, Serinc3, Tax1bp1, Arhgef7, Foxo3, Gsk3b, Aldh1a3, Bcl11b, Moap1, Eef1e1, Nudt2, Pgp, Bag4, Tfpt, Ift57, Atg7, Csrnp3, Sncb, Grm7, Ank2, Rasa1, Mkl1, Lig4, LOC1002…	17	0.237443		Alox12, Bag1, Cd3e, Cidea, Fcgr1, B4galt1, Hells, Il3, Ins2, Pik3ca, Prkdc, Ints1, Wwox, Khdc1b, Hspa1a, Adamtsl4, Nlrp12	21	0.467858		Rhoa, C9, Cd28, Kat2a, Kras, Foxc1, Nme2, Pml, Psen2, Pten, Spn, Stat5a, Traf5, Xpa, Apip, Mtch1, Bcl2l14, Nmnat3, Wwox, Tex11, Plcg2, Gm5566
317	positive regulation of cell death	9	0.274492		Adrb2, Apc, Cebpb, Cebpg, Grin2a, Igfbp3, Aldh1a3, Zbtb16, Rrm2b	10	0.269445		Adora2a, Bmp4, Col18a1, Ido1, Lst1, Mmp9, Klf10, Nupr1, Aifm2, Rarb					6	0.45951		Cdk5, Faf1, Pdia3, Nf1, Prdx1, Ctnnbl1	33	4.61155e-05	O	Adrb2, Apoe, Rab27a, Bard1, Bcl2l11, Bmp7, Casp2, Casp6, Cdkn1a, Fas, B4galt1, Ptpn6, Hipk2, Hmox1, Id3, Inpp5d, Lst1, Notch2, Ptprc, S100b, Tex261, Tgfb1, Tgfb2, Tgfb3, Tgfbr1, Sh3glb1, Stk3, Nupr1, Trp53inp1, B230120H23Rik, Uaca, Wwox, Sp110	18	0.806949		Bcl2l1, Bnip3, Cdk5, Epha7, Grin1, Grin2a, Igfbp3, Prkdc, Mapk8, Mapk9, Serinc3, Arhgef7, Foxo3, Aldh1a3, Eef1e1, Nudt2, Tfpt, Csrnp3	7	0.524254		Cd3e, Fcgr1, B4galt1, Prkdc, Wwox, Khdc1b, Adamtsl4	9	0.635746		C9, Cd28, Pml, Psen2, Pten, Spn, Xpa, Mtch1, Wwox
318	microtubule-based transport													3	0.039471		Kif5b, Pafah1b1, Uchl1	3	0.294319		Dst, Kif1b, Klc1	6	0.0117036	O	Dync1i1, Klc1, Pafah1b1, Uchl1, Rhot1, Spg7					2	0.465899		App, Uchl1
319	programmed cell death	11	0.720785		Lgals7, Mef2c, Ncf1, Traf2, Zmat3, Tnfrsf12a, Ddit4, Ank2, Scn2a1, Trib3, Lig4	12	0.772859		Krt18, Krt8, Lst1, Ntn1, Rps6, Phlda1, Tnfsf10, Steap3, 2610018G03Rik, Peg10, Klf11, Shb	3	0.913399		Sqstm1, Aifm1, Rabep1	9	0.600106		Cdk5, Faf1, Pdcd4, Sod1, Ctnnbl1, Fam82a2, Cyfip2, Pak2, Bat3	41	0.0172664	O	Ahr, Atp7a, Bcl2l11, Bnip2, Casp2, Casp6, Ctnnb1, Cflar, Fas, Fgf2, Hipk2, Inpp5d, Lst1, Mcl1, Ntn1, Tnfrsf11b, Rock1, Sgpl1, Sod2, Tgfb2, Tnfaip3, Tnfrsf10b, Tnfrsf1a, Map3k1, Bag3, Sh3glb1, Stk3, Litaf, Nek6, Trp53inp1, Steap3, Dapl1, Wwox, Traf3ip2, Unc5b, Sp110, Pawr, Pacs2, Ece1, Sulf1, Ppp1r13l	44	0.216756		Api5, Bcap29, Bcl2l1, Bcl2l2, Bnip3, Cdk5, Aktip, Gjb6, Gspt1, Mef2c, Msh2, Pdcd4, Prkdc, Psme3, Rtn3, Siah2, Vdac1, Zmat3, Cul1, Tax1bp1, Ubqln1, Rhot1, Ube4b, Moap1, Fam188a, Bag4, Gulp1, Faim2, Ift57, Opa1, Cyfip2, Csrnp3, Sgpp1, Tnfrsf21, Ank2, Scn2a1, Elmo2, Elmo1, Peg10, Csrnp2, Bag2, Eif5a, Lig4, LOC100233175	16	0.135437		Atoh1, Bag1, Cidea, Dcc, Hipk3, Ifng, Il3, Prkdc, Zmat3, Cib1, Grk1, Itgb3bp, Ppp2r2b, Wwox, Khdc1b, Adamtsl4	24	0.0566325		App, Bcl7c, C9, Dnase1, Dnase1l3, Naip2, Pml, Psen2, Pten, Rtkn, Traf5, Dido1, Tnfrsf12a, Apip, Mtch1, Sh3kbp1, Bcl2l14, Ppp2r2b, Opa1, Wwox, Unc5b, Peg10, Rnf144b, Pak2
320	induction of programmed cell death	3	0.917185		Cebpb, Cebpg, Rrm2b	5	0.689033		Adora2a, Lst1, Klf10, Nupr1, Aifm2					2	0.949939		Prdx1, Ctnnbl1	19	0.0113735	O	Apoe, Rab27a, Casp2, Casp6, Fas, Ptpn6, Hipk2, Hmox1, Lst1, S100b, Tgfb2, Tgfb3, Tgfbr1, Sh3glb1, Nupr1, Trp53inp1, Uaca, Wwox, Sp110	7	0.993763		Bnip3, Mapk8, Mapk9, Serinc3, Foxo3, Nudt2, Tfpt	4	0.747661		Cd3e, Fcgr1, Wwox, Khdc1b	7	0.510328		C9, Cd28, Pml, Pten, Spn, Xpa, Wwox
321	mesenchymal cell development	2	0.68685		Edn1, Ovol2	6	0.00964674	O	Ednrb, Fgf15, Gbx2, Isl1, Nrtn, Smo									5	0.310861		Ednra, Nfatc1, Sox9, Tgfb1, Rdh10
322	neural crest cell development	2	0.55727		Edn1, Ovol2	6	0.00205014	O	Ednrb, Fgf15, Gbx2, Isl1, Nrtn, Smo									3	0.596967		Ednra, Sox9, Rdh10
323	neural crest cell differentiation	2	0.55727		Edn1, Ovol2	6	0.00205014	O	Ednrb, Fgf15, Gbx2, Isl1, Nrtn, Smo									3	0.596967		Ednra, Sox9, Rdh10
324	response to organic cyclic substance					5	0.0289798	O	Adora2a, Drd2, Htr2c, Lepr, Abat					2	0.527446		Cdk5, Abat					10	0.00532139	O	Bcl2l1, Cdk5, Drd1a, Fkbp1a, Gnal, Grin1, Htr2c, Ppp5c, Ryr2, Abat					2	0.768857		Hdac5, Star
325	response to amine stimulus	2	0.389561		Grin2a, Aars	2	0.432307		Adora2a, Drd2	2	0.156425		Cfl1, Aars									6	0.0185271	O	Drd1a, Gnal, Grin1, Grin2a, Hprt, Slc1a2
326	striated muscle tissue development	4	0.601499		Cav2, Mef2c, Met, Lrp4	6	0.280876		Rxrg, Vamp5, Cacna2d2, Tsc1, Foxp2, Rarb					3	0.659842		Cdk5, Nf1, Myh10	9	0.495647		Eln, Erbb2, Itgb1, Tgfb1, Tgfb2, Tgfbr3, Tnc, Pdlim3, Vamp5	17	0.0475921	O	Atg5, Nr2f2, Cacnb4, Cdk5, Fhl2, Fkbp1a, Ly6e, Mef2c, Pak1, Ppp3ca, Rbp4, Rxrb, Zfpm2, Mapk14, Mbnl1, Atg7, Gphn	4	0.567706		Col11a1, Prox1, Rxrg, P2rx2	11	0.0118472	O	App, Rhoa, Hlx, Foxc1, Myf6, Myh6, Musk, Pitx2, Pten, Rxra, Vgll2
329	di-, tri-valent inorganic cation transport	7	0.199717		Cacna2d1, Grin2a, Itpr1, Slc8a1, Slc25a37, Slc24a6, Cacna1i	5	0.661189		Trpc7, Slc40a1, Cacna2d2, Trpv4, Steap3									6	0.968165		Itpr2, Ltf, Nfatc1, Ptprc, Steap3, Slc24a1	25	0.00230199	O	Atp2a2, Atp2b2, Cacna1b, Cacna1e, Cacna2d3, Cacnb1, Cacnb2, Cacnb4, Camk2a, Fkbp1a, Fkbp1b, Grin1, Grin2a, Itpr1, Prkcb, Ppp3ca, Ryr2, Atp2b1, Slc30a5, Steap2, Mcoln1, Camk2d, Stim2, Atp2b3, Atp2b4	4	0.725093		Steap1, Nipal1, Tpcn2, Atp2b3	6	0.649461		Atp2b2, Psen2, Steap2, Nipa2, Slc24a3, Slc8a3
330	organic anion transport	3	0.245578		Ptger3, Slc16a7, Cln8									2	0.501415		Slc1a3, Slc4a4	2	0.910702		Slc16a1, Slc25a13	8	0.033634	O	Slc25a4, Slc1a2, Slc1a6, Slc4a4, Arl6ip5, Slc25a22, Slc25a12, Slc13a5
331	monosaccharide transport	3	0.173973		Edn1, Slc2a1, Klf15													6	0.0355795	O	Ednra, Fabp5, Sorbs1, Yes1, G6pc3, Slc2a10	2	0.925551		Drd1a, Slc2a3
332	glucose transport	3	0.148089		Edn1, Slc2a1, Klf15													6	0.0238341	O	Ednra, Fabp5, Sorbs1, Yes1, G6pc3, Slc2a10	2	0.904247		Drd1a, Slc2a3
333	acidic amino acid transport																					6	0.00162222	O	Slc25a4, Slc1a2, Slc1a6, Arl6ip5, Slc25a22, Slc25a12
334	L-glutamate transport																					6	0.00162222	O	Slc25a4, Slc1a2, Slc1a6, Arl6ip5, Slc25a22, Slc25a12
335	amine transport	6	0.0739156		Slc7a1, Slc7a3, Slc6a9, Slc7a5, Cln8, Slc38a7	3	0.731394		Slc1a5, Slc32a1, Slc5a7					2	0.806997		Slc1a3, Slc32a1	9	0.186302		Adora3, Pdpn, Slc7a7, Sykb, Slc7a11, Slc25a13, Slc38a10, Ctns, Slc6a8	14	0.0318023	O	Slc25a4, Cacnb4, Drd1a, Ly6e, Mecp2, Slc1a2, Slc1a6, Xk, Cadps, Park2, Arl6ip5, Slc25a22, Slc25a12, Slc7a14
337	organic alcohol transport																					6	0.0275487	O	Drd1a, Ly6e, Mecp2, Cadps, Park2, Pgap1
338	fatty acid transport																	4	0.0391359	O	Plin2, Cpt1b, Anxa1, Slc27a1
339	long-chain fatty acid transport																	4	0.00627008	O	Plin2, Cpt1b, Anxa1, Slc27a1
340	sterol transport																	5	0.0457503	O	Abca1, Apoe, Lcat, Ldlr, Npc2
341	nucleobase, nucleoside, nucleotide and nucleic acid transport													9	4.65231e-05	O	Nup62, Hnrnpa2b1, Nup210, Nup160, Xpo7, Thoc7, Xpo1, Nup155, Ncbp1	3	0.941627		Myo1c, Qk, Nxt2	14	0.00562092	O	Slc25a4, Srsf10, Nup50, Ranbp2, Thoc4, G3bp2, Ddx25, Slc29a1, Xpo7, Ncbp2, Lrpprc, Ckap5, Senp2, Eif5a	2	0.824553		Ranbp2, Phax	3	0.725471		Nup50, Qk, Ranbp2
342	energy derivation by oxidation of organic compounds					3	0.76279		Suclg2, Pcdh12, Ppp1r3b	2	0.566532		Aco2, Uqcrc1	4	0.250039		Idh1, COX2, Ppp1cb, Idh2	6	0.707312		Cat, Gaa, Nfatc3, S100b, Sod2, Slc25a13	17	0.00480542	O	Fh1, Gnas, Got1, Mecp2, Mdh2, Mdh1, Snca, Sucla2, Sdhc, Uqcr10, Ppp1r2, Uqcrb, Sdhb, Idh3a, Ndufa5, Slc25a12, Idh3b					4	0.656829		Ndufa7, Ndufc2, Ndufa5, 2610507B11Rik
343	energy coupled proton transport, down electrochemical gradient																					9	0.00796556	O	Atp6v1a, Atp6v1b2, Atp6v0d1, Atp6v1e1, Atp6v0a1, Atp6v1c1, Atp6v1d, Atp6v1h, Atp5g3
344	ATP synthesis coupled proton transport																					9	0.00796556	O	Atp6v1a, Atp6v1b2, Atp6v0d1, Atp6v1e1, Atp6v0a1, Atp6v1c1, Atp6v1d, Atp6v1h, Atp5g3
345	proton transport																	2	0.96015		Atp6v0e, Hvcn1	12	0.00239861	O	Atp6v1a, Atp6v1b2, Atp6v0d1, Atp6v1e1, Atp6v0a1, Nnt, Atp6v1g2, Atp6v1c1, Atp6v1d, Nhedc2, Atp6v1h, Atp5g3
346	membrane organization	7	0.654127		Adrb2, Cav2, Mertk, Cln8, Abca7, Lrp4, Snph	5	0.948155		Cd36, Dab2, Fcer1g, Ghr, Tie1	4	0.405626		Ap3b2, Dnm2, Rabep1, Nploc4	7	0.348897		Lmna, Pafah1b1, Sod1, Stxbp1, Myh10, Sun2, Nrcam	28	0.00687275	O	Abca1, Adrb2, Ankfy1, Hck, Irf8, Ldlr, Lmna, Ly75, Mrc2, Ptx3, Rab34, Sgcd, Sh3glb1, Clec7a, Cdc42se1, Lrp10, Necap2, Rin2, Ston1, Ap1s2, Zdhhc15, Ston2, Colec12, Crb1, Micall2, Wasf2, Ehd2, March3	34	0.0111566	O	Ap1s1, Ap2a1, Bnip3, Dlg1, Eps15l1, Gria1, Itsn1, Nme1, Pldn, Pafah1b1, Sirpa, Sh3gl2, Snca, Ube3a, Timm8b, Mfn1, Necap1, Caly, Gulp1, Cdc42se2, Steap2, Opa1, Atg7, Synj1, Elmo2, Elmo1, Clint1, Amph, Lrsam1, Picalm, Lrp12, Rab5a, Nrcam, Unc13a	8	0.439681		Dab2, Fcgr1, Itga3, Sirpa, Sgcd, Necap1, Rin2, Crb1	14	0.142933		Ankfy1, App, Clcn5, Stx2, Fnbp1, Rac1, Msr1, Ube3a, Sh3kbp1, Steap2, Opa1, Synj1, Picalm, March3
347	cell growth																	9	0.00131807	O	Dclk1, Emp1, Emp3, Lamb2, Notch2, Cyfip1, Tgfb1, Tgfb2, Tgfb3
348	carbohydrate catabolic process	5	0.135226		Aldoc, Chi3l3, Hk2, Pgam2, Dhtkd1					3	0.14999		Aldoa, Eno2, Pfkp	6	0.0142469	O	Ldha, Ldhb, Pdha1, Pfkl, Pgls, Pdhb	7	0.358252		Chi3l1, Gaa, Gm2a, Hk2, Pgam2, Pgls, H6pd	9	0.324313		Aldoa, Eno1, Gapdh, Gpi1, Mdh2, Mdh1, Pgk1, Pdhb, Dlat	2	0.851259		Pfkp, Pglyrp2	5	0.300733		Bpgm, Pgk1, Glyr1, Dhtkd1, Pglyrp3
349	organic acid biosynthetic process	8	0.0570795		Bcat1, Fasn, Mthfr, Prodh, Asns, Sc4mol, Psph, Pycr1	4	0.757533		Alox5ap, Ido1, Cd74, Plp1	3	0.335606		Asns, Aldh18a1, Mat2b	5	0.238807		Gsto1, Slc1a3, Enoph1, Mri1, Mthfd1	18	0.00459874	O	Alox5, Cbs, Ch25h, Cd74, Ptgds, Ptgs1, Qk, Sykb, Ggt5, Hpgds, Sh3glb1, Fads2, Bhmt2, Elovl5, Fads1, Psat1, Thnsl2, Phgdh	10	0.807883		Degs1, Glul, Got1, Prkab1, Mecr, Far1, Lias, Prkag2, Mat2b, Far2	5	0.413715		Alox12, Ptgs1, Fads3, Ptges2, Rnpep	8	0.208919		Degs1, Qk, Star, Asns, Elovl5, Degs2, Elovl4, Acsm1
350	Wnt receptor signaling pathway					7	0.155811		Fzd7, Tcf7, Wnt6, Wnt7a, Fzd2, Sostdc1, Smo	3	0.301371		Csnk2a2, Csnk2b, Tax1bp3					14	0.0481464	O	Macf1, Ctnnb1, Ctnnd1, Fzd7, Frzb, Sfrp4, Sox4, Tcf7l2, Tgfb1i1, Tle3, Slc9a3r1, Fbxw4, Tax1bp3, Wwox	14	0.243951		Csnk2a1, Fzd3, Nlk, Tle1, Ube2b, Wif1, Dkk3, Gsk3b, Dkk2, Sostdc1, Senp2, Csnk1a1, Rspo2, Klhl12	3	0.807787		Wnt3a, Wwox, Kremen1	7	0.286196		Hhex, Nlk, Pitx2, Dkk3, Mesdc2, Wwox, Cpz
351	immunoglobulin mediated immune response	3	0.456285		C4b, Icosl, Lig4	2	0.832424		Fcer1g, Cd74									15	1.65938e-05	O	Serping1, C1qa, C1qb, C1qc, C3, Cfi, H2-Aa, H2-DMa, Hc, Cd74, Inpp5d, Myd88, C1s, C1ra, C1rl	2	0.994936		Msh2, Lig4	4	0.179383		Fcgr1, Exo1, Nbn, C8a
352	mRNA metabolic process	3	0.995334		Cebpg, Cpeb1, Vegfa					3	0.728754		Strap, Rbm25, Thoc3	18	2.64744e-05	O	Aqr, Hnrnpd, Pcbp1, Prpf19, Srrm1, Hnrnpa2b1, Nono, Tfip11, Thoc7, Nudt21, Cdc5l, Skiv2l2, Ddx41, Sf3a3, Hnrnpm, Rbm39, Sugp2, Ncbp1	18	0.64276		Zfp36l1, Zfp36l2, Mapkapk2, Pabpc1, Ptbp1, Qk, Raly, Rbmxrt, Sf3a2, Ybx1, Zfp36, Cpsf4, Syncrip, Lsm5, Pan3, Nol3, Pan2, Zhx2	38	0.00652167	O	Bcl2l2, Celf1, Dhx15, Celf2, Srsf10, Hnrnpc, Elavl1, Prpf4b, Tra2b, Slbp, Srpk2, Thoc4, Rngtt, Lsm4, Hnrpdl, Pnrc2, D11Bwg0517e, Nono, Ptbp2, Mbnl1, Wtap, Sip1, Snrnp27, Ncbp2, Nudt21, Prpf31, Prpf4, Cdc5l, Cdc40, Lsm11, Hnrpll, Rbm9, Celf4, Srsf1, Srsf12, Cstf3, A2bp1, Nova1	7	0.705284		Cpeb1, Srpk2, Usp39, Cpsf4, Brf1, Esrp2, Rod1	14	0.235518		App, Qk, Raly, Lsm2, Prpf19, D11Bwg0517e, Wtap, Ppih, Snrpg, Prpf4, Pan3, Rbm9, Smg7, Zhx2
356	death	12	0.724191		Lgals7, Mef2c, Ncf1, Traf2, Zmat3, Cln8, Tnfrsf12a, Ddit4, Ank2, Scn2a1, Trib3, Lig4	12	0.862342		Krt18, Krt8, Lst1, Ntn1, Rps6, Phlda1, Tnfsf10, Steap3, 2610018G03Rik, Peg10, Klf11, Shb	3	0.937576		Sqstm1, Aifm1, Rabep1	10	0.570396		Cdk5, Faf1, Nup62, Pdcd4, Sod1, Ctnnbl1, Fam82a2, Cyfip2, Pak2, Bat3	46	0.00798826	O	Ahr, Atp7a, Bcl2l11, Bnip2, Casp2, Casp6, Ctnnb1, Cflar, Clu, Fas, Fgf2, Hc, Hipk2, Inpp5d, Lst1, Mcl1, Ntn1, Tnfrsf11b, Rock1, Sgpl1, Sod2, Tgfb1, Tgfb2, Tnfaip3, Tnfrsf10b, Tnfrsf1a, Zfx, Map3k1, Bag3, Sh3glb1, Stk3, Litaf, Nek6, Trp53inp1, Steap3, Dapl1, Wwox, Traf3ip2, Unc5b, Sp110, Pawr, Cln5, Pacs2, Ece1, Sulf1, Ppp1r13l	46	0.308564		Api5, Bcap29, Bcl2l1, Bcl2l2, Bnip3, Cdk5, Aktip, Gjb6, Gspt1, Hprt, Htr2a, Mef2c, Msh2, Pdcd4, Prkdc, Psme3, Rtn3, Siah2, Vdac1, Zmat3, Cul1, Tax1bp1, Ubqln1, Rhot1, Ube4b, Moap1, Fam188a, Bag4, Gulp1, Faim2, Ift57, Opa1, Cyfip2, Csrnp3, Sgpp1, Tnfrsf21, Ank2, Scn2a1, Elmo2, Elmo1, Peg10, Csrnp2, Bag2, Eif5a, Lig4, LOC100233175	17	0.151174		Atoh1, Bag1, Cidea, Dcc, Hipk3, Ifng, Il3, Prkdc, Zmat3, Cib1, Grk1, Itgb3bp, Ppp2r2b, Wwox, Khdc1b, Adamtsl4, C8a	25	0.0827822		App, Bcl7c, C9, Dnase1, Dnase1l3, Naip2, Pml, Psen2, Pten, Rtkn, Traf5, Dido1, Tnfrsf12a, Apip, Mtch1, Sh3kbp1, Bcl2l14, Ppp2r2b, Opa1, Mmd2, Wwox, Unc5b, Peg10, Rnf144b, Pak2
357	phosphorylation	18	0.584171		Hk2, Igfbp3, Mertk, Met, Pik3r1, Prkd1, Tec, Pdk4, Map3k6, Cdkl2, Mvd, Trib3, Lmtk2, BC021891, Pak7, Atp6v0d2, Gucy2f, Cdkl5	18	0.791304		Ccne1, Egfr, Epha8, Fgfr4, Cd74, Kdr, Mdfi, Npr1, Ntrk1, Tgfa, Tie1, Tyro3, Vrk1, Atp5l, 2610018G03Rik, Lrrk1, Ephb1, Myo3b	11	0.0827474		Capza2, Cfl1, Csnk2a2, Trim24, Uqcrc1, Mapk3, Mvd, Taok1, Mark1, Gak, Pak7	15	0.390876		Cdk5, Csk, Egfr, Ntrk2, Ptpn11, Sod1, Baz1b, Map2k4, Mapk1, Atp5d, Rps6ka5, Oxsr1, Cdc42bpb, Pak2, Kalrn	55	0.0479766	O	Atp6v0e, Bmpr1b, Ddr1, Cd81, Csf1r, Dclk1, Efna1, Erbb2, Fgf2, Fgfr1, Fyn, Gab1, Hck, Hgf, Hipk2, Hk2, Cd74, Ikbkb, Mdfic, Limk2, Lyn, Smad2, Mapkapk2, Mknk1, Nek1, Ddr2, Prkg1, Prkx, Ptprc, Pxn, Rock1, Spnb2, Sykb, Tgfb1, Tgfb2, Tgfb3, Tgfbr1, Tgfbr3, Wee1, Yes1, Map2k3, Map3k1, Map4k4, Lats2, Stk3, Nek7, Nek6, B230120H23Rik, Pan3, Plce1, Prkd3, Mapkapk3, Mylk, Bmp2k, Nek11	94	2.20824e-06	O	Adam10, Atp6v1a, Atp6v1b2, Atp6v0d1, Atp6v1e1, Atp6v0a1, Bmpr2, Camk2a, Camk4, Cdk5, Cdk7, Cit, Creb1, Csnk2a1, Epha4, Epha7, Grm1, Igfbp3, Jak1, Uhmk1, Mecp2, Msh2, Mtap2, Nlk, Nme1, Pak1, Pdk2, Pdpk1, Cdk14, Pgk1, Pik3c2a, Pik3ca, Pik3r1, Prkacb, Prkcb, Prkar1a, Prkar1b, Prkar2b, Prkdc, Prpf4b, Ptk2b, Ptpra, Snca, Spnb2, Srpk2, Stat4, Tyro3, Akt3, Map2k5, Map2k1, Map2k2, Map2k4, Map3k7, Mapk1, …	16	0.698645		Hipk3, Ifng, Il12rb1, Ins2, Pik3ca, Prkdc, Prkx, Srpk2, Grk1, Stk30, Atp5e, Mlkl, Bmp2k, Nek8, Brsk1, Gnptab	30	0.201249		Acvrl1, Speg, App, Bmx, Ccne1, Dyrk1a, Ephb2, Mast2, Nlk, Musk, Ntrk2, Pgk1, Pml, Mst1r, Stat5a, Tssk1, Ttk, Nek3, Ndufa7, Riok3, Ndufc2, Pan3, Stk40, Mvd, Pak2, Fuk, Camkv, Pkmyt1, Gm1078, Lmtk3
358	dephosphorylation	5	0.450853		Ptprk, Ppm1m, Dusp18, Pdp2, Ptpn3	4	0.757533		Dusp2, Ptpru, Ptprm, Dusp4	2	0.700204		Ptpn1, Ptpn23	5	0.238807		Ppp1r12a, Ppp1cb, Ptpn11, Ptprs, Ptprz1	5	0.973009		Cdc25b, Ptpn6, Ptprc, Ptpn21, Sbf2	31	6.28855e-07	O	Acp1, Ppp1r12a, Ppm1a, Ppp2ca, Ppp3ca, Ppp5c, Ptp4a1, Ptpn20, Ptpn4, Ptpn5, Ptpra, Ptprn2, Ptprr, Ptprt, Rngtt, Mtmr1, Mtmr7, Dusp6, Dusp3, Cdkn3, Mtmr2, Sbf1, Synj1, Inpp5a, Ppm1l, Ppm1h, Nceh1, Ppm1e, Ocrl, Pdp1, Ptpn3	2	0.964011		Ptp4a3, Dusp22	14	0.00109958	O	Ppp2ca, Pten, Ptp4a2, Dusp1, Ptpn22, Ptpn21, Synj1, Dusp22, Ssh3, Dusp15, Mtmr12, Dusp4, Pdp1, Ptprh
359	cell-cell adhesion	9	0.219495		Adam8, Cdh6, Pcdha5, Cyr61, Cldn10, Efr3a, Boc, Pcdh20, Pcdha8, Pcdhac1	12	0.0665923		Cdh3, Cdh5, Cldn2, Cldn5, Lgals1, Ptpru, Pcdh12, Emcn, Icam4, Pcdhgb8, Pcdhgc5, Cdhr1					3	0.923572		Arvcf, Cyfip2, Nrcam	24	0.014824	O	Bmpr1b, Ctnnb1, Ctnnd1, Dsc2, Fat1, Pdpn, Cyr61, Itga5, Itga6, Itgam, Itgb2, Cd93, Ptprc, Selplg, Sox9, Tgfb2, Vcam1, Clec7a, Pcdh18, Pard3, Pcdhb15, Pcdhb17, Lims1, Boc	18	0.715677		Cdc42, Cdh2, Cdh8, Cdh9, Dlg1, Pcdh8, Thy1, Dnajb6, Pcdh7, Clstn2, Efr3a, Cyfip2, Cdh12, Clstn3, Nrcam, Cdh18, Pcdhac2, Lmo7	9	0.181102		Cldn4, Col11a1, Pvr, Cldn9, Pvrl3, Pvrl4, Tnxb, Pcdha1, Robo2	10	0.419008		Cd2ap, Ncan, Ctgf, Pvrl2, Ttyh1, Cdhr5, Pcdhb18, Pcdha3, Cerkl, Pcdh11x
361	gene silencing													5	0.0180583	O	Mbd3, Rbm3, Smarca4, Snd1, Ncbp1	2	0.970788		Kcnq1, Sox6	5	0.681859		Mecp2, Smarca4, Ube2b, Sirt3, Ncbp2	2	0.738086		Hells, Piwil2
362	cell migration	8	0.37141		Apc, Apoa1, Met, Vegfa, Tnfrsf12a, Arid5b, Ovol2, Satb2	17	0.00117063	O	Arx, Cx3cr1, Drd2, Ednrb, Egfr, Fcer1g, Fgf15, Gbx2, Gja1, Isl1, Kdr, Lhx6, Nrtn, Ntn1, Sox1, Nkx2-1, Smo	2	0.872301		Capza2, Cfl1	8	0.13334		Cdk5, Dcx, Egfr, Nup62, Pafah1b1, Plxna2, Myh10, Srgap1	24	0.0177731	O	Ccr1, Cx3cr1, Dclk1, Fyn, Gab2, B4galt1, Gja1, Itga6, Itgam, Itgb1, Itgb2, Ntn1, Pax6, Prkg1, Robo3, Selplg, Sgpl1, Tgfb1, Tgfb2, Tgfbr1, Tns1, Srgap1, Lamc1, Wasf2	13	0.975215		Nr2f2, Cck, Cdh2, Cdk5, Drd1a, Nrp1, Pafah1b1, Prkdc, Ywhae, Zfand5, Nckap1, Satb2, Abi2	10	0.105677		Atoh1, Dcc, B4galt1, Ifng, Itga3, Jub, Plxna2, Phox2b, Prkdc, Pvr	12	0.200732		Cd2ap, Ctgf, Foxc1, Nrp1, Plxna2, Ppard, Pten, Rac1, Ywhae, Tlx3, Tnfrsf12a, Cerkl
363	negative regulation of transcription	8	0.805922		Fabp4, Per1, Jdp2, Ovol2, Satb2, Zbtb16, Trim66, Zglp1	14	0.237389		Zfhx3, Dlx1, Dlx2, Smad3, Mdfi, Msx1, Six3, Sox2, Nkx2-1, Ikzf1, Txnip, Foxp2, Klf11, Rarb	4	0.613636		Strap, Trim24, Zfp238, Spen	8	0.496394		Ctbp1, Mbd3, Pdcd4, Rfx3, Rnf2, Smarca4, Kdm1a, Rbbp7	32	0.0394702	O	Zfhx3, Bcl6, Ctnnb1, Cebpa, Ctbp2, Cux1, Hes1, Hipk2, Id3, Mbd2, Prrx1, Rest, Sorbs3, Ski, Sox2, Sox6, Sox9, Tbl1x, Zeb1, Tgfb1, Tgif1, Ikzf1, Patz1, Txnip, Spen, Prdm16, Bhlhe41, Trps1, Wwtr1, Glis3, Zhx2, Hdac1	24	0.9274		Nr2f2, Mecp2, Cited2, Nab1, Pdcd4, Trim27, Smarca4, Bhlhe40, Thrb, Tle1, Ube2b, Zfpm2, Dnajb6, Insm2, Eid1, Sirt3, Yaf2, Suds3, Hopx, Tbl1xr1, Rbm9, Hivep1, Satb2, Eid2	10	0.508062		Hells, Hipk3, Ins2, Ovol1, Pou2f1, Tgif1, Zfp57, Traf3ip1, Hinfp, Ripply1	12	0.732238		Hdac5, Hhex, Hmx1, Myf6, Pml, Ppard, Rfx3, Sox15, Hdac7, Tcf25, Rbm9, Zhx2
364	protein processing	2	0.892139		C4b, Adamts3									2	0.799946		C3, Ncstn	14	0.00266184	O	Serping1, C1qa, C1qb, C1qc, C3, Cfi, Hc, Masp1, Pcsk5, C1s, C1ra, Sec11a, Ece1, C1rl	5	0.937692		Adam10, Pcsk1, Pcsk2, Scg5, Adamts3	4	0.347015		Cfd, Cfh, Ren1, C8a	4	0.599349		C9, Dhh, Psen2, Cpz
365	negative regulation of angiogenesis					4	0.0223731	O	Cx3cr1, Serpinf1, Tie1, Stab1									3	0.383609		Col4a2, Cx3cr1, Vash1									4	0.0378354	O	Crhr2, Hhex, Pml, Vash1
366	protein ubiquitination													2	0.692414		Rnf2, Prpf19					13	0.00577586	O	Gspt1, Lnx1, Siah2, Ube3a, Fbxw7, Ube4b, Rnf41, Cand1, Smurf1, Pcnp, Trim23, Ube2n, Lrsam1					4	0.394291		Mdm2, Ube3a, Prpf19, Rnf168
367	chromatin modification	2	0.997182		Cebpg, Satb2	2	0.998812		Ikzf1, Gm10094					11	0.00915326	O	Mbd3, Rbbp4, Rnf2, Smarca4, Baz1b, H2afy, Nasp, Smarcc2, Kdm1a, Jmjd1c, Rbbp7	11	0.906715		Hmg20b, Smarcc1, Tcf3, Ikzf1, Actl6a, Dpf3, Setd7, Smarcd2, Baz1a, Chd7, Hdac1	20	0.530217		Bnip3, Mecp2, Rbbp4, Smarca4, Kdm5d, Morf4l1, Ube2b, Cbx7, Meaf6, Hdac8, Suds3, Hopx, Tbl1xr1, Actl6b, Ube2n, Trrap, Brcc3, Satb2, L3mbtl2, Prmt8	7	0.461644		Hells, Irf4, H2afy, 1600027N09Rik, Kdm4a, Prmt8, Phf16	11	0.290209		Aebp2, Chd1, Kat2a, Hdac5, H2afy, Hdac7, Smarcc2, Rere, Rnf168, Atxn7l3, Suv420h2
368	protein sumoylation																					4	0.0141277	O	Pias2, Sumo3, Sumo1, Sumo2
369	regulation of transforming growth factor beta receptor signaling pathway					2	0.572405		Smad3, Npnt									6	0.0313344	O	Hspa5, Hipk2, Ski, Zeb1, Tgfb3, Prdm16	3	0.706496		Cited2, D0H4S114, Eid2	2	0.505603		Cidea, Zfyve9
370	protein import					2	0.902384		Six3, Txnip					8	0.000606181	O	Kpna4, Mtx2, Xpo7, Ipo11, Xpo1, Tpr, Cse1l, Tnpo1	4	0.876911		Spnb2, Tgfb1, Tgfb3, Txnip	14	0.0132514	O	Arntl, Drd1a, Kpna1, Grpel1, Ppp3ca, Ran, Spnb2, Timm8b, Mtx2, Xpo7, Tomm20, Ipo5, 6230409E13Rik, Ipo11					7	0.0617243		Pml, Pola2, Nutf2, 1500001M20Rik, Ipo4, Ipo13, Tnpo1
371	regulation of exocytosis	2	0.546189		Pclo, Rab26													4	0.300683		Adora3, B4galt1, Hmox1, Sykb	8	0.0119753	O	Cdk5, Doc2a, Gp1bb, Rapgef4, Rab3c, Rab3b, Cadps2, Rab26
372	peptidyl-serine phosphorylation													2	0.324537		Cdk5, Mapk1					8	0.00122822	O	Cdk5, Uhmk1, Nlk, Prkdc, Akt3, Mapk1, Gsk3b, Adrbk1	4	0.0137102	O	Hipk3, Ifng, Prkdc, Brsk1
373	peptidyl-threonine phosphorylation																					5	0.0215511	O	Mtap2, Nlk, Akt3, Mapk8, Adrbk1
374	peptidyl-serine modification					2	0.584358		Bgn, Spock3					2	0.424808		Cdk5, Mapk1					8	0.0100342	O	Cdk5, Uhmk1, Nlk, Prkdc, Akt3, Mapk1, Gsk3b, Adrbk1	4	0.0343695	O	Hipk3, Ifng, Prkdc, Brsk1	3	0.286987		Nlk, A930038C07Rik, Egflam
375	peptidyl-threonine modification																					5	0.0215511	O	Mtap2, Nlk, Akt3, Mapk8, Adrbk1
376	phenol metabolic process					3	0.203531		Drd2, Npr1, Th					2	0.414443		Comt1, Mtpn	4	0.267351		Atp7a, Comt1, Tgfb2, Sncaip	8	0.00833277	O	Mtpn, Grin2a, Hprt, Ly6e, Snca, Park2, Moxd1, Sncb
377	regulation of lipid metabolic process					2	0.806841		Stat5b, Angptl4									6	0.26717		Apoe, Cd81, Ppara, Sorbs1, Srebf1, Angptl4	4	0.855134		Cdc42, Snca, Thrb, Ankrd26	2	0.744183		Abcg1, Cidea	6	0.0478052	O	Dhh, Rac1, Star, Stat5a, Angptl3, Scap
378	regulation of steroid metabolic process																	2	0.743817		Apoe, Srebf1									4	0.0378354	O	Dhh, Star, Stat5a, Scap
379	regulation of phosphate metabolic process	9	0.4668		Fabp4, Apc, Apoa1, Cish, Edn1, Igfbp3, Met, Trib3, Dgkh	11	0.328801		Adora2a, Bmp4, Csf1, Egfr, Ghr, Cd74, Mdfi, Tgfa, Tsc1, Ppp1r14a, Dgkk					9	0.164594		Cdk5, Egfr, Nf1, Nup62, Pdcd4, Ptpn11, Sod1, Tab1, Ppp1r9b	29	0.013946	O	Atp7a, Bard1, Bmp7, Cbs, Cd81, Cdc25b, Cdkn1a, Socs3, Efna1, Fgf1, Fgf2, Gab1, Hcls1, Ptpn6, Hgf, Cd74, Mdfic, Lyn, Ptprc, Pxn, Sykb, Tgfb3, Map2k3, Map3k1, Lats2, Sfn, Plce1, Dgkd, Rgma	29	0.233731		Aplp2, Bmpr2, Rb1cc1, Cdc42, Cdk5, Dgka, Dlg1, Fkbp1a, Aktip, Grm1, Hmgcr, Htr2a, Igfbp3, Pdcd4, Prkar1a, Prkar1b, Prkar2b, Thy1, Ube2b, Ywhae, Map2k1, Mapk8ip3, Rapgef4, Ppp1r2, Agk, Spred1, Glmn, Agap2, Dgkb	10	0.261769		Cd3e, Hipk3, Ifng, Il3, Ins2, Prkar2a, Grk1, Traf3ip1, Tnxb, Il31ra	9	0.813361		App, Socs3, Hmgcr, Hpx, Il5, Psen2, Rac1, Ywhae, Cerkl
380	cytokine-mediated signaling pathway	2	0.749394		Il1r1, Lifr	4	0.204994		Cx3cr1, Krt18, Krt8, Stat5b									11	0.00163734	O	Cebpa, Cx3cr1, Gab1, Ptpn6, Il11ra1, Il1r1, Il6ra, Myd88, Stat3, Tnfrsf1a, Klf6	6	0.47129		Fkbp1a, Jak1, Stat1, Stat4, Socs5, Rqcd1					3	0.575915		Il1rap, Stat3, Stat5a
381	transmission of nerve impulse	4	0.916362		Grin2a, Pclo, Cln8, Gjc3	15	0.00445049	O	Adora2a, Drd2, Gabrd, Gad1, Gad2, Grin2d, Pnoc, Pdyn, Plp1, Tac1, Th, Wnt7a, Slc5a7, Tsc1, Abat	2	0.855865		Capza2, Gls	10	0.0191197	O	Cdk5, Comt1, Nf1, Pafah1b1, Snap25, Sod1, Stxbp1, Nlgn3, Abat, Nrcam	11	0.877573		Ctnnb1, Comt1, Erbb2, Fyn, Kif1b, Pmp22, Qk, Tgfb1, Hnmt, Prima1, Serinc5	48	9.85482e-10	O	Slc25a4, Cacna1b, Cacnb2, Cacnb4, Camk4, Cdk5, Chrm3, Drd1a, Fkbp1b, Gabrb3, Gabrd, Gabrg2, Gad1, Glrb, Gls, Gria4, Grik2, Grin1, Grin2a, Grm8, Mecp2, Nab1, Npy5r, Nrxn1, Nrxn3, Pafah1b1, Ppp3ca, Shc3, Snap25, Snca, Syn1, Syn2, Syt1, Vdac1, Vdac3, Park2, Sv2b, Naalad2, Slc17a7, Spnb4, Trim9, Synj1, Grm7, Slc17a6, Unc13c, Dlgap1, Abat, Nrcam	5	0.772664		Egr3, Pou3f1, Usp14, P2rx2, Colq	9	0.5042		App, Ncan, Nrxn1, Musk, Ppard, Qk, Snap25, Synj1, Colq
382	sensory perception of pain					5	0.01287	O	Grin2d, Lxn, Ngf, Penk, Tac1													6	0.121026		Cdk5, Grin1, Grin2a, Grm1, Htr2a, Mecp2
383	hexose metabolic process	7	0.230688		Aldoc, Gys1, Hk2, Pdk4, Pgam2, Pck2, Dhtkd1	3	0.951882		Igf2, Pcdh12, Ppp1r3b	3	0.420116		Aldoa, Eno2, Pfkp	8	0.0305162	O	Gpd2, Ldha, Ldhb, Pdha1, Pfkl, Ppp1cb, Pgls, Pdhb	14	0.214658		Gaa, B4galt1, Hk2, Inppl1, Fabp5, Man2b1, Ppara, Pgam2, Pgls, G6pc3, Pck2, H6pd, Pfkfb3, Man1c1	15	0.492212		Aldoa, Eno1, Gapdh, Gpi1, Mdh2, Mdh1, Pdk2, Pgk1, Pik3ca, Rbp4, Mapk14, Ppp1r2, Pdhb, Pgm2l1, Dlat	5	0.553584		B4galt1, Ins2, Pik3ca, Pfkp, Pofut1	8	0.358071		Bpgm, Fabp5, Man2a1, Pfkfb1, Pgk1, Glyr1, Fpgt, Dhtkd1
384	hexose catabolic process	4	0.13289		Aldoc, Hk2, Pgam2, Dhtkd1					3	0.0716265		Aldoa, Eno2, Pfkp	6	0.00217941	O	Ldha, Ldhb, Pdha1, Pfkl, Pgls, Pdhb	4	0.610821		Hk2, Pgam2, Pgls, H6pd	9	0.0539907		Aldoa, Eno1, Gapdh, Gpi1, Mdh2, Mdh1, Pgk1, Pdhb, Dlat					4	0.262701		Bpgm, Pgk1, Glyr1, Dhtkd1
385	B cell mediated immunity	3	0.472464		C4b, Icosl, Lig4	2	0.841685		Fcer1g, Cd74									16	5.07389e-06	O	Serping1, C1qa, C1qb, C1qc, C3, Cfi, Fas, H2-Aa, H2-DMa, Hc, Cd74, Inpp5d, Myd88, C1s, C1ra, C1rl	2	0.99572		Msh2, Lig4	4	0.19108		Fcgr1, Exo1, Nbn, C8a
386	cellular homeostasis	12	0.21417		Apc, Atp7b, Edn1, Grin2a, Itpr1, Sypl2, Mt1, Mt2, Ptger3, Slc8a1, Gjc3, Cacna1i	9	0.745264		Adora2a, Epor, Gna15, Grin2d, Plp1, Trpv4, Tsc1, Pdia5, Gpr6	3	0.791012		Slc8a1, Aifm1, Asna1	10	0.153393		Prdx6, Atox1, Cdk5, Pdia3, Nf1, Prdx1, Sod1, 4930506M07Rik, Erp44, Nlgn3	21	0.5857		Prdx6, Apoe, Atp7a, Erbb2, Fyn, Gaa, Ltf, Pmp22, Ptprc, Qk, Ryr3, S100b, Sod2, Tgfb1, Slc9a3r1, Socs6, Pdia5, Tmx1, Tenc1, Cln5, Serinc5	38	0.0399837	O	Prdx3, Aplp2, Atp2a2, Atp2b2, Bnip3, Cacnb4, Cckbr, Cdk5, Dlg1, Drd1a, Fkbp1a, Fkbp1b, Glrb, Gnaq, Gnb1, Gpr12, Grik2, Grin1, Grin2a, Itpr1, Kcnk2, Mafg, Mecp2, Nab1, P4hb, Prkcb, Ppp3ca, Prnp, Ryr2, Slc1a6, Snca, Glrx3, Rhot1, 2810407C02Rik, Glrx2, Glrx, Stim2, Atp1a3	3	0.997297		Calca, Pou3f1, Ptges2	12	0.630449		App, Atp2b2, Ckb, Ppard, Ptger3, Qk, Rgn, Txnrd2, Atp1a4, Tmx3, Cln6, Slc24a3
388	antigen processing and presentation of exogenous antigen					5	0.00718061	O	Fcer1g, H2-Ab1, H2-DMb1, H2-DMb2, Cd74									5	0.0838169		H2-Aa, H2-M3, H2-DMa, Cd74, Ifi30									3	0.24853		Ap3d1, Psme1, Tap2
389	antigen processing and presentation of exogenous peptide antigen via MHC class II					5	0.000830798	O	Fcer1g, H2-Ab1, H2-DMb1, H2-DMb2, Cd74									4	0.0671142		H2-Aa, H2-DMa, Cd74, Ifi30
390	second-messenger-mediated signaling	6	0.161041		Adrb2, Edn1, Htr5a, Ptger3, Pclo, Rxfp1	7	0.112263		Adora2a, Drd2, Gna15, Htr2c, Lst1, Rcan2, P2ry12									9	0.413169		Adrb2, S1pr3, Lst1, Slc9a3r1, Lat2, P2ry12, Plce1, Flna, Adap2	22	0.000423066	O	Chrm3, Drd1a, Gnal, Gnaq, Gnas, Gnb1, Htr2a, Htr2c, Pik3c2a, Pik3ca, Prkacb, Sstr2, Rcan2, Rapgef4, Synj1, Htr1e, Rims2, Pi4ka, Pik3c3, Inpp4b, Plch1, Rxfp1	2	0.937951		Calca, Pik3ca	4	0.773779		Ptger3, Tshr, Synj1, Taar1
391	modification-dependent protein catabolic process	8	0.96694		Cish, Fbxl8, Usp2, Senp8, Fbxo47, Herc3, Usp43, Atg4c	7	0.996004		Pcolce, Usp18, Asb4, Fbxo5, Klhl13, Rps27a, Usp51	8	0.139361		Enc1, Ufd1l, Usp9x, Ube2g1, Ubl7, Cul2, Ube2o, Nploc4	15	0.0669568		Trip12, Anapc1, Psma2, Rnf2, Uba3, Uchl1, Usp10, Arih1, Psma1, Ppp2r5c, Uba2, Anapc4, Ubr3, Cdc16, Usp7	18	0.997903		Bard1, Socs3, Tbl1x, Tnfaip3, Fbxw4, Rnf19a, Socs6, Cdc26, Fbxo32, March8, 1700013N18Rik, Spsb1, Usp53, Pan2, Usp40, Usp3, March3, Fbxl7	89	2.73754e-12	O	Cacybp, Enc1, Usp15, Lnx1, Pias2, Usp34, Rad23b, Ranbp2, Siah2, Sumo3, Skp1a, Ube2m, Ube2b, Ube3a, Sumo1, Uchl1, Arih1, Rfwd2, Psma1, Cul1, Trim36, Usp25, Fbxw7, Fbxo16, Park2, Cdc23, Mkrn1, Uchl5, Sae1, Socs5, Rnf14, March7, Anapc5, Wsb2, Ube4b, Dda1, Map1lc3a, Erlec1, Atg10, Ube2w, Rnf128, Mkrn2, Ube2t, Herc4, Map1lc3b, Atg12, Wdr48, Rnf41, Tceb1, 1110018G07Rik, Ubr3, March5, Fbxo33, Ube2v2, Fb…	16	0.202142		Anapc1, Psmb5, Ranbp2, Usp39, Fbxo18, Rnf5, Usp14, Mkrn2, Socs4, Rnf149, Otub2, Nsmce2, Usp53, Otub1, Hace1, Siah3	22	0.214485		Aup1, Cd2ap, Socs3, Mdm2, Ranbp2, Ube3a, Uchl1, Amfr, Fbxo18, Rnf14, Rnf25, Wsb2, Cdc26, Map1lc3b, Ubr4, Rnf168, 1700013N18Rik, Asb7, Rnf144b, Yod1, March3, Trim63
392	sexual reproduction	7	0.912528		Gdf9, Inpp5b, Plcd4, Tbata, Psme4, Zbtb16, Zglp1	11	0.639314		Bmp4, Hspa1b, Lepr, Rgs2, Rps6, S100a11, Syt6, Crtap, Fbxo5, Hmgb2, Hmga1-rs1					7	0.681106		Acox1, Lmna, Pafah1b1, Pafah1b3, Sod1, Dazap1, Hist1h1a	26	0.363044		Adcyap1r1, Bcl6, Bcl2l11, Bmpr1b, Cdc25b, B4galt1, Itgb1, Limk2, Lmna, Smad1, Smad5, Qk, Stat3, Tgfb1, Tgfbr1, Tle3, Zfx, Prok2, Csda, Crtap, Rec8, Paqr7, Rnf114, Gopc, Serpina5, Gm5068	31	0.602654		Bcl2l1, Cit, Clgn, Celf1, B4galnt1, Glrb, Hsf2, Dnaja1, Cd46, Msh2, Pafah1b1, Prkdc, Rad23b, Rbp4, Strbp, Ube2b, Ube3a, Zfp148, Trim36, Ddx25, Foxo3, Dzip1, Trip13, Hnrpll, 4930408F14Rik, Hook1, Sbf1, Spnb4, Rad51c, Tbpl1, Vgf	20	0.00172388	O	Calca, Dazl, B4galt1, Inpp5b, Itga3, Lepr, Ovol1, Prkdc, Prm3, Zfp41, Rnf17, Tubd1, Piwil2, Pvrl3, Odf3, Spata24, Ppp2r2b, Herpud2, Hspa1a, Slc26a8	18	0.172044		Dhh, Dmc1, Stx2, Ggt1, Foxc1, Mast2, Pafah1b3, Pvrl2, Qk, Stat3, Tssk1, Ube3a, Pde3a, Ppp2r2b, Spem1, Tex11, Spata20, Prdm14
393	diencephalon development					7	0.000586783	O	Arx, Bmp4, Drd2, Isl1, Six3, Sox2, Nkx2-1									3	0.673944		Hes1, Pax6, Sox2									2	0.734203		Pitx2, Tal2
394	telencephalon development					16	9.92699e-10	O	Arx, Bmp4, Cx3cr1, Dlx1, Dlx2, Drd2, Egfr, Gsx2, Id4, Lhx6, Six3, Sox2, Nkx2-1, Tsc1, Foxp2, Rarb					6	0.00883279	O	Ahsg, Cdk5, Egfr, Nf1, Pafah1b1, Myh10	6	0.435148		Cx3cr1, Id4, Pax6, Sox2, Sall3, Hdac1	9	0.219042		Cdk5, Drd1a, Grin1, Hprt, Pafah1b1, Slc1a2, Ywhae, Aldh1a3, Atg7	2	0.816079		Wnt3a, Tacc2	4	0.449285		Kat2a, Rac1, Sall3, Ywhae
395	pallium development					10	1.39039e-05	O	Arx, Cx3cr1, Dlx1, Dlx2, Egfr, Id4, Lhx6, Sox2, Nkx2-1, Tsc1					5	0.0141344	O	Ahsg, Cdk5, Egfr, Nf1, Pafah1b1	5	0.39402		Cx3cr1, Id4, Pax6, Sox2, Hdac1	6	0.423015		Cdk5, Drd1a, Grin1, Pafah1b1, Ywhae, Atg7	2	0.712213		Wnt3a, Tacc2	2	0.842621		Rac1, Ywhae
396	developmental maturation	2	0.917925		Runx2, Vegfa	8	0.0228009	O	Cdh5, Gja1, Kdr, Lhx6, Mmp2, Plp1, Sox8, Fbxo5					2	0.835786		Stxbp1, Nrcam	14	0.00723309	O	Ctnnb1, Cbfb, Cdc25b, Cebpa, Fgfr1, Gdf11, Gja1, Hes1, Mmp2, Tgfb2, Timp1, Xbp1, Rec8, Zdhhc15	7	0.830906		Gnaq, Grin1, Mecp2, Foxo3, Trip13, Nrcam, Unc13a	3	0.683239		Calca, Ren1, Farp2	5	0.455989		App, Dmc1, Ppard, Psen2, Pde3a
397	limbic system development					5	0.01287	O	Dlx1, Dlx2, Id4, Nkx2-1, Tsc1					2	0.444994		Cdk5, Pafah1b1	2	0.870445		Id4, Hdac1	5	0.271288		Cdk5, Drd1a, Pafah1b1, Ywhae, Aldh1a3
398	hippocampus development					5	0.00406741	O	Dlx1, Dlx2, Id4, Nkx2-1, Tsc1					2	0.348226		Cdk5, Pafah1b1	2	0.773675		Id4, Hdac1	4	0.302526		Cdk5, Drd1a, Pafah1b1, Ywhae
399	cerebral cortex cell migration					5	0.000830798	O	Arx, Cx3cr1, Egfr, Lhx6, Nkx2-1					3	0.0316779		Cdk5, Egfr, Pafah1b1					2	0.73814		Cdk5, Pafah1b1
400	forebrain regionalization					4	0.00499961	O	Bmp4, Gsx2, Six3, Nkx2-1
401	generation of neurons in the forebrain					8	1.14442e-07	O	Dlx1, Dlx2, Lhx6, Lhx8, Pou3f4, Sox1, Sox2, Nkx2-1									3	0.248798		Atp7a, Pax6, Sox2	2	0.73814		Gnaq, Atg7
402	forebrain neuron fate commitment					4	0.000206488	O	Dlx1, Dlx2, Lhx6, Nkx2-1
403	forebrain neuron differentiation					8	3.60351e-08	O	Dlx1, Dlx2, Lhx6, Lhx8, Pou3f4, Sox1, Sox2, Nkx2-1									3	0.203541		Atp7a, Pax6, Sox2	2	0.690366		Gnaq, Atg7
404	forebrain cell migration					6	0.000138414	O	Arx, Cx3cr1, Drd2, Egfr, Lhx6, Nkx2-1					3	0.0436115		Cdk5, Egfr, Pafah1b1					3	0.458074		Cdk5, Drd1a, Pafah1b1
405	cerebral cortex GABAergic interneuron differentiation					6	3.29835e-07	O	Arx, Dlx1, Dlx2, Drd2, Lhx6, Nkx2-1
406	cerebral cortex neuron differentiation					7	3.62893e-07	O	Arx, Dlx1, Dlx2, Drd2, Id4, Lhx6, Nkx2-1													2	0.633884		Drd1a, Hprt
407	central nervous system neuron differentiation					8	0.000144314	O	Arx, Drd2, Lhx6, Lhx8, Sox1, Bcl11b, Ephb1, Smo					3	0.169487		Cdk5, Dcx, Bcl11b	3	0.726561		Atp7a, Dclk1, Tulp3	9	0.0170789	O	Cdk5, Drd1a, Gnaq, Foxg1, Hprt, Bcl11b, Atg7, Mycbp2, Rgnef
408	central nervous system neuron development					6	0.00205014	O	Arx, Drd2, Lhx6, Lhx8, Sox1, Ephb1					2	0.444994		Cdk5, Dcx	2	0.870445		Atp7a, Dclk1	8	0.0141732	O	Cdk5, Drd1a, Gnaq, Foxg1, Hprt, Atg7, Mycbp2, Rgnef
409	pituitary gland development					5	0.00814968	O	Bmp4, Drd2, Isl1, Sox2, Nkx2-1									3	0.52611		Hes1, Pax6, Sox2
410	cerebral cortex development					7	0.000505865	O	Arx, Cx3cr1, Egfr, Lhx6, Sox2, Nkx2-1, Tsc1					5	0.00396753	O	Ahsg, Cdk5, Egfr, Nf1, Pafah1b1	2	0.898907		Cx3cr1, Sox2	5	0.345776		Cdk5, Grin1, Pafah1b1, Ywhae, Atg7					2	0.724758		Rac1, Ywhae
411	telencephalon cell migration					6	0.000104364	O	Arx, Cx3cr1, Drd2, Egfr, Lhx6, Nkx2-1					3	0.039471		Cdk5, Egfr, Pafah1b1					3	0.430084		Cdk5, Drd1a, Pafah1b1
412	cell cycle process	7	0.920608		Apc, Ccng1, Cpeb1, Dst, Sesn3, Sesn2, 4922501C03Rik	8	0.92566		Id4, Lfng, Mlf1, Rps6, Tpd52l1, Pmf1, Fbxo5, Rpl24					12	0.0893113		Bub3, Smc3, Mapre1, Anapc1, Pafah1b1, Psmd13, Smc1a, Anapc4, Cdc16, Myh10, Mapre3, Sept7	30	0.144629		Macf1, Cdc25b, Cdkn1a, Dst, Mapre1, Id4, Itgb1, Lfng, Nedd1, Sept2, Nek1, Nfatc1, Notch2, Pmp22, Psmc3ip, Stag2, Tcf3, Wee1, Smc1a, Lats2, Rec8, Nek6, Trp53inp1, Cdc26, Anp32b, Haus7, Haus4, Rbbp8, Phgdh, Vash1	28	0.829071		Camk2a, Ccng2, Cit, Clgn, Uhmk1, Msh2, Pafah1b1, Ppp3ca, Ran, Ube2b, Map2k1, Cdc23, Mad2l1, Gsk3b, Anapc5, Cables1, Arl8b, Zwilch, Trip13, Klhdc3, Cdkn3, Zfp655, Ckap5, Mapre3, Camk2d, Rad51c, Cdc27, Ccnb1	18	0.0103824	O	Cpeb1, Hells, Lfng, Anapc1, Nedd9, Ovol1, Exo1, Nbn, Foxo4, Piwil2, Tacc2, Rpl24, Hinfp, Kntc1, Ccnb3, Cntrob, Slc26a8, Brsk1	13	0.698176		App, Cd2ap, Dhh, Dmc1, Kifc5b, Mdm2, Pml, Psmc3ip, Nek3, Cdc26, Tex11, Vash1, Fsd1
414	ovulation cycle process					5	0.041484	O	Kdr, Lepr, Lfng, Stat5b, Nkx2-1									3	0.782047		Bmpr1b, Lfng, Zfx	4	0.739409		Bcl2l1, Ube3a, Foxo3, Vgf	2	0.668552		Lepr, Lfng	4	0.216809		Dmc1, Foxc1, Stat5a, Ube3a
415	regulation of cell morphogenesis	2	0.90935		Tnfrsf12a, Arhgap15	6	0.134455		Lst1, Ngf, Ntn1, Wnt7a, Metrn, Cdc42ep1					3	0.513607		Myh10, Plxnb2, Grlf1	19	1.57528e-05	O	Efna1, Fyn, Gna12, Gna13, Pdpn, Itga7, Lst1, Smad2, Ntn1, Cyfip1, Tgfb3, Tgfbr3, Ezr, Cdc42ep4, Cdc42se1, Metrn, Rhoq, Plxnb2, Fermt2	10	0.37643		Cit, Gas7, Grin1, Nefl, Nrp1, Sema4f, Thy1, Ttc3, Ywhah, Cdc42se2	4	0.391297		Cyfip1, Ermn, Rhoj, Robo2	5	0.425405		Ephb2, Nrp1, Tnfrsf12a, Myh14, Palmd
416	biological adhesion	17	0.301612		Adam8, Cdh6, Pcdha5, Dst, Cyr61, Itgb3, Tecta, Tnr, Tnfrsf12a, Col5a3, Cldn10, Col24a1, Efr3a, Boc, Pcdh20, Pcdha8, Pcdhac1, Olfm4	34	4.54967e-05	O	Aebp1, Amelx, Cd36, Cdh3, Cdh5, Mia1, Cldn2, Cldn5, Col18a1, Col6a1, Col8a1, Lamc2, Lgals1, Nid2, Ptpru, Ptprm, Thbs2, Tyro3, Vtn, Pcdh12, Emcn, Svep1, Mfap4, Icam4, Pcdhgb8, Pcdhgc5, Spon2, Emilin1, Npnt, Cdhr1, Stab1, Ajap1, Col8a2, Nell1					9	0.781146		Alcam, Arvcf, Cdk5, Ctnnd2, Ptprs, Tln1, Cyfip2, Nlgn3, Nrcam	67	1.00087e-07	O	Adam12, Aebp1, Bcl2l11, Bmpr1b, Ddr1, Ctnna1, Ctnnb1, Ctnnd1, Cd44, Cd84, Col6a1, Col6a2, Col8a1, Vcan, Dsc2, Dst, Fat1, B4galt1, Pdpn, Hes1, Cyr61, Inppl1, Itga5, Itga6, Itga7, Itgam, Itgb1, Itgb2, Itgb5, F11r, Lama4, Lamb2, Cd93, Ninj1, Ddr2, Lgals3bp, Ptprc, Pxn, Rom1, Selplg, Sorbs3, Sorbs1, Sox9, Tgfb2, Thbs2, Tln1, Tnc, Vcam1, Igfbp7, Clec7a, Antxr1, Pard3b, Pcdh18, Gpnmb, Pard3, Pcdhb15, P…	41	0.812656		Cdc42, Cdh2, Cdh8, Cdh9, Cdk5, Cntn1, Dlg1, Flot2, Gp1bb, Ncam2, Nrp1, Nrxn1, Pcdh8, Prph2, Sirpa, Thy1, Tyro3, Dnajb6, Nell2, Pcdh7, Tro, Clstn2, Rgmb, Fbln7, Efr3a, Cyfip2, Ssx2ip, Epdr1, Cdh12, Btbd9, Ajap1, Clstn3, Spg7, Lsamp, Cntn4, Nrcam, Negr1, Cdh18, Nell1, Pcdhac2, Lmo7	19	0.105179		Ambn, Cldn4, Col11a1, B4galt1, Itga3, Jub, Lama2, Nedd9, Sirpa, Cd97, Ninj2, Pvr, Cldn9, Pvrl3, Pvrl4, Tnxb, Gpnmb, Pcdha1, Robo2	21	0.461768		App, Rhoa, Cd2ap, Scarb2, Ncan, Ctgf, Lama3, Nrp1, Nrxn1, Ppard, Pvrl2, Rac1, Tnfrsf12a, Angptl3, Ttyh1, Cdhr5, Pcdhb18, Ssx2ip, Pcdha3, Cerkl, Pcdh11x
417	gland morphogenesis					4	0.416851		Bmp4, Csf1, Egfr, Etv4									12	0.0114132	O	Ar, Bmp7, Ddr1, Ctnnd1, Cd44, Dag1, Fgfr1, Pax6, Sox9, Tgfb1, Tnc, Twsg1	2	0.999135		Btrc, Nrp1					3	0.787522		Nrp1, Pml, Stat5a
418	ribonucleoprotein complex assembly													2	0.454821		Eif3a, Eif6					9	0.00464001	O	Celf1, Celf2, Srsf10, Srpk2, Ptbp2, Mbnl1, Sip1, Prpf31, Celf4	2	0.549977		Srpk2, Rpl24
419	electron transport chain									2	0.615517		Uqcrc1, Ndufb10	2	0.865227		COX2, Ndufs6	7	0.67011		Sod2, Slc25a13, Fads2, Tmx1, Cybrd1, Fads1, C330018D20Rik	16	0.03407	O	Mecp2, Ndufa4, Snca, Sdhc, Uqcr10, Cyb5b, Uqcrfs1, Uqcrc2, Ndufa10, Uqcrb, Sdhb, Ndufa5, Glrx2, Steap2, Slc25a12, Glrx	3	0.736805		Fdxr, Fads3, Steap1	9	0.0382829	O	Ndufa4, Ndufa12, Ndufa7, Ndufc2, Ndufa5, Steap2, Ndufb11, Cyb5, Ndufb6
422	actin filament-based process									4	0.187134		Capza2, Cfl1, Flii, Daam1	12	0.000293803	O	Calr, Capzb, Nf1, Pafah1b1, Pfn2, Tln1, Actn4, Cnn3, Myh10, Actn1, Ppp1r9b, Cdc42bpb	28	6.05678e-06	O	Aif1, Bcl6, Calr, Csrp1, Eln, Enah, Eps8, Fat1, Itgb1, Rock1, Sorbs1, Tln1, Ezr, Pdlim3, Rhog, Actn4, Lima1, Flnc, Antxr1, Arhgap17, Cnn3, Rhoq, Flna, Daam1, Wipf1, Gsn, Wasf2, Ehd2	12	0.845476		Dlg1, Epb4.1l1, Epb4.1l3, Lpin1, Fmn1, Gas7, Pafah1b1, Sirpa, Nckap1, Arpc4, Elmo1, Agap2	7	0.224779		Avil, Prox1, Sirpa, Ermn, Rhoj, Tnxb, Fhod1	7	0.561907		Rhoa, Kras, Myh6, Rac1, Myh14, Mtss1, Myrip
423	cell projection organization	9	0.521473		Apc, Bdnf, Dst, Mtap1b, Klhl1, Boc, Clic5, Cc2d2a, Lmtk2	17	0.0172488	O	Adora2a, Arx, Dlx5, Drd2, Gbx2, Foxd1, Isl1, Lst1, Nrtn, Ntn1, Etv4, Rasgrf1, Nkx2-1, Bcl11b, Tsc1, Rpl24, Ephb1	4	0.509079		Cfl1, Kif3a, Baiap2, Ablim1	18	5.2769e-05	O	Alcam, Prdx6, Capzb, Cdk5, Dcx, Kif5c, Ptpn11, Ptprz1, Sod1, Stxbp1, Tubb4, Uchl1, Gprin1, Bcl11b, 4930506M07Rik, Myh10, Ppp1r9b, Nrcam	33	0.00295298	O	Prdx6, Atp7a, Bmp7, Bmpr1b, Capg, Clu, Dclk1, Dst, Enah, Erbb2, Fgfr1, Itga6, Lamb2, Lst1, Ntn1, Pax6, Prkg1, Pxn, Robo3, Rock1, Sema5a, Cyfip1, Tgfb2, Lima1, Vangl2, Wwtr1, Boc, Itgb4, Cc2d2a, Phgdh, Ofd1, Wasf2, Mtss1l	42	0.00180796	O	Atp2b2, Bdnf, Cck, Cdc42, Cdk5, Cit, Creb1, Efna5, Epha4, Epha7, Lpin1, Gas7, Foxg1, Hprt, Mecp2, Mtap2, Nefl, Nrp1, Pak1, Rasgrf1, Sema4f, Tbr1, Ube2b, Uchl1, Mapk8ip3, Nckap1, B3gnt2, Fezf2, Bcl11b, Nrn1, Atl1, Atg7, Spnb4, Mycbp2, Baiap2, Mcf2, Rgnef, Clic5, Slitrk4, Cntn4, Nrcam, Abi2	8	0.611948		Atoh1, Dcc, Jub, Cyfip1, Wnt3a, Rpl24, Klc3, Robo2	10	0.768271		App, Atp2b2, Ephb2, Stx2, Nrp1, Pten, Rac1, Uchl1, Ttyh1, Mtss1
424	cell projection assembly									2	0.449252		Kif3a, Baiap2	3	0.351438		Prdx6, Capzb, Myh10	11	0.00858578	O	Prdx6, Capg, Itga6, Pxn, Rock1, Cyfip1, Vangl2, Itgb4, Ofd1, Wasf2, Mtss1l	4	0.927671		Cdc42, Ube2b, Nckap1, Baiap2	2	0.807198		Jub, Cyfip1	4	0.431155		Stx2, Rac1, Ttyh1, Mtss1
426	hemopoiesis	8	0.415669		Apc, Cebpg, Pik3r1, Vegfa, Hs1bp3, Rtkn2, Zbtb16, Lig4	14	0.0238668	O	Bmp4, Cd74, Il15, Kdr, Meis1, Mlf1, Ntrk1, Rps6, Stat5b, Ikzf1, Bcl11b, Kirrel3, Hba-a2, Klf11									34	1.74711e-05	O	Atp7a, Bcl6, Ctnnb1, Runx1, Cbfb, Cebpa, Ccr1, Fas, H2-DMa, Hcls1, Irf8, Cd74, Il11ra1, Lyn, Smad5, Ptprc, Sgpl1, Sod2, Sox4, Sox6, Sykb, Tal1, Tcf3, Tgfb1, Tgfb2, Tgfbr3, Timp1, Plscr1, Ikzf1, Patz1, Twsg1, Tiparp, Plcg2, Itpkb	11	0.996766		Prdx3, Atp6v0a1, Cacnb4, Msh2, Pik3r1, Prkdc, Tpd52, Bcl11b, Themis, Picalm, Lig4	9	0.225543		Cbfa2t3, Cd3e, Hba-a1, Hells, Il3, Irf4, Prkdc, Wnt3a, Il31ra	17	0.0127229	O	Bpgm, Cd28, Hdac5, Il15, Mb, Pml, Psen2, Ptpn22, Sfpi1, Spn, Stat5a, Tshr, Txnrd2, Hdac7, Ahsp, Picalm, Plcg2
427	lymphocyte differentiation	5	0.302089		Apc, Cebpg, Pik3r1, Hs1bp3, Lig4	7	0.0993236		Cd74, Il15, Ntrk1, Rps6, Stat5b, Ikzf1, Bcl11b									17	0.00124184	O	Atp7a, Bcl6, Ctnnb1, Cbfb, Fas, H2-DMa, Cd74, Il11ra1, Ptprc, Sox4, Sykb, Tcf3, Tgfb1, Ikzf1, Patz1, Plcg2, Itpkb	8	0.819278		Cacnb4, Msh2, Pik3r1, Prkdc, Tpd52, Bcl11b, Themis, Lig4	3	0.745673		Cd3e, Hells, Prkdc	10	0.0162604	O	Cd28, Hdac5, Il15, Ptpn22, Sfpi1, Spn, Stat5a, Tshr, Hdac7, Plcg2
428	myeloid cell differentiation	2	0.90707		Cebpg, Vegfa	3	0.752695		Bmp4, Rps6, Hba-a2									15	0.00169203	O	Bcl6, Ctnnb1, Cbfb, Cebpa, Ccr1, Hcls1, Irf8, Lyn, Smad5, Sox6, Tal1, Tgfb1, Tgfbr3, Timp1, Plscr1	2	0.999685		Prdx3, Atp6v0a1	4	0.385008		Cbfa2t3, Hba-a1, Irf4, Il31ra	6	0.231935		Bpgm, Mb, Pml, Psen2, Sfpi1, Ahsp
429	regulation of endocytosis					2	0.77095		Fcer1g, Gpc3					5	0.0132467	O	Ahsg, C3, Calr, Rab5c, Actn4	9	0.0116459	O	C3, Calr, Cd63, Ptx3, Tgfb1, Clec7a, Actn4, Ston1, Ston2	4	0.799078		Sirpa, Rab4a, Caly, Lrsam1	2	0.705357		Fcgr1, Sirpa	2	0.837022		Cd2ap, Rab5b
430	regulation of Wnt receptor signaling pathway	2	0.618314		Apc, Lrp4	3	0.296968		Mdfi, Six3, Sox2									7	0.0273902	O	Mdfic, Mbd2, Frzb, Sox2, Sox4, Tax1bp3, Wwox	4	0.616079		Nlk, Wif1, Dkk3, Dkk2					4	0.147928		Hhex, Nlk, Dkk3, Wwox
431	regulation of cell adhesion	4	0.402448		Apc, Cyr61, Pik3r1, Ecm2	8	0.015978	O	Col8a1, Col1a1, Csf1, Stat5b, Vtn, Emcn, Emilin1, Npnt					2	0.813801		Faf1, Nf1	11	0.0547979		Bcl6, Ddr1, Col8a1, Col1a1, Cyr61, Itga6, Lama4, Myo1f, Ccdc80, Abi3bp, Ecm2	7	0.776083		Adam10, Kifap3, Cited2, Pik3r1, Pgp, Rasa1, Spg7	4	0.372387		Alox12, Calca, Lama2, Tnxb	7	0.103018		Fbln2, Lama3, Pten, Spn, Stat5a, A930038C07Rik, Egflam
432	protein catabolic process	10	0.929272		Cish, Traf2, Cln8, Fbxl8, Usp2, Senp8, Fbxo47, Herc3, Usp43, Atg4c	7	0.998497		Pcolce, Usp18, Asb4, Fbxo5, Klhl13, Rps27a, Usp51	8	0.191638		Enc1, Ufd1l, Usp9x, Ube2g1, Ubl7, Cul2, Ube2o, Nploc4	17	0.0381266	O	Trip12, Anapc1, Psma2, Rnf2, Uba3, Uchl1, Usp10, Arih1, Psma1, Psmb3, Ppp2r5c, Uba2, Anapc4, Ncstn, Ubr3, Cdc16, Usp7	21	0.996445		Bard1, Cast, Socs3, Psmb9, Tbl1x, Tnfaip3, Fbxw4, Rnf19a, Socs6, Bace2, Cdc26, Fbxo32, March8, 1700013N18Rik, Spsb1, Usp53, Pan2, Usp40, Usp3, March3, Fbxl7	93	1.2105e-11	O	Adam10, Btrc, Cacybp, Enc1, Usp15, Lnx1, Pias2, Usp34, Psmc3, Rad23b, Ranbp2, Siah2, Sumo3, Skp1a, Ube2m, Ube2b, Ube3a, Sumo1, Uchl1, Arih1, Rfwd2, Psma1, Cul1, Trim36, Usp25, Fbxw7, Fbxo16, Park2, Cdc23, Mkrn1, Uchl5, Sae1, Socs5, Rnf14, March7, Anapc5, Wsb2, Ube4b, Dda1, Map1lc3a, Erlec1, Atg10, Ube2w, Rnf128, Mkrn2, Ube2t, Herc4, Map1lc3b, Atg12, Wdr48, Rnf41, Tceb1, 1110018G07Rik, Ubr3, March…	17	0.221367		Anapc1, Psmb5, Ranbp2, Usp39, Fbxo18, Rnf5, Usp14, Mkrn2, Socs4, Rnf149, Otub2, Nsmce2, Usp53, Otub1, Hace1, Nccrp1, Siah3	24	0.201579		Aup1, Cd2ap, Socs3, Mdm2, Psen2, Ranbp2, Ube3a, Uchl1, Amfr, Fbxo18, Rnf14, Rnf25, Wsb2, Cdc26, Map1lc3b, Ubr4, Rnf168, 1700013N18Rik, Psmb11, Asb7, Rnf144b, Yod1, March3, Trim63
434	extracellular matrix organization	6	0.10034		Cyr61, Tnr, Col5a3, Olfml2b, Rxfp1, Ecm2	8	0.0228009	O	Serpinh1, Mia1, Col18a1, Col3a1, Mmp9, Vtn, Emilin1, Npnt					4	0.264317		Anxa2, Nf1, Smarca4, Tfip11	14	0.00723309	O	Atp7a, Anxa2, Eln, B4galt1, Cyr61, Lgals3, Tnfrsf11b, Tgfb2, Tgfbr1, Ccdc80, Lamc1, Vwa1, Abi3bp, Ecm2	3	0.99796		Aplp2, Smarca4, Rxfp1	5	0.206984		Ambn, Col11a1, B4galt1, Tnxb, Adamtsl4	5	0.455989		App, Fbln1, Foxc1, A930038C07Rik, Egflam
435	glycosaminoglycan metabolic process					2	0.677997		Bgn, Spock3									3	0.701214		Bgn, Chst5, Gns	2	0.965019		Glce, Impad1					5	0.0469219	O	Foxc1, A930038C07Rik, Cln6, Pglyrp3, Egflam
436	T cell differentiation	3	0.555999		Apc, Hs1bp3, Lig4	6	0.0608899		Cd74, Il15, Rps6, Stat5b, Ikzf1, Bcl11b									12	0.00542009	O	Atp7a, Ctnnb1, Fas, H2-DMa, Cd74, Ptprc, Sox4, Sykb, Tgfb1, Ikzf1, Patz1, Itpkb	5	0.869198		Cacnb4, Prkdc, Bcl11b, Themis, Lig4	2	0.832637		Cd3e, Prkdc	5	0.262358		Cd28, Il15, Ptpn22, Spn, Stat5a
437	erythrocyte differentiation	2	0.694505		Cebpg, Vegfa	3	0.388741		Bmp4, Rps6, Hba-a2									8	0.0233715	O	Bcl6, Hcls1, Lyn, Smad5, Sox6, Tal1, Tgfbr3, Timp1									4	0.22586		Bpgm, Mb, Sfpi1, Ahsp
438	lipid modification													2	0.567856		Acox1, Hadha	2	0.945644		Bdh2, Hadha	10	0.0113458	O	B4galnt1, Pik3c2a, Pik3ca, Pik3r1, Mapk14, Agk, Synj1, Pi4ka, Pik3c3, Ocrl	2	0.668552		Alox12, Pik3ca	3	0.481516		Ppard, Pten, Synj1
439	regulation of ossification	3	0.371463		Adrb2, Apc, Runx2	5	0.0599293		Bmp4, Csf1, Dlx5, Smad3, Sox2									11	0.00105477	O	Adrb2, Ctnnb1, Smad1, Smad5, Sox2, Sox9, Tgfb1, Tob2, Twsg1, Bmp2k, Mnda	4	0.809533		Ank, Gnas, Thrb, Smurf1	2	0.712213		Calca, Bmp2k	2	0.842621		Hdac5, Ostn
440	cholesterol transport																	5	0.0457503	O	Abca1, Apoe, Lcat, Ldlr, Npc2
441	respiratory tube development	3	0.765791		Dhcr7, Vegfa, Rxfp1	5	0.387326		Bmp4, Fgfr4, Kdr, Nkx2-1, Foxp2					2	0.867628		Nfib, Tab1	14	0.0176975	O	Atp7a, Ctnnb1, Cebpa, Cux1, Dag1, Fgf1, Fgf2, Fgfr1, Pdpn, Hes1, Smad2, Pcsk5, Tgfb3, Rdh10	11	0.422529		Bmpr2, Cfc1, Hsd11b1, Nfib, Ppp3r1, Rbp4, Zfpm2, Mapk8ip3, l7Rn6, Hopx, Rxfp1	2	0.93016		Lipa, Aldh1a2	6	0.344586		Clcn2, Ctgf, Hhex, Man2a1, Pitx2, Psen2
442	lung development	3	0.757099		Dhcr7, Vegfa, Rxfp1	5	0.374628		Bmp4, Fgfr4, Kdr, Nkx2-1, Foxp2					2	0.862784		Nfib, Tab1	13	0.0339457	O	Atp7a, Ctnnb1, Cebpa, Cux1, Dag1, Fgf1, Fgf2, Fgfr1, Pdpn, Hes1, Smad2, Tgfb3, Rdh10	11	0.400378		Bmpr2, Cfc1, Hsd11b1, Nfib, Ppp3r1, Rbp4, Zfpm2, Mapk8ip3, l7Rn6, Hopx, Rxfp1	2	0.926777		Lipa, Aldh1a2	6	0.330978		Clcn2, Ctgf, Hhex, Man2a1, Pitx2, Psen2
443	embryonic limb morphogenesis	3	0.688203		Lrp4, Zbtb16, Zfp697	11	0.000367782	O	Alx3, Alx4, Bmp4, Crabp2, Dlx5, Dlx6, Msx1, Prrx2, Wnt7a, Rarb, Sp8									10	0.127174		Ctnnb1, Fgfr1, Gna12, Notch2, Prrx1, Ski, Tulp3, Fbxw4, Rdh10, Chd7	6	0.898256		Gnaq, Gnas, Smarca4, Mbnl1, Lmbr1, Impad1
444	regulation of cell migration	3	0.659976		Apc, Itgb3, Pik3r1	8	0.0143303	O	Col18a1, Csf1, Drd2, Ntn1, Sst, Tie1, Nexn, Egfl7					2	0.806997		Cdk5, Nf1	14	0.0032402	O	Adora3, Gab1, Gna13, Pdpn, Lama4, Myo1f, Ntn1, Pax6, Rras, Tgfbr3, Trip6, Map3k1, Clic4, Nexn	7	0.758178		Cdk5, Drd1a, Pik3r1, Ptp4a1, Thy1, Kiss1r, Egfl7	2	0.885275		Jub, Lama2	5	0.386616		Lama3, Pitx2, Pten, Rac1, Angptl3
445	BMP signaling pathway					2	0.493135		Bmp4, Msx1									6	0.0125528	O	Bmp7, Bmpr1b, Smad1, Smad5, Smad9, Twsg1	2	0.866083		Bmpr2, Rgmb
446	steroid hormone receptor signaling pathway																					7	0.00501408	O	Fkbp4, Dnaja1, Klf9, Ube3a, Ywhah, Rbm9, Safb					3	0.160446		Rhoa, Ube3a, Rbm9
447	intracellular receptor-mediated signaling pathway																					8	0.0119753	O	Fkbp4, Dnaja1, Klf9, Rxrb, Ube3a, Ywhah, Rbm9, Safb	2	0.52831		Aldh1a2, Rxrg	5	0.0228146	O	Rhoa, Pml, Rxra, Ube3a, Rbm9
448	adult behavior	6	0.0766401		Met, Nr4a3, Ntsr1, Cln8, Klhl1, 1190005F20Rik	7	0.0455227	O	Adh1, Drd2, Grin2d, Htr2c, Pbx3, Npy, Abat					4	0.22653		Cdk5, Pafah1b1, Uchl1, Abat	3	0.978289		Eps8, Hipk2, Chd7	21	3.85926e-05	O	Cacnb4, Cdk5, Drd1a, Epha4, Gabrg2, Glrb, Grin1, Htr2c, Mafg, Mecp2, Pafah1b1, Scn8a, Slc1a2, Snca, Uchl1, Park2, Atg7, Spnb4, Grm7, Atp1a3, Abat					3	0.832469		App, Tshr, Uchl1
449	cytoskeleton-dependent intracellular transport													4	0.0201013	O	Kif5b, Pafah1b1, Uchl1, Myh10	5	0.133151		Dst, Kif1b, Klc1, Wipf1, Wasf2	6	0.121026		Dync1i1, Klc1, Pafah1b1, Uchl1, Rhot1, Spg7					5	0.0252804	O	App, Myh6, Uchl1, Myh14, Myrip
450	regulation of actin filament length									3	0.0692431		Capza2, Cfl1, Arpc1a	2	0.597692		Capzb, Actr3	8	0.0315217	O	Arpc1b, Capg, Eln, Scin, Spnb2, Map3k1, Lima1, Gsn	8	0.111558		Dlg1, Epb4.9, Fmn1, Spnb2, Dstn, Arpc1a, Arpc5l, Rasa1
451	negative regulation of actin filament depolymerization																	5	0.0339693	O	Capg, Scin, Spnb2, Lima1, Gsn	2	0.827786		Epb4.9, Spnb2
452	regulation of granulocyte differentiation																	4	0.000821567	O	Runx1, Inpp5d, Ikzf1, Prdm16
453	epithelial cell differentiation	3	0.805307		Cebpb, Tgm3, Vegfa	7	0.129575		Col18a1, Dlx5, Dlx6, Gja1, Kdr, Nkx2-1, Fzd2									14	0.0329483	O	Ar, Bmp7, Ctnnb1, Fgf2, B4galt1, Gja1, Id3, F11r, Pax6, Ptgs1, Tgfb1i1, Xbp1, Sfn, 9030409G11Rik	4	0.997742		Krt17, Ppp3r1, Smarca4, Map2k1	7	0.0665151		B4galt1, Pou2f3, Pou3f1, Prox1, Ptgs1, Ren1, 9030409G11Rik	6	0.412819		Stx2, Rxra, Stat5a, Irf6, Pphln1, Crb3
454	cortical cytoskeleton organization													4	0.0013652	O	Calr, Lasp1, Tln1, Actn1	5	0.00593808	O	Calr, Tln1, Synpo, Rhoq, Ehd2	3	0.280821		Dlg1, Epb4.1l1, Epb4.1l3
455	cortical actin cytoskeleton organization													2	0.163279		Calr, Tln1	4	0.0187754	O	Calr, Tln1, Rhoq, Ehd2	3	0.188922		Dlg1, Epb4.1l1, Epb4.1l3
456	regulation of B cell proliferation																	8	0.00244548	O	Bcl6, Cd81, Cdkn1a, Inpp5d, Ptprc, Tcf3, Tnfsf13b, Pawr
457	positive regulation of B cell proliferation																	6	0.00858729	O	Bcl6, Cd81, Cdkn1a, Ptprc, Tcf3, Tnfsf13b
458	forebrain development					23	1.41768e-09	O	Arx, Bmp4, Cx3cr1, Dlx1, Dlx2, Drd2, Egfr, Gsx2, Id4, Isl1, Lhx6, Lhx8, Msx1, Otx2, Pou3f4, Six3, Sox1, Sox2, Nkx2-1, Ikzf1, Tsc1, Foxp2, Rarb					10	0.00287739	O	Ahsg, Cdk5, Egfr, Nf1, Nfib, Pafah1b1, Smarca4, Myh10, Kdm1a, Grlf1	15	0.128565		Atp7a, Ctnnb1, Cx3cr1, Dclk1, Fyn, Hes1, Id4, Pax6, Prkg1, Sox2, Sall3, Ikzf1, Twsg1, Rfx4, Hdac1	19	0.122663		Aplp2, Nr2f2, Cdk5, Creb1, Drd1a, Gnaq, Grin1, Foxg1, Hprt, Nfib, Pafah1b1, Slc1a2, Smarca4, Ywhae, Mapk8ip3, Fezf2, Aldh1a3, Atg7, Pgap1	4	0.747661		Otx2, Aldh1a2, Wnt3a, Tacc2	9	0.213772		App, Kat2a, Hhex, Pitx2, Psen2, Rac1, Sall3, Tal2, Ywhae
459	midbrain development					2	0.415995		Msx1, Otx2									5	0.0241786	O	Fgfr1, Hes1, Smad1, Smad9, Rfx4									2	0.484201		Kat2a, Tal2
460	hindbrain development	3	0.488349		Klhl1, Aars, Myo16	5	0.116816		Gbx2, Gsx2, Wnt7a, Foxp2, Smo					6	0.00654374	O	Cdk5, Mtpn, Nfib, Plxna2, Smarca4, Myh10	5	0.576776		Atp7a, Hes1, Smad1, Smad9, Rfx4	10	0.0863499		Atp2b2, Cdk5, Mtpn, Grin1, Mecp2, Neurod1, Nfib, Smarca4, Tbr1, Atg7	4	0.202964		Plxna2, Phox2b, Aldh1a2, Rora	4	0.403573		Atp2b2, Kat2a, Plxna2, Hnf1b
461	stress-activated protein kinase signaling pathway																	5	0.155574		Gab1, Mdfic, Myd88, Sykb, Map3k1	9	0.00560011	O	Rb1cc1, Fgf12, Fgf14, Mapk10, Mapk8, Mapk9, Mapk8ip3, Ptplad1, Mapk8ip2
462	regeneration					2	0.478566		Gja1, Htr2c					2	0.336487		Ahsg, Mtpn	5	0.0457503	O	Gja1, Lamb2, Ninj1, Plaur, Timp3	3	0.561443		Mtpn, Htr2c, Nefl
463	developmental induction					6	0.000231335	O	Bmp4, Fgf3, Fgfr4, Six3, Sox2, Nkx2-1									5	0.0339693	O	Fgf1, Fgf2, Fgfr1, Sox2, Sall1
465	negative regulation of cellular biosynthetic process	10	0.72516		Fabp4, Edn1, Eif4ebp1, Per1, Jdp2, Ovol2, Satb2, Zbtb16, Trim66, Zglp1	15	0.310377		Zfhx3, Dlx1, Dlx2, Smad3, Mdfi, Msx1, Six3, Sox2, Nkx2-1, Ikzf1, Txnip, Cdt1, Foxp2, Klf11, Rarb	5	0.495817		Fxr1, Strap, Trim24, Zfp238, Spen	9	0.478276		Ctbp1, Eif4ebp2, Mbd3, Pdcd4, Rfx3, Rnf2, Smarca4, Kdm1a, Rbbp7	37	0.0264995	O	Zfhx3, Bcl6, Ctnnb1, Cebpa, Ctbp2, Cux1, Ednra, Hes1, Hipk2, Id3, Inhbb, Inpp5d, Mbd2, Prrx1, Rest, Sorbs3, Ski, Sox2, Sox6, Sox9, Tbl1x, Zeb1, Tgfb1, Tgif1, Ikzf1, Bace2, Patz1, Txnip, Spen, Prdm16, Bhlhe41, Trps1, Wwtr1, Ankhd1, Glis3, Zhx2, Hdac1	26	0.969353		Nr2f2, Mecp2, Cited2, Nab1, Pdcd4, Trim27, Smarca4, Bhlhe40, Thrb, Tle1, Ube2b, Zfpm2, Dnajb6, Insm2, Eid1, Sirt3, Rnf128, Yaf2, Paip2, Suds3, Hopx, Tbl1xr1, Rbm9, Hivep1, Satb2, Eid2	11	0.541466		Hells, Hipk3, Ins2, Ovol1, Pou2f1, Tgif1, Zfp57, Paip2, Traf3ip1, Hinfp, Ripply1	13	0.804498		Hdac5, Hhex, Hmx1, Myf6, Pml, Ppard, Rfx3, Sox15, Srp14, Hdac7, Tcf25, Rbm9, Zhx2
466	positive regulation of cellular biosynthetic process	15	0.473235		Adrb2, Runx2, Cebpb, Cebpd, Cebpg, Mef2c, Nfe2l2, Nr4a3, Npas2, Vegfa, Icosl, Klf15, Ovol2, Satb2, Zfp462	31	0.000382639	O	Adora2a, Alx4, Apoa2, Bckdha, Bmp4, Pcbd1, Dlx2, Ebf1, Foxd1, Isl1, Smad3, Meis2, Msx1, Npr1, Otx2, Etv4, Rxrg, Six3, Sox2, Sox8, Stat5b, Nkx2-1, Zic3, Ikzf1, Bcl11b, Hmgb2, Hmga1-rs1, Rarb, Ablim3, Smo, Dlx6os1	2	0.991686		Trim24, Ablim1	7	0.928736		Nfib, Nup62, Bcl11b, Ilf2, Kdm1a, Mapre3, Fus	61	5.00214e-06	O	Adrb2, Ahr, Ar, Bmp7, Ctnnb1, Runx1, Cbfb, Cebpa, Elf1, Fgf2, H2-M3, Hes1, Hipk2, Irf8, Itgb2, Mdfic, Smad1, Smad2, Smad5, Maf, Myd88, Nfatc2, Nfatc3, Nfia, Nfix, Pax6, Ppara, Ptx3, Rela, Sorbs1, Sod2, Sox11, Sox2, Sox4, Sox6, Sox9, Srebf1, Stat3, Sykb, Tcf7l2, Zeb1, Tcf3, Tcfeb, Tgfb1, Tgfb3, Tnfrsf1a, Yap1, Ikzf1, Ikzf2, Klf6, Rhog, Foxo1, Sertad2, Prdm16, Rfx4, Samd4, Wwtr1, Pawr, Glis3, Zfp46…	40	0.82342		Arntl, Creb1, Elk1, Grin1, Hsp90ab1, Krt17, Mecp2, Mef2c, Cited2, Neurod1, Nfib, Npas2, Rxrb, Supt4h1, Tbr1, Thrb, Ube3a, Ywhah, Zfp148, Zfpm2, Mapk14, Med14, Foxo3, Bcl11b, Yaf2, Rgmb, Med6, Cand1, Dcaf6, Csrnp3, Mapre3, Med21, Taf9, Glmn, Csrnp2, Satb2, Mkl1, Ablim2, Fus, Eif5a	18	0.142599		Atoh1, Cd3e, Cnbp, Dazl, Ifng, Irf4, Otx2, Pou2f1, Pou2f3, Pou3f1, Rora, Rxrg, Foxo4, Piwil2, Brf1, Gtf2f1, Hinfp, Rln3	26	0.0942792		App, Avp, Cd28, Il17a, Il5, Meox1, Foxc1, Myf6, Nkx2-2, Pitx2, Rfxank, Rxra, Sfpi1, Sox15, Spn, Stat3, Stat5a, T, Hnf1b, Tead4, Ube3a, Irf6, Vgll2, Atxn7l3, Creb5, Fubp3
467	positive regulation of cell projection organization	2	0.433159		Apc, Tnfrsf12a	3	0.133883		Ngf, Ntn1, Metrn									5	0.0457503	O	Ntn1, Tgfb3, Tgfbr1, Metrn, Plxnb2									2	0.55136		Rac1, Tnfrsf12a
468	regulation of protein ubiquitination																					6	0.0227499	O	Atg5, Cdk5, Ubqln1, Atg7, Ube2n, Zer1
469	regulation of protein modification process	2	0.983331		Apoa1, Igfbp3	5	0.679935		Bmp4, Egfr, Ghr, Mdfi, Fbxo5					4	0.560418		Cdk5, Egfr, Pdcd4, Ppp1r9b	16	0.0706642		Cbs, Cd81, Socs3, Fgf1, Fgf2, Gab1, Hcls1, Ptpn6, Mdfic, Lyn, Ptprc, Sykb, Tgfb1, Tgfb3, Map3k1, Rgma	21	0.0416993	O	Atg5, Bmpr2, Rb1cc1, Cdk5, Fkbp1a, Aktip, Igfbp3, Mecp2, Pdcd4, Prkar1a, Prkar1b, Prkar2b, Ube2b, Ywhae, Mapk8ip3, Ubqln1, Rapgef4, Atg10, Atg7, Ube2n, Zer1	10	0.0148084	O	Cd3e, Hipk3, Ifng, Il3, Ins2, Prkar2a, Traf3ip1, Tnxb, Nhlrc1, Il31ra	6	0.670638		Socs3, Hpx, Il5, Pml, Psen2, Ywhae
470	chromatin assembly	3	0.548802		Hist2h2aa1, Hist1h2af, Hist1h2ai	5	0.156892		H1f0, Hist1h4c, Hist1h4k, Gm11276, Hist1h2bk, Hist2h2aa2					6	0.0104438	O	Hist2h3c1, Hp1bp3, Smarca4, H2afy, Hist1h1a, Hist1h3g	2	0.990458		H3f3a, H2afj	7	0.565137		Nap1l2, Smarca4, Tspyl1, H2afz, Nap1l3, Nap1l5, Smarca2	4	0.251972		Hells, H2afy, Hist1h4k, Hist1h2bk	4	0.476027		H2afy, Hist1h3c, Hist1h2ak, H3f3c
471	DNA integrity checkpoint																					3	0.755238		Msh2, Mapk14, Brcc3	4	0.0403401	O	Nbn, Foxo4, Hinfp, Brsk1
472	G2/M transition checkpoint																									4	0.00371519	O	Nbn, Foxo4, Obfc2a, Brsk1
473	cell-substrate adhesion	4	0.161567		Itgb3, Tecta, Tnfrsf12a, Col5a3	4	0.212257		Mia1, Nid2, Vtn, Npnt									12	0.000491243	O	Bcl2l11, Ctnnb1, Itga6, Itgb1, Itgb2, Itgb5, Pxn, Sorbs3, Sorbs1, Antxr1, Lims1, Itgb4	4	0.846858		Cdk5, Sirpa, Thy1, Epdr1	3	0.382282		Jub, Sirpa, Tnxb	6	0.0448913	O	Rhoa, Ctgf, Ppard, Tnfrsf12a, Angptl3, Ttyh1
474	regulation of neurological system process	5	0.296599		Adrb2, Bdnf, Cpeb1, Edn1, Grin2a	8	0.0387471	O	Adora2a, Drd2, Grin2d, Htr2c, Lst1, Ngf, Rasgrf1, Cacna2d2					7	0.0150361	O	Cdk5, Nf1, Ctnnd2, Ntrk2, Slc1a3, Stxbp1, Nlgn3	4	0.969178		Adrb2, Lst1, S100b, Sncaip	24	2.67033e-05	O	Atp2b2, Bdnf, Camk2a, Cdk5, Drd1a, Ncs1, Grik2, Grin1, Grin2a, Grm1, Grm8, Htr2a, Htr2c, Ica1, Mecp2, Ppp3ca, Rasgrf1, Snca, Bhlhe40, Ncdn, Cspg5, Park2, Grm5, Rims1	4	0.488923		Calca, Cpeb1, Ifng, Lama2	8	0.0927918		Atp2b2, Ephb2, Kras, Ntrk2, Psen2, Star, Syngr1, Rims1
475	response to nutrient levels					10	0.00486227	O	Adh1, Amelx, Bckdha, Col1a1, Lepr, Sox2, Tie1, Angptl4, Npy, Ugt1a6b									12	0.0840139		Runx1, Cbs, Col1a1, Cp, Hmox1, Ppara, Sox2, Srebf1, Ddah2, Angptl4, Ng23, Clic1	6	0.959212		Atg5, Rb1cc1, Gdap1, Map1lc3a, Atg12, Atg7	3	0.750011		Lepr, Rpl36al, Atg9a	3	0.908393		Star, Soat2, Lct
476	response to corticosteroid stimulus	2	0.433159		Fabp4, Ugt1a7c	4	0.0252094	O	Bckdha, Col1a1, Gpr83, Ugt1a6b									4	0.156668		Cnga3, Col1a1, Fas, Lcat	2	0.854371		Gpr83, Map2k1
477	regulation of ARF protein signal transduction	3	0.236513		Arap2, D10Bwg1379e, Psd3													2	0.904987		Adap2, Asap3	9	0.00939674	O	Asap1, Psd, Arfgef2, Agap3, D10Bwg1379e, Agap2, Iqsec1, Psd3, Iqsec3	2	0.59038		Gbf1, Asap2
478	regulation of cellular protein metabolic process	4	0.968798		Apoa1, Cpeb1, Eif4ebp1, Igfbp3	6	0.894761		Bmp4, Egfr, Ghr, Mdfi, Fbxo5, Igf2bp2	4	0.423766		Eif4g2, Fxr1, Eif3k, Eif4g3	7	0.375683		Cdk5, Egfr, Eif4ebp2, Pdcd4, Ppp1r9b, Igf2bp2, Ncbp1	27	0.0179322	O	Zfp36l1, Serping1, Cbs, Cd81, Socs3, Fgf1, Fgf2, Gab1, Hcls1, Ptpn6, Mdfic, Lyn, Mknk1, Ptprc, Qk, Sykb, Tgfb1, Tgfb3, Map3k1, Eif4e2, Mif4gd, Samd4, Ankhd1, Igf2bp3, Rgma, Serpina5, Igf2bp2	28	0.184567		Atg5, Bmpr2, Rb1cc1, Cdk5, Eif4e, Fkbp1a, Aktip, Igfbp3, Krt17, Mecp2, Pdcd4, Prkar1a, Prkar1b, Prkar2b, Ube2b, Ywhae, Mapk8ip3, Ddx25, Ubqln1, Rapgef4, Atg10, Eif4e3, Paip2, Ncbp2, Atg7, Ube2n, Zer1, Eif5a	16	0.00227861	O	Cd3e, Cpeb1, Dazl, Hipk3, Ifng, Il3, Ins2, Prkar2a, Piwil2, Eif4e3, Paip2, Traf3ip1, Tnxb, Nhlrc1, Il31ra, Nanos1	10	0.623558		App, Socs3, Hpx, Il5, Pml, Psen2, Qk, Srp14, Ywhae, Cln6
479	positive regulation of cellular protein metabolic process					2	0.941537		Bmp4, Ghr									10	0.145289		Cd81, Fgf1, Fgf2, Hcls1, Lyn, Sykb, Tgfb1, Tgfb3, Samd4, Rgma	8	0.701401		Bmpr2, Rb1cc1, Aktip, Krt17, Atg10, Atg7, Ube2n, Eif5a	7	0.0287246	O	Cd3e, Dazl, Ifng, Il3, Piwil2, Nhlrc1, Il31ra	4	0.670237		Hpx, Il5, Pml, Cln6
480	regulation of intracellular transport													6	0.000822922	O	Cdk5, Faf1, Ppp1r12a, Nf1, Prdx1, Ptpn11	6	0.104789		Bard1, Tgfb1, Tgfb3, Trip6, Uaca, Flna	8	0.0479771	O	Cdk5, Fkbp1b, Uhmk1, Ppp1r12a, Ryr2, Mbtps1, Gsk3b, Ncbp2
481	protein modification by small protein conjugation													3	0.40816		Rnf2, Uba3, Prpf19					19	4.14229e-05	O	Gspt1, Lnx1, Pias2, Siah2, Sumo3, Ube2m, Ube3a, Sumo1, Fbxw7, Ube4b, Rnf41, Cand1, Atg7, Smurf1, Pcnp, Trim23, Ube2n, Sumo2, Lrsam1					4	0.510715		Mdm2, Ube3a, Prpf19, Rnf168
482	multicellular organism reproduction	11	0.54077		Atp7b, Gdf9, Hk2, Inpp5b, Met, Vegfa, Acsl4, Tbata, Psme4, Zbtb16, Zglp1	15	0.2433		Bmp4, Hspa1b, Kdr, Lepr, Lfng, Ppp1r1b, Rgs2, Rps6, S100a11, Stat5b, Nkx2-1, Crtap, Fbxo5, Hmgb2, Hmga1-rs1	2	0.970687		Capza2, Acsl4	8	0.58736		Acox1, Lmna, Pafah1b1, Pafah1b3, Ptpn11, Sod1, Dazap1, Hist1h1a	31	0.146445		Adcyap1r1, Ar, Bcl6, Bcl2l11, Bmpr1b, Cdc25b, B4galt1, Hk2, Il11ra1, Itgb1, Lfng, Limk2, Lmna, Smad1, Smad5, Mbd2, Qk, Tgfb1, Tgfbr1, Tle3, Zfx, Npas3, Prok2, Csda, Crtap, Rec8, Paqr7, Rnf114, Gopc, Serpina5, Gm5068	32	0.65987		Atp2b2, Bcl2l1, Cit, Clgn, Creb1, Celf1, B4galnt1, Grin1, Hsf2, Dnaja1, Cited2, Msh2, Nme1, Pafah1b1, Prkdc, Rad23b, Rbp4, Strbp, Ube2b, Ube3a, Zfp148, Ddx25, Foxo3, Dzip1, Trip13, Hnrpll, 4930408F14Rik, Hook1, Sbf1, Rad51c, Tbpl1, Vgf	19	0.0070329	O	Calca, Dazl, B4galt1, Inpp5b, Lepr, Lfng, Ovol1, Prkdc, Prm3, Zfp41, Rnf17, Tubd1, Piwil2, Odf3, Spata24, Ppp2r2b, Herpud2, Hspa1a, Slc26a8	19	0.166275		Atp2b2, Dhh, Dmc1, Ggt1, Foxc1, Mast2, Pafah1b3, Ppp1r1b, Pvrl2, Qk, Stat5a, Tssk1, Ube3a, Npas3, Pde3a, Ppp2r2b, Spem1, Spata20, Prdm14
483	regulation of cellular component size	4	0.755566		Gdf9, Zmat3, Cln8, Tnfrsf12a	6	0.467969		Emp3, Ngf, Ntn1, Wnt7a, Tsc1, Cda	3	0.396463		Capza2, Cfl1, Arpc1a	4	0.543834		Ahsg, Capzb, Dcx, Actr3	21	0.00155105	O	Arpc1b, Capg, Cd81, Dclk1, Eln, Emp1, Emp3, Lamb2, Notch2, Ntn1, Scin, Cyfip1, Spnb2, Tgfb1, Tgfb2, Tgfb3, Map3k1, Sfn, Sertad2, Lima1, Gsn	18	0.148768		Atp2b2, Rb1cc1, Creb1, Dlg1, Epb4.9, Fmn1, Krt17, Nefl, Nrp1, Sema4f, Spnb2, Zmat3, Tro, Dstn, Arpc1a, Socs5, Arpc5l, Rasa1	4	0.725093		Avil, Alox12, Cyfip1, Zmat3	6	0.649461		App, Atp2b2, Nrp1, Pml, Rac1, Tnfrsf12a
484	regulation of gene-specific transcription					4	0.287228		Dlx1, Dlx2, Ikzf1, Hmgb2					2	0.697873		Kdm1a, Mapre3	11	0.00630396	O	Cebpa, Hes1, Smad2, Pax6, Tal1, Tcf3, Tcfeb, Tgfb3, Ikzf1, Ikzf2, Hdac1	3	0.975113		Cited2, Mapre3, Taf9	4	0.202964		Irf4, Lbx1, Pbx4, Hinfp	3	0.673425		Hhex, Il5, Lbx1
485	regulation of protein localization	2	0.892139		Apc, Traf2	4	0.461089		Adora2a, Lst1, Smo, Lrrc32					5	0.0750262		Cdk5, Faf1, Nf1, Prdx1, Ptpn11	13	0.00732809	O	Bard1, Lst1, Nedd1, Sept2, Sorbs1, Tgfb1, Tgfb3, Trip6, Cnpy4, Uaca, Arfip1, Rhoq, Flna	9	0.43638		Cdk5, Uhmk1, Rbp4, Nckap1, Mbtps1, Gsk3b, Mycbp2, Glmn, Arhgdia
487	regulation of mononuclear cell proliferation					5	0.184189		Ido1, Il15, Lst1, Stat5b, Lrrc32									15	0.000259138	O	Bcl6, Cd81, Cdkn1a, Erbb2, Ptpn6, Inpp5d, Lst1, Myd88, Ptprc, Sykb, Tcf3, Tgfb1, Tnfsf13b, Pawr, Vsig4	3	0.990277		Dlg1, Ndfip1, Glmn	2	0.847708		Cd3e, Ifng	4	0.519197		Cd28, Il15, Spn, Stat5a
488	negative regulation of mononuclear cell proliferation					3	0.255322		Ido1, Lst1, Lrrc32									7	0.0166682	O	Erbb2, Ptpn6, Inpp5d, Lst1, Tgfb1, Pawr, Vsig4	3	0.783711		Dlg1, Ndfip1, Glmn
489	positive regulation of mononuclear cell proliferation					2	0.757566		Il15, Stat5b									8	0.0286205	O	Bcl6, Cd81, Cdkn1a, Myd88, Ptprc, Sykb, Tcf3, Tnfsf13b					2	0.691151		Cd3e, Ifng	4	0.244168		Cd28, Il15, Spn, Stat5a
490	regulation of actin cytoskeleton organization									3	0.0915958		Capza2, Cfl1, Arpc1a	2	0.657532		Capzb, Actr3	11	0.0027932	O	Arpc1b, Capg, Eln, Myo1f, Scin, Spnb2, Map3k1, Lima1, Synpo, Gsn, Kank2	8	0.204079		Dlg1, Epb4.9, Fmn1, Spnb2, Dstn, Arpc1a, Arpc5l, Rasa1	3	0.406901		Avil, Prox1, Kank3	2	0.87679		Rhoa, Rac1
491	regulation of actin filament-based process									3	0.094196		Capza2, Cfl1, Arpc1a	2	0.663608		Capzb, Actr3	11	0.0031655	O	Arpc1b, Capg, Eln, Myo1f, Scin, Spnb2, Map3k1, Lima1, Synpo, Gsn, Kank2	8	0.215821		Dlg1, Epb4.9, Fmn1, Spnb2, Dstn, Arpc1a, Arpc5l, Rasa1	3	0.415003		Avil, Prox1, Kank3	2	0.881025		Rhoa, Rac1
492	cellular component morphogenesis	9	0.625931		Apc, Bdnf, Dst, Gdf9, Tmod1, Boc, Gjc3, Clic5, Lmtk2	18	0.0198326	O	Adora2a, Arx, Col18a1, Dab2, Dlx5, Drd2, Egfr, Gbx2, Foxd1, Isl1, Krt8, Lst1, Ntn1, Etv4, Nkx2-1, Bcl11b, Rpl24, Ephb1	3	0.801596		Cfl1, Kif3a, Ablim1	16	0.00145878	O	Alcam, Cdk5, Dcx, Egfr, Kif5c, Pafah1b1, Ptpn11, Ptprz1, Slc1a3, Sod1, Stxbp1, Uchl1, Bcl11b, 4930506M07Rik, Myh10, Nrcam	39	0.000296212	O	Macf1, Atp7a, Bcl6, Bmp7, Bmpr1b, Ctnna1, Ctnnb1, Clu, Dclk1, Dst, Enah, Erbb2, Fat1, Pdpn, Hes1, Hgf, Itgb1, Lamb2, Llgl1, Lst1, Nfatc1, Ntn1, Pax6, Pmp22, Robo3, Sema5a, Cyfip1, Sox6, Sox9, Tgfb1, Tgfb2, Ezr, Antxr1, Pard3, Vangl2, Wwtr1, Lims1, Boc, Ofd1	36	0.106794		Atp2b2, Bdnf, Cck, Cdc42, Cdk5, Creb1, Efna5, Epha4, Epha7, Gas7, Foxg1, Hprt, Nefl, Nrp1, Pafah1b1, Ppp3r1, Sema4f, Tbr1, Ube2b, Uchl1, Mapk14, Mapk8ip3, B3gnt2, Fezf2, Bcl11b, Mfn1, Nrn1, Atl1, Spnb4, Csnk1a1, Mycbp2, Rgnef, Clic5, Tbpl1, Slitrk4, Nrcam	11	0.298107		Atoh1, Dab2, Dcc, Lipa, Prox1, Cyfip1, Wnt3a, Grk1, Rpl24, Robo2, Brsk1	10	0.853656		App, Rhoa, Atp2b2, Ephb2, Myh6, Nrp1, Rac1, Uchl1, Crb3, Prdm14
493	cell part morphogenesis	5	0.762997		Apc, Bdnf, Dst, Boc, Lmtk2	13	0.0158624	O	Adora2a, Arx, Dlx5, Drd2, Gbx2, Foxd1, Isl1, Ntn1, Etv4, Nkx2-1, Bcl11b, Rpl24, Ephb1	2	0.837335		Kif3a, Ablim1	12	0.0013885	O	Alcam, Cdk5, Dcx, Kif5c, Ptpn11, Ptprz1, Stxbp1, Uchl1, Bcl11b, 4930506M07Rik, Myh10, Nrcam	19	0.0862909		Atp7a, Bmp7, Bmpr1b, Clu, Dclk1, Dst, Enah, Erbb2, Lamb2, Ntn1, Pax6, Robo3, Sema5a, Cyfip1, Tgfb2, Vangl2, Wwtr1, Boc, Ofd1	27	0.0198155	O	Bdnf, Cck, Cdk5, Creb1, Efna5, Epha4, Epha7, Gas7, Foxg1, Hprt, Nefl, Nrp1, Sema4f, Tbr1, Uchl1, Mapk8ip3, B3gnt2, Fezf2, Bcl11b, Mfn1, Nrn1, Atl1, Spnb4, Mycbp2, Rgnef, Slitrk4, Nrcam	6	0.539469		Atoh1, Dcc, Cyfip1, Wnt3a, Rpl24, Robo2	5	0.935332		App, Ephb2, Nrp1, Rac1, Uchl1
494	regulation of organelle organization	3	0.892737		Apc, Dst, Mtap1b	3	0.931585		Lst1, Tgfa, Nexn	3	0.375417		Capza2, Cfl1, Arpc1a	4	0.513822		Capzb, Mapre1, Actr3, Xpo1	19	0.00501627	O	Arpc1b, Capg, Dst, Mapre1, Eln, Lst1, Mtap4, Myo1f, Scin, Spnb2, Tgfb1, Map3k1, Nek6, Lima1, Mid1ip1, Nexn, Synpo, Gsn, Kank2	19	0.0683978		Cdc42, Dlg1, Epb4.9, Fmn1, Mecp2, Mtap2, Mtap4, Spnb2, Ube2b, Ywhah, Cdc23, Mad2l1, Dstn, Arpc1a, Arpc5l, Ube2n, Mycbp2, Rasa1, Cep76	3	0.875794		Avil, Prox1, Kank3	5	0.777418		Rhoa, Cd28, Pml, Rac1, Map6d1
495	T cell differentiation in the thymus	2	0.546189		Apc, Lig4	3	0.224147		Cd74, Rps6, Stat5b									6	0.0401623	O	Ctnnb1, Fas, H2-DMa, Cd74, Ptprc, Itpkb	2	0.931542		Prkdc, Lig4	2	0.52831		Cd3e, Prkdc	3	0.299775		Cd28, Spn, Stat5a
496	regulation of intracellular protein transport													5	0.00181289	O	Cdk5, Faf1, Nf1, Prdx1, Ptpn11	6	0.0313344	O	Bard1, Tgfb1, Tgfb3, Trip6, Uaca, Flna	4	0.437093		Cdk5, Uhmk1, Mbtps1, Gsk3b
497	protein localization in organelle	2	0.90935		Srp54a, Dusp18	3	0.757788		Folr1, Six3, Txnip					8	0.0016389	O	Kpna4, Mtx2, Xpo7, Ipo11, Xpo1, Tpr, Cse1l, Tnpo1	6	0.698749		Macf1, Pax6, Spnb2, Tgfb1, Tgfb3, Txnip	16	0.0102304	O	Arntl, Drd1a, Kpna1, Grpel1, Ppp3ca, Ppp3r1, Ran, Spnb2, Timm8b, Mtx2, Xpo7, Srp72, Tomm20, Ipo5, 6230409E13Rik, Ipo11					11	0.00175651	O	Pml, Pola2, Srp14, Srp54a, Srpr, Nutf2, 1500001M20Rik, Ipo4, Pacs1, Ipo13, Tnpo1
498	cellular response to stress	7	0.931993		Apc, Nfe2l2, Zmat3, Pycr1, Aars, Lig4, Rrm2b	7	0.971491		Hspa1b, Mdfi, Nupr1, Angptl4, Trpv4, Alkbh3, Hmgb2	2	0.969374		Mapk3, Aars	13	0.0559026		Smc3, Dhx9, Mif, Prdx1, Ptpn11, Sod1, Baz1b, Smc1a, Mapk1, Prpf19, Nono, Mms19, Ints3	28	0.296346		Atp7a, Bard1, Btg2, Cat, Cdkn1a, Gab1, Hspa5, Hipk2, Hmgn1, Hmox1, Mdfic, Lamb2, Myd88, Nek1, Ogg1, Rev3l, Sod2, Srebf1, Sykb, Smc1a, Map3k1, Nupr1, Angptl4, Pxdn, Uaca, Nek11, Smc5, Myof	39	0.172957		Parp2, Prdx3, Atg5, Rb1cc1, Fen1, Fgf12, Fgf14, Gtf2h1, Msh2, Nefl, Prkdc, Rad1, Rad23b, Snca, Morf4l1, Ube2b, Zmat3, Mapk1, Mapk10, Mapk14, Mapk8, Mapk9, Mapk8ip3, Nono, Foxo3, Gsk3b, Ptplad1, Mapk8ip2, Eef1e1, Map1lc3a, Atg12, Mcts1, Trip13, Hnrpll, Arpp21, Ankrd17, Ube2n, Brcc3, Lig4	20	0.00284771	O	Ifng, Ins2, Prkdc, Ssrp1, Zmat3, Cib1, Exo1, Nbn, Fbxo18, Foxo4, Nsmce2, Ercc8, 0610007P08Rik, Hinfp, Fancm, Obfc2a, Hspa1a, Myof, Atg9a, Brsk1	10	0.938482		Dmc1, Pml, Xpa, Parg, Prpf19, Fbxo18, Rnf168, Arpp21, Myof, Rtel1
499	multicellular organismal response to stress					3	0.276162		Ido1, Penk, Tac1													8	0.0258567	O	Bdnf, Drd1a, Grik2, Mecp2, Vdac1, Vdac3, Grm7, Gabra5	2	0.580632		Calca, P2rx2
500	unsaturated fatty acid metabolic process					2	0.639305		Alox5ap, Cd74									10	0.000208283	O	Alox5, Pdpn, Cd74, Ptgds, Ptgs1, Sykb, Tnfrsf1a, Ggt5, Hpgds, Fads1					4	0.0502066		Alox12, Ptgs1, Ptges2, Rnpep
501	positive regulation of kinase activity	4	0.617332		Cish, Edn1, Met, Dgkh	6	0.297126		Adora2a, Csf1, Cd74, Mdfi, Tgfa, Dgkk					4	0.403993		Cdk5, Ptpn11, Sod1, Tab1	16	0.0110843	O	Cd81, Cdc25b, Efna1, Fgf2, Gab1, Hgf, Cd74, Mdfic, Ptprc, Pxn, Sykb, Tgfb3, Map2k3, Map3k1, Plce1, Dgkd	11	0.60353		Cdc42, Cdk5, Dgka, Dlg1, Grm1, Htr2a, Map2k1, Mapk8ip3, Agk, Agap2, Dgkb					2	0.989419		Rac1, Cerkl
502	erythrocyte homeostasis	2	0.716368		Cebpg, Vegfa	3	0.418215		Bmp4, Rps6, Hba-a2									8	0.0315217	O	Bcl6, Hcls1, Lyn, Smad5, Sox6, Tal1, Tgfbr3, Timp1									4	0.25341		Bpgm, Mb, Sfpi1, Ahsp
503	ion transmembrane transport																	2	0.925867		Atp6v0e, Atp7a	9	0.0170789	O	Atp6v1a, Atp6v1b2, Atp6v0d1, Atp6v1e1, Atp6v0a1, Atp6v1c1, Atp6v1d, Atp6v1h, Atp5g3
504	diol metabolic process					3	0.203531		Drd2, Npr1, Th					2	0.414443		Comt1, Mtpn	4	0.267351		Atp7a, Comt1, Tgfb2, Sncaip	8	0.00833277	O	Mtpn, Grin2a, Hprt, Ly6e, Snca, Park2, Moxd1, Sncb
505	cell junction assembly																	7	0.00113848	O	Ctnna1, Itga5, Pxn, Sorbs1, Tln1, Tns1, Lamc1
506	cell junction organization																	7	0.0108324	O	Ctnna1, Itga5, Pxn, Sorbs1, Tln1, Tns1, Lamc1	2	0.931542		Cdc42, Thy1					2	0.672267		Hdac7, Crb3
507	nucleobase, nucleoside and nucleotide biosynthetic process	6	0.442493		Adcy8, Atp7b, Atp13a3, Atp6v0d2, Gucy2f, Rrm2b	3	0.962072		Adssl1, Npr1, Atp5l					7	0.0978722		Adsl, Rrm1, Umps, Ctps, Atp5d, Mthfd1, Prpsap2	7	0.961468		Adcy8, Atp6v0e, Atp7a, Ctps2, Nme4, Qprt, Atp11c	25	0.00890655	O	Atp2a2, Atp2b2, Atp6v1a, Atp6v1b2, Atp6v0d1, Atp6v1e1, Atp6v0a1, Hprt, Nme1, Prps1, Rrm1, Ctps, Gucy1b3, Atp6v1c1, Atp2b1, Atp6v1d, Atp6v1h, Prps2, Nmnat2, Atp5g3, Atp1a3, Tbpl1, Dctd, Atp2b3, Atp2b4	4	0.788345		Atp1b1, Atp5e, Thtpa, Atp2b3	10	0.161098		Aprt, Atp2b2, Nme2, Atp1a4, Atp8a2, Ctps2, Entpd8, Nmnat3, Ampd2, Pth2, Gm5566
508	protein localization in nucleus					2	0.822624		Six3, Txnip					7	0.000703318	O	Kpna4, Xpo7, Ipo11, Xpo1, Tpr, Cse1l, Tnpo1	4	0.716981		Spnb2, Tgfb1, Tgfb3, Txnip	10	0.0533401		Arntl, Drd1a, Kpna1, Ppp3ca, Ppp3r1, Ran, Spnb2, Xpo7, Ipo5, Ipo11					6	0.0572042		Pml, Pola2, Nutf2, Ipo4, Ipo13, Tnpo1
509	cellular protein localization	5	0.936231		Srp54a, Dusp18, Sytl2, Ank2, Atg4c	6	0.923427		Folr1, Cd74, Six3, Txnip, Erbb2ip, Stx11	5	0.247377		Ap3b2, Sec23a, Ywhaz, Ap2b1, Akap12	10	0.0841896		Cdk5, Copa, Kpna4, Mtx2, Xpo7, Ipo11, Xpo1, Tpr, Cse1l, Tnpo1	26	0.0578626		Macf1, Rab27a, Ctnnb1, Cd74, Pax6, Spnb2, Tgfb1, Tgfb3, Sytl4, Ramp1, Sh3glb1, Ramp3, Txnip, Copz2, Erbb2ip, Trak1, Rab13, Tmed10, Zdhhc3, Ston1, Arfip1, Ap1s2, Ston2, Mlph, Flna, Exph5	50	1.15375e-06	O	Ap1m1, Ap1s1, Ap2a1, Ap4s1, Arntl, Bcap29, Cacnb1, Cdc42, Cdk5, Chml, Drd1a, Grik2, Hspa9, Kpna1, Grpel1, Ppp3ca, Ppp3r1, Rab1, Rab6, Ran, Sec23a, Scg5, Spnb2, Timm17a, Ywhae, Ywhah, Ywhaz, Timm8b, Mtx2, Timm23, Vti1b, Copz1, Gsk3b, Sec61a2, Rab2a, Xpo7, Srp72, Snx2, Tomm20, Ipo5, Ap2b1, 6230409E13Rik, Ipo11, Sytl2, Napg, Napa, Ank2, Rims1, Rims2, Pgap1					26	3.61966e-05	O	Ap3d1, Ap4s1, Stx2, Hgs, Pml, Pola2, Sec23a, Srp14, Syngr1, Tap2, Ywhae, Srp54a, Trak1, Srpr, Ssr3, Nutf2, 1500001M20Rik, Ipo4, Pacs1, Ap4e1, Napa, Rims1, Arcn1, Ipo13, Tnpo1, Myrip
510	cellular macromolecular complex subunit organization	6	0.716351		Cebpg, Hist2h2aa1, Tmod1, Lrp4, Hist1h2af, Hist1h2ai	8	0.523179		H1f0, Fbxo5, Rpl24, 1110017D15Rik, Hist1h4c, Hist1h4k, Gm11276, Hist1h2bk, Hist2h2aa2					19	3.48753e-07	O	Calr, Cdk5, Eif3a, Hist2h3c1, Hp1bp3, Eif6, Smarca4, Tbca, Tubb4, H2afy, Nasp, Xpo7, Tubb6, Ipo11, Hist1h1a, Hist1h3g, Xpo1, Cse1l, Tnpo1	11	0.927745		Calr, Enah, H3f3a, Mbd2, Nedd1, Sept2, Ptrf, Tubb6, Flna, Gsn, H2afj	34	0.00227292	O	Cdk5, Celf1, Celf2, Srsf10, Fkbp4, Gas7, Nap1l2, Pak1, Ptk2b, Smarca4, Srpk2, Tspyl1, H2afz, Nap1l3, Ptbp2, Mbnl1, Nap1l5, Elp2, Xpo7, Sip1, Smarca2, Arpc4, Caly, Prpf31, Tmem70, Ipo5, Tppp, 1110017D15Rik, Ipo11, Synj1, Celf4, Picalm, Gfm2, Eid2	8	0.338298		Hells, Srpk2, H2afy, Tubd1, Rpl24, Tnpo1, Hist1h4k, Hist1h2bk	15	0.0424923	O	Musk, Tuba3a, H2afy, Lsm2, 1110017D15Rik, Ipo4, Synj1, Mtss1, Etf1, Ipo13, Picalm, Tnpo1, Hist1h3c, Hist1h2ak, H3f3c
511	cellular macromolecular complex assembly	5	0.778643		Hist2h2aa1, Tmod1, Lrp4, Hist1h2af, Hist1h2ai	8	0.398876		H1f0, Fbxo5, Rpl24, 1110017D15Rik, Hist1h4c, Hist1h4k, Gm11276, Hist1h2bk, Hist2h2aa2					18	3.02667e-07	O	Calr, Cdk5, Eif3a, Hist2h3c1, Hp1bp3, Eif6, Smarca4, Tbca, Tubb4, H2afy, Xpo7, Tubb6, Ipo11, Hist1h1a, Hist1h3g, Xpo1, Cse1l, Tnpo1	8	0.978232		Calr, H3f3a, Mbd2, Sept2, Tubb6, Flna, Gsn, H2afj	33	0.000575923	O	Cdk5, Celf1, Celf2, Srsf10, Fkbp4, Gas7, Nap1l2, Pak1, Ptk2b, Smarca4, Srpk2, Tspyl1, H2afz, Nap1l3, Ptbp2, Mbnl1, Nap1l5, Elp2, Xpo7, Sip1, Smarca2, Arpc4, Caly, Prpf31, Tmem70, Ipo5, Tppp, 1110017D15Rik, Ipo11, Synj1, Celf4, Picalm, Eid2	8	0.236837		Hells, Srpk2, H2afy, Tubd1, Rpl24, Tnpo1, Hist1h4k, Hist1h2bk	14	0.0362391	O	Musk, Tuba3a, H2afy, Lsm2, 1110017D15Rik, Ipo4, Synj1, Mtss1, Ipo13, Picalm, Tnpo1, Hist1h3c, Hist1h2ak, H3f3c
512	nucleobase, nucleoside, nucleotide and nucleic acid biosynthetic process	6	0.442493		Adcy8, Atp7b, Atp13a3, Atp6v0d2, Gucy2f, Rrm2b	3	0.962072		Adssl1, Npr1, Atp5l					7	0.0978722		Adsl, Rrm1, Umps, Ctps, Atp5d, Mthfd1, Prpsap2	7	0.961468		Adcy8, Atp6v0e, Atp7a, Ctps2, Nme4, Qprt, Atp11c	25	0.00890655	O	Atp2a2, Atp2b2, Atp6v1a, Atp6v1b2, Atp6v0d1, Atp6v1e1, Atp6v0a1, Hprt, Nme1, Prps1, Rrm1, Ctps, Gucy1b3, Atp6v1c1, Atp2b1, Atp6v1d, Atp6v1h, Prps2, Nmnat2, Atp5g3, Atp1a3, Tbpl1, Dctd, Atp2b3, Atp2b4	4	0.788345		Atp1b1, Atp5e, Thtpa, Atp2b3	10	0.161098		Aprt, Atp2b2, Nme2, Atp1a4, Atp8a2, Ctps2, Entpd8, Nmnat3, Ampd2, Pth2, Gm5566
514	nucleosome organization	4	0.282518		Cebpg, Hist2h2aa1, Hist1h2af, Hist1h2ai	5	0.162226		H1f0, Hist1h4c, Hist1h4k, Gm11276, Hist1h2bk, Hist2h2aa2					7	0.00222393	O	Hist2h3c1, Hp1bp3, Smarca4, H2afy, Nasp, Hist1h1a, Hist1h3g	2	0.991034		H3f3a, H2afj	7	0.578373		Nap1l2, Smarca4, Tspyl1, H2afz, Nap1l3, Nap1l5, Smarca2	3	0.529054		H2afy, Hist1h4k, Hist1h2bk	4	0.484808		H2afy, Hist1h3c, Hist1h2ak, H3f3c
515	appendage morphogenesis	3	0.774212		Lrp4, Zbtb16, Zfp697	11	0.00140095	O	Alx3, Alx4, Bmp4, Crabp2, Dlx5, Dlx6, Msx1, Prrx2, Wnt7a, Rarb, Sp8									12	0.0840139		Atp7a, Ctnnb1, Fgfr1, Gna12, Notch2, Pcsk5, Prrx1, Ski, Tulp3, Fbxw4, Rdh10, Chd7	7	0.908153		Fmn1, Gnaq, Gnas, Smarca4, Mbnl1, Lmbr1, Impad1
516	limb morphogenesis	3	0.774212		Lrp4, Zbtb16, Zfp697	11	0.00140095	O	Alx3, Alx4, Bmp4, Crabp2, Dlx5, Dlx6, Msx1, Prrx2, Wnt7a, Rarb, Sp8									12	0.0840139		Atp7a, Ctnnb1, Fgfr1, Gna12, Notch2, Pcsk5, Prrx1, Ski, Tulp3, Fbxw4, Rdh10, Chd7	7	0.908153		Fmn1, Gnaq, Gnas, Smarca4, Mbnl1, Lmbr1, Impad1
517	embryonic appendage morphogenesis	3	0.688203		Lrp4, Zbtb16, Zfp697	11	0.000367782	O	Alx3, Alx4, Bmp4, Crabp2, Dlx5, Dlx6, Msx1, Prrx2, Wnt7a, Rarb, Sp8									10	0.127174		Ctnnb1, Fgfr1, Gna12, Notch2, Prrx1, Ski, Tulp3, Fbxw4, Rdh10, Chd7	6	0.898256		Gnaq, Gnas, Smarca4, Mbnl1, Lmbr1, Impad1
518	embryonic forelimb morphogenesis					4	0.0223731	O	Alx3, Alx4, Crabp2, Wnt7a									2	0.743817		Ctnnb1, Rdh10
519	embryonic hindlimb morphogenesis					4	0.0223731	O	Alx3, Alx4, Wnt7a, Rarb									2	0.743817		Ctnnb1, Chd7	3	0.536963		Gnas, Smarca4, Lmbr1
520	forelimb morphogenesis					4	0.0383847	O	Alx3, Alx4, Crabp2, Wnt7a									2	0.812072		Ctnnb1, Rdh10
521	tube morphogenesis	4	0.790577		Edn1, Nr4a3, Vegfa, Ovol2	13	0.00306858	O	Bmp4, Csf1, Gbx2, Gja1, Gpc3, Foxd1, Kdr, Smad3, Etv4, Pgf, Zic3, Tsc1, Npnt									21	0.0031794	O	Adm, Ar, Bcl2l11, Bmp7, Ddr1, Ctnnb1, Cd44, Dag1, Ednra, Enah, B4galt1, Gja1, Gna13, Pdpn, Pxn, Sema5a, Tgfb1, Tgif1, Vangl2, Rdh10, Rgma	9	0.969427		Btrc, Cfc1, Dlg1, Fzd3, Lmo4, Nup50, Nrp1, Map3k7, Nckap1	5	0.562917		B4galt1, Lbx1, Lmo4, Tgif1, Wnt3a	9	0.232155		Kat2a, Hhex, Lbx1, Notch4, Nup50, Nrp1, Pitx2, Pml, T
523	endocrine system development					7	0.0150721	O	Bmp4, Drd2, Isl1, Smad3, Mdk, Sox2, Nkx2-1					2	0.723756		Nf1, Kdm1a	6	0.435148		Clu, Hes1, Mdk, Pax6, Sox2, Tgfbr1	5	0.84028		Creb1, Ly6e, Cited2, Neurod1, Insm1					4	0.449285		Hhex, Nkx2-2, Pitx2, Hnf1b
524	exocrine system development					2	0.687005		Egfr, Igf2									8	0.0102321	O	Bmp7, Ctnnd1, Dag1, Fgfr1, Pax6, Sox4, Xbp1, Twsg1	2	0.967836		Nrp1, Rab26					3	0.411838		Clcn2, Foxc1, Nrp1
525	segmentation					3	0.446954		Smad3, Ifitm1, Tbx18													4	0.819525		Pcdh8, Prkdc, Nckap1, Ripply2	5	0.0362064	O	Prkdc, Wnt3a, Pofut1, Ripply2, Ripply1	7	0.0100118	O	Kat2a, Meox1, Foxc1, Myf6, Psen2, T, Mllt3
526	tube development	8	0.46879		Bdnf, Dhcr7, Edn1, Nr4a3, Vegfa, Ovol2, Zfp697, Rxfp1	17	0.00304819	O	Bmp4, Csf1, Fgfr4, Gbx2, Gja1, Gpc3, Foxd1, Kdr, Smad3, Etv4, Pgf, Nkx2-1, Zic3, Tsc1, Foxp2, Npnt, Rarb	2	0.896266		Capza2, Cfl1	3	0.949514		Nfib, Tab1, Grlf1	33	0.000114454	O	Adm, Ar, Atp7a, Bcl2l11, Bmp7, Ddr1, Ctnnb1, Cd44, Cebpa, Cux1, Dag1, Ednra, Enah, Fgf1, Fgf2, Fgfr1, Gdf11, B4galt1, Gja1, Gna13, Pdpn, Hes1, Smad2, Pcsk5, Pxn, Sema5a, Tgfb1, Tgfb3, Tgif1, Sall1, Vangl2, Rdh10, Rgma	20	0.724879		Bdnf, Bmpr2, Btrc, Cfc1, Dlg1, Fzd3, Hsd11b1, Lmo4, Nfib, Nup50, Nrp1, Ppp3r1, Rbp4, Zfpm2, Map3k7, Mapk8ip3, Nckap1, l7Rn6, Hopx, Rxfp1	8	0.406551		B4galt1, Lbx1, Lipa, Lmo4, Aldh1a2, Tgif1, Wnt3a, Robo2	14	0.120488		Clcn2, Ctgf, Kat2a, Hhex, Lbx1, Man2a1, Foxc1, Notch4, Nup50, Nrp1, Pitx2, Pml, Psen2, T
527	growth	5	0.695746		Dhcr7, Gdf9, Arid5b, Gjc3, Lrp4	7	0.446707		Bmp4, Csf1, Emp3, Gja1, Smad3, Foxp2, Smo					5	0.444926		Dcx, Mtpn, Ptpn11, Smarca4, Prpf19	25	0.000546014	O	Adm, Ar, Bmp7, Bmpr1b, Dclk1, Emp1, Emp3, Gdf11, Gja1, Inhbb, Lamb2, Smad2, Ninj1, Notch2, Plaur, Cyfip1, Sox9, Tgfb1, Tgfb2, Tgfb3, Tgfbr3, Timp3, Zfx, Rdh10, Tenc1	10	0.976426		Bcl2l1, Mtpn, Ly6e, Rxrb, Slc1a2, Smarca4, Ube3a, Socs5, Foxo3, Safb	4	0.828793		Cyfip1, Nbn, Ninj2, Ints1	11	0.126494		App, Kat2a, Foxc1, Ppard, Psen2, Pten, Rxra, Sox15, Tal2, Ube3a, Prpf19
528	regulation of growth	7	0.595604		Adrb2, Cish, Gdf9, Cyr61, Igfbp3, Zmat3, Tnfrsf12a	12	0.101768		Arx, Csf1, Drd2, Ghr, Gpc3, Igfbp4, Ngf, Ntn1, Stat5b, Ikzf1, Cacna2d2, Cda					4	0.833971		Ahsg, Ptpn11, Sod1, Pak2	25	0.019906	O	Adrb2, Apoe, Ar, Bcl2l11, Ddr1, Cd81, Socs3, Fgfr1, Cyr61, Igfbp5, Myd88, Ntn1, Pla2g2a, Sgpl1, Stat3, Tgfb1, Tgfb2, Ikzf1, Igfbp7, Socs6, Sfn, Csda, Actl6a, Sertad2, Chd7	25	0.241755		Atrn, Creb1, Celf1, Dlg1, Igfbp3, Krt17, Nov, Nrp1, Pik3ca, Rbp4, Sema4f, Morf4l1, Zmat3, Cspg5, Brms1l, Nell2, Tro, Socs5, Armc10, Mcts1, Hopx, Sbf1, Spnb4, Ankrd26, Vgf	11	0.0744838		Alox12, Ifng, Igfbp4, Il3, Nedd9, Pik3ca, Prox1, Zmat3, Socs4, 1600027N09Rik, Ppan	14	0.101619		App, Socs3, Ctgf, Hlx, Foxc1, Nrp1, Musk, Pml, Stat3, Stat5a, Tshr, Tnfrsf12a, Pak2, Htra4
529	regulation of locomotion	3	0.75265		Apc, Itgb3, Pik3r1	10	0.00362326	O	Adora2a, Col18a1, Csf1, Drd2, Htr2c, Ntn1, Sst, Tie1, Nexn, Egfl7					2	0.860296		Cdk5, Nf1	14	0.0143865	O	Adora3, Gab1, Gna13, Pdpn, Lama4, Myo1f, Ntn1, Pax6, Rras, Tgfbr3, Trip6, Map3k1, Clic4, Nexn	9	0.666326		Cdk5, Drd1a, Htr2c, Pik3r1, Ptp4a1, Snca, Thy1, Kiss1r, Egfl7	3	0.727676		Ager, Jub, Lama2	6	0.324193		Lama3, Pitx2, Pten, Rac1, Tshr, Angptl3
530	negative regulation of locomotion					5	0.0103362	O	Adora2a, Drd2, Htr2c, Tie1, Egfl7									3	0.562566		Rras, Tgfbr3, Clic4	4	0.458731		Htr2c, Thy1, Kiss1r, Egfl7
531	positive regulation of multicellular organism growth					4	0.0383847	O	Csf1, Drd2, Stat5b, Ikzf1									2	0.812072		Ikzf1, Chd7	4	0.370466		Creb1, Celf1, Dlg1, Spnb4					2	0.609791		Stat5a, Tshr
532	regulation of gene expression, epigenetic													6	0.0078597	O	Mbd3, Rbm3, Smarca4, H2afy, Snd1, Smchd1	2	0.986978		Kcnq1, Xist	6	0.671798		Mecp2, Trim27, Smarca4, Ube2b, Sirt3, Glmn	4	0.221096		Hells, Zfp57, H2afy, Piwil2
533	wound healing					4	0.608396		Gja1, Tfpi, Thbd, P2ry12					5	0.136561		Anxa5, Mtpn, Nf1, F13a1, Myh10	23	6.7494e-07	O	Anxa5, Rab27a, Serping1, Entpd2, Cd44, Elk3, F2rl1, F3, B4galt1, Gja1, Gna13, Mst1, Ninj1, Notch2, Plaur, Ppara, Tgfb1, Tgfb2, Timp3, Klf6, Map3k1, Efemp2, P2ry12	5	0.982522		Mtpn, Gp1bb, Pldn, F12, Dtnbp1	7	0.0459959	O	F13b, F3, B4galt1, Jub, Pou2f3, Procr, Ninj2	7	0.185493		C9, Klkb1, Ppard, Sox15, Tfpi, Efemp2, Dtnbp1
534	T cell activation	4	0.539891		Apc, Icosl, Hs1bp3, Lig4	7	0.10569		Cd74, Il15, Smad3, Rps6, Stat5b, Ikzf1, Bcl11b									17	0.00149676	O	Rab27a, Atp7a, Ctnnb1, Fas, Fyn, H2-M3, H2-DMa, Cd74, Itgam, Itgb2, Ptprc, Sox4, Sykb, Tgfb1, Ikzf1, Patz1, Itpkb	9	0.723184		Cacnb4, Dlg1, Fkbp1a, Fkbp1b, Hspd1, Prkdc, Bcl11b, Themis, Lig4	2	0.934945		Cd3e, Prkdc	6	0.365059		Cd28, Il15, Psen2, Ptpn22, Spn, Stat5a
536	neurotransmitter metabolic process					5	0.00133651	O	Gad1, Gad2, Th, Slc5a7, Abat					2	0.274556		Comt1, Abat	2	0.671783		Comt1, Prima1	3	0.430084		Gad1, Naalad2, Abat
537	neurotransmitter biosynthetic process					4	0.000206488	O	Gad1, Gad2, Th, Slc5a7
538	tissue regeneration																	4	0.0314748	O	Gja1, Ninj1, Plaur, Timp3
539	regulation of protein import into nucleus													3	0.0569264		Faf1, Nf1, Prdx1	5	0.0396097	O	Tgfb1, Tgfb3, Trip6, Uaca, Flna
540	regulation of phosphorylation	9	0.414183		Fabp4, Apc, Apoa1, Cish, Edn1, Igfbp3, Met, Trib3, Dgkh	11	0.288958		Adora2a, Bmp4, Csf1, Egfr, Ghr, Cd74, Mdfi, Tgfa, Tsc1, Ppp1r14a, Dgkk					9	0.142225		Cdk5, Egfr, Nf1, Nup62, Pdcd4, Ptpn11, Sod1, Tab1, Ppp1r9b	29	0.00870163	O	Atp7a, Bard1, Bmp7, Cbs, Cd81, Cdc25b, Cdkn1a, Socs3, Efna1, Fgf1, Fgf2, Gab1, Hcls1, Ptpn6, Hgf, Cd74, Mdfic, Lyn, Ptprc, Pxn, Sykb, Tgfb3, Map2k3, Map3k1, Lats2, Sfn, Plce1, Dgkd, Rgma	27	0.305677		Aplp2, Bmpr2, Rb1cc1, Cdc42, Cdk5, Dgka, Dlg1, Fkbp1a, Aktip, Grm1, Hmgcr, Htr2a, Igfbp3, Pdcd4, Prkar1a, Prkar1b, Prkar2b, Thy1, Ube2b, Map2k1, Mapk8ip3, Rapgef4, Agk, Spred1, Glmn, Agap2, Dgkb	10	0.229407		Cd3e, Hipk3, Ifng, Il3, Ins2, Prkar2a, Grk1, Traf3ip1, Tnxb, Il31ra	8	0.872122		App, Socs3, Hmgcr, Hpx, Il5, Psen2, Rac1, Cerkl
541	taxis	3	0.74813		Cyr61, Ccl6, Ccl9	4	0.589937		Cx3cr1, Fcer1g, Ccl12, Cmtm7									17	0.000759453	O	C3ar1, Ccr1, Cx3cr1, Fpr1, Cyr61, Itgam, Itgb2, Ptafr, Robo3, Ccl12, Ccl3, Ccl4, Tgfb2, Prok2, Cmtm6, Cmtm3, Cmtm7					2	0.92323		Ifng, Robo2	2	0.977871		Ccr8, Rac1
542	biogenic amine biosynthetic process					4	0.0460499	O	Odc1, Th, Slc5a7, Amd2									3	0.52611		Atp7a, Tgfb2, Bbox1	3	0.688536		Sms, Snca, Adc
543	ear morphogenesis	3	0.555999		Edn1, Nr4a3, Clic5	8	0.00520915	O	Dlx5, Dlx6, Gbx2, Otx2, Prrx2, Sox2, Zic1, Tshz1									4	0.842167		Fgfr1, Prrx1, Sox2, Chd7	5	0.869198		Atp2b2, Fzd3, Gjb6, Foxg1, Clic5	4	0.258225		Atoh1, Col11a1, Otx2, Wnt3a	2	0.929619		Atp2b2, Otop1
544	inner ear morphogenesis	2	0.809173		Nr4a3, Clic5	7	0.0108021	O	Dlx5, Dlx6, Gbx2, Otx2, Prrx2, Sox2, Zic1									4	0.774338		Fgfr1, Prrx1, Sox2, Chd7	4	0.913571		Atp2b2, Fzd3, Foxg1, Clic5	4	0.202964		Atoh1, Col11a1, Otx2, Wnt3a	2	0.903554		Atp2b2, Otop1
545	odontogenesis of dentine-containing tooth	2	0.636736		Runx2, Lrp4	7	0.000890809	O	Amelx, Bmp4, Dlx1, Dlx2, Lhx8, Sostdc1, Smo									4	0.449482		Bcl2l11, Bmp7, Ctnnb1, Itga6	2	0.967836		Sostdc1, Pgp					2	0.760641		Foxc1, Edaradd
546	odontogenesis	2	0.670962		Runx2, Lrp4	7	0.00146951	O	Amelx, Bmp4, Dlx1, Dlx2, Lhx8, Sostdc1, Smo									4	0.511717		Bcl2l11, Bmp7, Ctnnb1, Itga6	2	0.977013		Sostdc1, Pgp					3	0.458843		Foxc1, Pitx2, Edaradd
548	fear response																					8	0.000449301	O	Bdnf, Drd1a, Grik2, Mecp2, Vdac1, Vdac3, Grm7, Gabra5
549	ovulation cycle					5	0.0442981	O	Kdr, Lepr, Lfng, Stat5b, Nkx2-1									3	0.791881		Bmpr1b, Lfng, Zfx	4	0.752367		Bcl2l1, Ube3a, Foxo3, Vgf	2	0.676262		Lepr, Lfng	4	0.22586		Dmc1, Foxc1, Stat5a, Ube3a
551	chordate embryonic development	6	0.977961		Cebpb, Edn1, Cyr61, Ovol2, Satb2, Lig4	25	0.000751063	O	Alx3, Alx4, Bmp4, Dab2, Dlk1, Dlx1, Dlx2, Egfr, Gbx2, Gja1, Insl3, Krt8, Smad3, Mdfi, Msx1, Prrx2, Sox8, Tcf7, Pcdh12, Tsc1, Ifitm1, Tbx18, Hba-a2, Smo, Amd2	2	0.973615		Cfl1, Kif3a	13	0.0703426		Egfr, Prmt1, Mbd3, Nf1, Smarca4, Mapk1, Prpf19, Nasp, Tab1, Ubr3, Myh10, Kdm1a, Grlf1	43	0.000809743	O	Adm, Ar, Bcl2l11, Capn2, Runx1, Cebpa, Socs3, Ednra, Enah, Fgfr1, Gab1, Gja1, Gna12, Gna13, Hc, Hes1, Cyr61, Itgb1, Smad2, Pax6, Pcsk5, Plcd1, Prrx1, Tcf7l2, Zeb1, Tcfeb, Tgfb3, Tgfbr1, Tgfbr3, Tgif1, Tulp3, Vcam1, Ybx1, Csda, Ifitm1, Vangl2, Rdh10, Lims1, Rbbp8, Ece1, Phgdh, Rgma, Chd7	39	0.246411		Adam10, Atp6v0a1, Bcl2l1, Cited1, Dlg1, Eno1, Fzd3, Gnas, Lmo4, Ly6e, Mafg, Cited2, Msh2, Nmt1, Nup50, Pcdh8, Prkdc, Psmc3, Ptprr, Rbp4, Smarca4, Ube2b, Zfand5, Zfpm2, Dnajb6, Map2k1, Map3k7, Mapk1, Mapk8ip3, Nckap1, Mbnl1, Ubr3, Hopx, Med21, Srsf1, Satb2, Ccnb1, Lig4, Ripply2	15	0.112632		Col11a1, Dab2, Grb2, Grn, Hba-a1, Lmo4, Prkdc, Tgif1, Wnt3a, Nbn, Ints1, Hinfp, Pofut1, Ripply2, Ripply1	17	0.369899		Acvrl1, Amd1, Socs3, Kat2a, Man2a1, Meox1, Foxc1, Myf6, Myh6, Nup50, Pitx2, Psen2, T, Hnf1b, Tead4, Prpf19, Cerkl
552	camera-type eye development	7	0.0981248		Apc, Cryab, Vegfa, Cln8, Aldh1a3, Bhlhe22, Gjc3	15	1.57734e-05	O	Bmp4, Col8a1, Smad3, Meis1, Six3, Sox1, Sox2, Th, Ikzf1, Bcl11b, Rpl24, Foxp2, Nhs, Ephb1, Col8a2					4	0.403993		Nf1, Bcl11b, Myh10, Grlf1	20	0.000268243	O	Bmp7, Bmpr1b, Ctnnb1, Col8a1, Cryab, Crygs, Gdf11, Hmgn1, Maf, Pax6, Sox2, Zeb1, Tgfb1, Tgif1, Tulp3, Ikzf1, Map3k1, Twsg1, Rdh10, Chd7	8	0.90576		Dlg1, Neurod1, Prph2, Rbp4, Thy1, Aldh1a3, Bcl11b, Abi2	7	0.0819561		Pou2f1, Prox1, Aldh1a2, Tgif1, Grk1, Pvrl3, Rpl24	3	0.940194		Ephb2, Foxc1, Pitx2
555	extracellular structure organization	7	0.156533		Cyr61, Tnr, Col5a3, Lrp4, Olfml2b, Rxfp1, Ecm2	11	0.008952	O	Serpinh1, Mia1, Col18a1, Col3a1, Mmp9, Vtn, Wnt7a, Cacna2d2, Tsc1, Emilin1, Npnt					5	0.26972		Anxa2, Nf1, Smarca4, Tfip11, Nlgn3	17	0.0169413	O	Atp7a, Anxa2, Ctnnb1, Eln, Erbb2, B4galt1, Cyr61, Lgals3, Tnfrsf11b, Tgfb2, Tgfbr1, Tnc, Ccdc80, Lamc1, Vwa1, Abi3bp, Ecm2	12	0.658788		Aplp2, Atp2b2, Cacnb4, Cdh2, Drp2, Mecp2, Nrxn1, Nrxn3, Pak1, Smarca4, Gphn, Rxfp1	6	0.264113		Ambn, Col11a1, B4galt1, Tnxb, Adamtsl4, P2rx2	8	0.249275		App, Atp2b2, Fbln1, Foxc1, Nrxn1, Musk, A930038C07Rik, Egflam
556	positive regulation of apoptosis	9	0.260582		Adrb2, Apc, Cebpb, Cebpg, Grin2a, Igfbp3, Aldh1a3, Zbtb16, Rrm2b	9	0.38505		Adora2a, Col18a1, Ido1, Lst1, Mmp9, Klf10, Nupr1, Aifm2, Rarb					6	0.446496		Cdk5, Faf1, Pdia3, Nf1, Prdx1, Ctnnbl1	32	8.24573e-05	O	Adrb2, Apoe, Rab27a, Bard1, Bcl2l11, Bmp7, Casp2, Casp6, Fas, B4galt1, Ptpn6, Hipk2, Hmox1, Id3, Inpp5d, Lst1, Notch2, Ptprc, S100b, Tex261, Tgfb1, Tgfb2, Tgfb3, Tgfbr1, Sh3glb1, Stk3, Nupr1, Trp53inp1, B230120H23Rik, Uaca, Wwox, Sp110	18	0.786329		Bcl2l1, Bnip3, Cdk5, Epha7, Grin1, Grin2a, Igfbp3, Prkdc, Mapk8, Mapk9, Serinc3, Arhgef7, Foxo3, Aldh1a3, Eef1e1, Nudt2, Tfpt, Csrnp3	7	0.51303		Cd3e, Fcgr1, B4galt1, Prkdc, Wwox, Khdc1b, Adamtsl4	9	0.617839		C9, Cd28, Pml, Psen2, Pten, Spn, Xpa, Mtch1, Wwox
557	negative regulation of apoptosis	11	0.0686628		Apc, Bdnf, Cebpb, Pik3r1, Traf2, Vegfa, Cln8, Atf5, Aars, Pak7, Lig4	16	0.00292305	O	Adora2a, Cx3cr1, Dlx1, Fcer1g, Hspa1b, Ido1, Cd74, Msx1, Ngf, Ntrk1, Rps6, Snai2, Stat5b, Angptl4, Bcl11b, Smo	3	0.603696		Eef1a2, Aars, Pak7	3	0.926859		Nup62, Sod1, Bcl11b	26	0.00477617	O	Bard1, Bcl6, Btg2, Casp2, Ctnna1, Cdkn1a, Cflar, Clu, Cx3cr1, Fas, Fgfr1, Hgf, Hipk2, Cd74, Rock1, Sod2, Serpinb9, Tgfb3, Tgfbr1, Timp1, Tnfsf13b, Bag3, Prok2, Csda, Foxo1, Angptl4	32	0.00534748	O	Atg5, Api5, Bcl2l1, Bdnf, Bnip3, Rb1cc1, Dnajc5, Tsc22d3, Grik2, Grin1, Itsn1, Mecp2, Cited2, Msh2, Neurod1, Nefl, Pik3ca, Pik3r1, Prnp, Snca, Ube2b, Ywhah, Map3k7, Mapk8, Tax1bp1, Gsk3b, Bcl11b, Atg7, Sncb, Rasa1, Mkl1, Lig4	8	0.314911		Alox12, Bag1, Cidea, Hells, Il3, Pik3ca, Ints1, Hspa1a	9	0.575935		Rhoa, Kras, Foxc1, Nme2, Psen2, Pten, Stat5a, Apip, Tex11, Gm5566
558	regulation of programmed cell death	20	0.0908118		Adrb2, Apc, Bdnf, Cebpb, Cebpg, Grin2a, Igfbp3, Pik3r1, Traf2, Vegfa, Cln8, Aldh1a3, Atf5, Ank2, Card14, Aars, Zbtb16, Pak7, Lig4, Rrm2b	27	0.00773656	O	Adora2a, Alx3, Alx4, Col18a1, Cx3cr1, Dlx1, Fcer1g, Hspa1b, Ido1, Cd74, Lst1, Mmp9, Msx1, Ngf, Ntrk1, Rps6, Snai2, Stat5b, Tcf7, Klf10, Nupr1, Angptl4, Bcl11b, 2610018G03Rik, Aifm2, Rarb, Smo	3	0.953635		Eef1a2, Aars, Pak7	11	0.527272		Cdk5, Faf1, Pdia3, Nf1, Nup62, Prdx1, Sod1, Bcl11b, Actn4, Ctnnbl1, Bat3	61	7.86989e-06	O	Adrb2, Apoe, Rab27a, Atp7a, Bard1, Bcl6, Bcl2l11, Bmp7, Btg2, Casp2, Casp6, Ctnna1, Cdkn1a, Cflar, Clu, Cx3cr1, Fas, Fgf2, Fgfr1, B4galt1, Ptpn6, Hgf, Hipk2, Hmox1, Id3, Cd74, Inpp5d, Lst1, Mcl1, Notch2, Ptprc, Rock1, S100b, Sod2, Sox9, Serpinb9, Tex261, Tgfb1, Tgfb2, Tgfb3, Tgfbr1, Timp1, Tnfrsf10b, Tnfsf13b, Bag3, Prok2, Sh3glb1, Stk3, Nupr1, Csda, Foxo1, Angptl4, Actn4, Trp53inp1, B230120H23Ri…	56	0.0668112		Atg5, Api5, Bcl2l1, Bcl2l2, Bdnf, Bnip3, Rb1cc1, Cdk5, Dnajc5, Epha7, Tsc22d3, Grik2, Grin1, Grin2a, Gspt1, Igfbp3, Itsn1, Mecp2, Cited2, Msh2, Neurod1, Nefl, Pik3ca, Pik3r1, Prkdc, Prnp, Psme3, Snca, Ube2b, Ywhah, Map3k7, Mapk8, Mapk9, Serinc3, Tax1bp1, Arhgef7, Foxo3, Gsk3b, Aldh1a3, Bcl11b, Moap1, Eef1e1, Nudt2, Pgp, Bag4, Tfpt, Ift57, Atg7, Csrnp3, Sncb, Grm7, Ank2, Rasa1, Mkl1, Lig4, LOC1002…	17	0.224969		Alox12, Bag1, Cd3e, Cidea, Fcgr1, B4galt1, Hells, Il3, Ins2, Pik3ca, Prkdc, Ints1, Wwox, Khdc1b, Hspa1a, Adamtsl4, Nlrp12	21	0.451766		Rhoa, C9, Cd28, Kat2a, Kras, Foxc1, Nme2, Pml, Psen2, Pten, Spn, Stat5a, Traf5, Xpa, Apip, Mtch1, Bcl2l14, Nmnat3, Wwox, Tex11, Plcg2, Gm5566
559	positive regulation of programmed cell death	9	0.267526		Adrb2, Apc, Cebpb, Cebpg, Grin2a, Igfbp3, Aldh1a3, Zbtb16, Rrm2b	9	0.39592		Adora2a, Col18a1, Ido1, Lst1, Mmp9, Klf10, Nupr1, Aifm2, Rarb					6	0.463138		Cdk5, Faf1, Pdia3, Nf1, Prdx1, Ctnnbl1	33	3.98791e-05	O	Adrb2, Apoe, Rab27a, Bard1, Bcl2l11, Bmp7, Casp2, Casp6, Cdkn1a, Fas, B4galt1, Ptpn6, Hipk2, Hmox1, Id3, Inpp5d, Lst1, Notch2, Ptprc, S100b, Tex261, Tgfb1, Tgfb2, Tgfb3, Tgfbr1, Sh3glb1, Stk3, Nupr1, Trp53inp1, B230120H23Rik, Uaca, Wwox, Sp110	18	0.796823		Bcl2l1, Bnip3, Cdk5, Epha7, Grin1, Grin2a, Igfbp3, Prkdc, Mapk8, Mapk9, Serinc3, Arhgef7, Foxo3, Aldh1a3, Eef1e1, Nudt2, Tfpt, Csrnp3	7	0.516919		Cd3e, Fcgr1, B4galt1, Prkdc, Wwox, Khdc1b, Adamtsl4	9	0.62685		C9, Cd28, Pml, Psen2, Pten, Spn, Xpa, Mtch1, Wwox
560	negative regulation of programmed cell death	11	0.0761424		Apc, Bdnf, Cebpb, Pik3r1, Traf2, Vegfa, Cln8, Atf5, Aars, Pak7, Lig4	16	0.00355334	O	Adora2a, Cx3cr1, Dlx1, Fcer1g, Hspa1b, Ido1, Cd74, Msx1, Ngf, Ntrk1, Rps6, Snai2, Stat5b, Angptl4, Bcl11b, Smo	3	0.615019		Eef1a2, Aars, Pak7	3	0.932044		Nup62, Sod1, Bcl11b	27	0.00316293	O	Bard1, Bcl6, Btg2, Casp2, Ctnna1, Cdkn1a, Cflar, Clu, Cx3cr1, Fas, Fgfr1, Hgf, Hipk2, Cd74, Rock1, Sod2, Serpinb9, Tgfb3, Tgfbr1, Timp1, Tnfsf13b, Bag3, Prok2, Csda, Foxo1, Angptl4, Plcg2	32	0.00720983	O	Atg5, Api5, Bcl2l1, Bdnf, Bnip3, Rb1cc1, Dnajc5, Tsc22d3, Grik2, Grin1, Itsn1, Mecp2, Cited2, Msh2, Neurod1, Nefl, Pik3ca, Pik3r1, Prnp, Snca, Ube2b, Ywhah, Map3k7, Mapk8, Tax1bp1, Gsk3b, Bcl11b, Atg7, Sncb, Rasa1, Mkl1, Lig4	8	0.337882		Alox12, Bag1, Cidea, Hells, Il3, Pik3ca, Ints1, Hspa1a	10	0.458902		Rhoa, Kras, Foxc1, Nme2, Psen2, Pten, Stat5a, Apip, Tex11, Plcg2, Gm5566
561	positive regulation of gene-specific transcription																	7	0.0215821	O	Cebpa, Hes1, Smad2, Tcf3, Tcfeb, Tgfb3, Ikzf2	3	0.809231		Cited2, Mapre3, Taf9	2	0.580632		Irf4, Hinfp
562	negative regulation of protein complex disassembly	2	0.578629		Apc, Mtap1b													7	0.0166682	O	Capg, Mtap4, Scin, Spnb2, Lima1, Mid1ip1, Gsn	4	0.541283		Epb4.9, Mtap2, Mtap4, Spnb2
563	regulation of protein complex disassembly	2	0.654271		Apc, Mtap1b					2	0.306526		Capza2, Cfl1					7	0.0418943	O	Capg, Mtap4, Scin, Spnb2, Lima1, Mid1ip1, Gsn	6	0.260921		Epb4.9, Mtap2, Mtap4, Spnb2, Dstn, Eif5a
564	regulation of protein complex assembly									2	0.425221		Capza2, Arpc1a	4	0.107415		Capzb, Mapre1, Faf1, Actr3	9	0.0397326	O	Ahr, Arpc1b, Capg, Mapre1, Eln, Scin, Spnb2, Map3k1, Gsn	9	0.148094		Dlg1, Epb4.9, Fmn1, Spnb2, Arpc1a, Cand1, Tppp, Arpc5l, Rasa1
565	response to alkaloid					5	0.00920068	O	Adora2a, Drd2, Htr2c, Lepr, Abat					2	0.414443		Cdk5, Abat					9	0.0019924	O	Cdk5, Drd1a, Fkbp1a, Gnal, Grin1, Htr2c, Ppp5c, Ryr2, Abat
566	leukocyte degranulation																	4	0.0187754	O	Adora3, Rab27a, Myo1f, Lat2
567	positive T cell selection																	4	0.0187754	O	H2-DMa, Cd74, Ptprc, Itpkb
568	positive regulation of DNA binding																	9	0.00309153	O	Calm3, Cat, Hipk2, Ikbkb, Itgb2, Myd88, Rela, Tgfb1, Tgfbr3	2	0.970427		Calm1, Calm3, Ube2n	2	0.627167		Hipk3, Irf4
569	regulation of MAP kinase activity	2	0.874818		Met, Trib3	3	0.684127		Cd74, Mdfi, Tgfa					5	0.0613564		Nf1, Nup62, Pdcd4, Ptpn11, Sod1	15	0.000436549	O	Cbs, Cd81, Efna1, Gab1, Ptpn6, Hgf, Cd74, Mdfic, Ptprc, Pxn, Sykb, Tgfb3, Map2k3, Map3k1, Plce1	7	0.676239		Grm1, Hmgcr, Htr2a, Pdcd4, Map2k1, Mapk8ip3, Spred1	3	0.583436		Hipk3, Ins2, Tnxb
570	positive regulation of MAP kinase activity					3	0.493018		Cd74, Mdfi, Tgfa					2	0.651347		Ptpn11, Sod1	13	0.000163831	O	Cd81, Efna1, Gab1, Hgf, Cd74, Mdfic, Ptprc, Pxn, Sykb, Tgfb3, Map2k3, Map3k1, Plce1	4	0.863016		Grm1, Htr2a, Map2k1, Mapk8ip3
571	regulation of MAPKKK cascade	3	0.66578		Adrb2, Apc, Traf2									3	0.491236		Nf1, Prdx1, Pdcd4	16	0.000397991	O	Adrb2, Ar, Ctnnb1, Cbs, Fgfr1, Gab1, Ptpn6, Hipk2, Mdfic, Myd88, Ptprc, Sorbs3, Sykb, Timp2, Map3k1, Cdc42se1	5	0.947246		Grm1, Pdcd4, Map3k7, Mapk8ip3, Mapk8ip2	7	0.0209687	O	Grb2, Hipk3, Il3, Ins2, Fgf21, Tnxb, Dusp22
572	positive regulation of MAPKKK cascade																	9	0.00632696	O	Adrb2, Ar, Ctnnb1, Fgfr1, Gab1, Hipk2, Myd88, Ptprc, Sorbs3					3	0.297562		Il3, Fgf21, Dusp22
573	regulation of mRNA stability																	4	0.0391359	O	Zfp36l1, Zfp36l2, Mapkapk2, Zfp36
574	regulation of JUN kinase activity																	5	0.0339693	O	Cbs, Gab1, Mdfic, Sykb, Map3k1	2	0.827786		Pdcd4, Mapk8ip3	3	0.0842748		Hipk3, Ins2, Tnxb
575	regulation of neuron apoptosis	3	0.583968		Bdnf, Aars, Lig4	5	0.184189		Adora2a, Dlx1, Lst1, Ngf, Ntrk1					3	0.41432		Cdk5, Nf1, Sod1	6	0.528355		Atp7a, Hipk2, Lst1, Rock1, Tgfb2, Tgfb3	16	0.00157055	O	Bcl2l1, Bdnf, Cdk5, Dnajc5, Epha7, Grik2, Grin1, Itsn1, Mecp2, Msh2, Nefl, Snca, Sncb, Grm7, Rasa1, Lig4					3	0.764339		Rhoa, Kras, Nmnat3
576	negative regulation of neuron apoptosis	3	0.344953		Bdnf, Aars, Lig4	4	0.162818		Adora2a, Dlx1, Ngf, Ntrk1									3	0.81038		Hipk2, Rock1, Tgfb3	13	0.000467514	O	Bcl2l1, Bdnf, Dnajc5, Grik2, Grin1, Itsn1, Mecp2, Msh2, Nefl, Snca, Sncb, Rasa1, Lig4					2	0.825221		Rhoa, Kras
577	regulation of kinase activity	7	0.328687		Fabp4, Apc, Cish, Edn1, Met, Trib3, Dgkh	7	0.443647		Adora2a, Csf1, Cd74, Mdfi, Tgfa, Tsc1, Dgkk					7	0.124936		Cdk5, Nf1, Nup62, Pdcd4, Ptpn11, Sod1, Tab1	21	0.0113406	O	Cbs, Cd81, Cdc25b, Cdkn1a, Efna1, Fgf2, Gab1, Ptpn6, Hgf, Cd74, Mdfic, Ptprc, Pxn, Sykb, Tgfb3, Map2k3, Map3k1, Lats2, Sfn, Plce1, Dgkd	16	0.583203		Aplp2, Cdc42, Cdk5, Dgka, Dlg1, Grm1, Hmgcr, Htr2a, Pdcd4, Thy1, Map2k1, Mapk8ip3, Agk, Spred1, Agap2, Dgkb	3	0.939725		Hipk3, Ins2, Tnxb	5	0.898632		App, Hmgcr, Psen2, Rac1, Cerkl
578	ear development	4	0.466907		Bdnf, Edn1, Nr4a3, Clic5	9	0.00856618	O	Dlx5, Dlx6, Gbx2, Otx2, Pou3f4, Prrx2, Sox2, Zic1, Tshz1									9	0.285443		Bcl2l11, Ddr1, Cux1, Fgfr1, Hes1, Prrx1, Sox2, Rdh10, Chd7	6	0.927939		Atp2b2, Bdnf, Fzd3, Gjb6, Foxg1, Clic5	4	0.434796		Atoh1, Col11a1, Otx2, Wnt3a	2	0.973626		Atp2b2, Otop1
579	cellular protein complex assembly	2	0.931031		Tmod1, Lrp4	2	0.95346		Fbxo5, 1110017D15Rik					10	0.000123343	O	Calr, Cdk5, Tbca, Tubb4, Xpo7, Tubb6, Ipo11, Xpo1, Cse1l, Tnpo1	6	0.783542		Calr, Mbd2, Sept2, Tubb6, Flna, Gsn	17	0.012184	O	Cdk5, Fkbp4, Gas7, Pak1, Ptk2b, Elp2, Xpo7, Arpc4, Caly, Tmem70, Ipo5, Tppp, 1110017D15Rik, Ipo11, Synj1, Picalm, Eid2	2	0.921394		Tubd1, Tnpo1	9	0.0318268	O	Musk, Tuba3a, 1110017D15Rik, Ipo4, Synj1, Mtss1, Ipo13, Picalm, Tnpo1
580	modification-dependent macromolecule catabolic process	8	0.96694		Cish, Fbxl8, Usp2, Senp8, Fbxo47, Herc3, Usp43, Atg4c	7	0.996004		Pcolce, Usp18, Asb4, Fbxo5, Klhl13, Rps27a, Usp51	8	0.139361		Enc1, Ufd1l, Usp9x, Ube2g1, Ubl7, Cul2, Ube2o, Nploc4	15	0.0669568		Trip12, Anapc1, Psma2, Rnf2, Uba3, Uchl1, Usp10, Arih1, Psma1, Ppp2r5c, Uba2, Anapc4, Ubr3, Cdc16, Usp7	18	0.997903		Bard1, Socs3, Tbl1x, Tnfaip3, Fbxw4, Rnf19a, Socs6, Cdc26, Fbxo32, March8, 1700013N18Rik, Spsb1, Usp53, Pan2, Usp40, Usp3, March3, Fbxl7	89	2.73754e-12	O	Cacybp, Enc1, Usp15, Lnx1, Pias2, Usp34, Rad23b, Ranbp2, Siah2, Sumo3, Skp1a, Ube2m, Ube2b, Ube3a, Sumo1, Uchl1, Arih1, Rfwd2, Psma1, Cul1, Trim36, Usp25, Fbxw7, Fbxo16, Park2, Cdc23, Mkrn1, Uchl5, Sae1, Socs5, Rnf14, March7, Anapc5, Wsb2, Ube4b, Dda1, Map1lc3a, Erlec1, Atg10, Ube2w, Rnf128, Mkrn2, Ube2t, Herc4, Map1lc3b, Atg12, Wdr48, Rnf41, Tceb1, 1110018G07Rik, Ubr3, March5, Fbxo33, Ube2v2, Fb…	16	0.202142		Anapc1, Psmb5, Ranbp2, Usp39, Fbxo18, Rnf5, Usp14, Mkrn2, Socs4, Rnf149, Otub2, Nsmce2, Usp53, Otub1, Hace1, Siah3	22	0.214485		Aup1, Cd2ap, Socs3, Mdm2, Ranbp2, Ube3a, Uchl1, Amfr, Fbxo18, Rnf14, Rnf25, Wsb2, Cdc26, Map1lc3b, Ubr4, Rnf168, 1700013N18Rik, Asb7, Rnf144b, Yod1, March3, Trim63
581	macromolecular complex subunit organization	9	0.675023		Apc, Cav2, Cebpg, Hist2h2aa1, Tgm3, Tmod1, Lrp4, Hist1h2af, Hist1h2ai	12	0.437299		Pcbd1, H1f0, Cd74, Fbxo5, Rpl24, Cda, Taf4b, 1110017D15Rik, Hist1h4c, Hist1h4k, Gm11276, Hist1h2bk, Hist2h2aa2	2	0.957669		Capza2, Trim24	21	8.24378e-06	O	Anxa5, Calr, Cdk5, Eif3a, Hist2h3c1, Hp1bp3, Eif6, Rrm1, Smarca4, Tbca, Tubb4, H2afy, Nasp, Xpo7, Tubb6, Ipo11, Hist1h1a, Hist1h3g, Xpo1, Cse1l, Tnpo1	22	0.621391		Anxa5, Apoe, Calr, Enah, Stom, Fas, H2-DMa, H3f3a, Cd74, Mbd2, Nedd1, Sept2, Ptrf, C1qtnf1, Tubb6, Gopc, Atl3, Flna, Lamc1, Gsn, H2afj, Sbf2	49	0.000519126	O	Atp6v0a1, Cdk5, Celf1, Celf2, Srsf10, Fkbp4, Gas7, Hprt, Lnx1, Nap1l2, Pak1, Prnp, Ptk2b, Rrm1, Smarca4, Srpk2, Tspyl1, Spast, H2afz, Nap1l3, Ptbp2, Atl2, Mbnl1, Nap1l5, Elp2, Xpo7, Taf12, Sip1, Smarca2, Arpc4, Caly, Prpf31, Tmem70, Ipo5, Taf4b, Tppp, 1110017D15Rik, Atl1, Ipo11, Mtmr2, Synj1, Celf4, Taf9, Atpaf1, Picalm, Tbpl1, Gfm2, Eid2, Taf9b	13	0.147363		Abcg1, Hells, Srpk2, H2afy, Tubd1, Taf12, Rpl24, Pdss2, Brf1, Gtf2f1, Tnpo1, Hist1h4k, Hist1h2bk	20	0.0481476	O	Musk, Pml, Tuba3a, H2afy, Lsm2, Spast, Gtf2a1l, 1110017D15Rik, Ipo4, Synj1, Atl3, Lnx2, Mtss1, Etf1, Ipo13, Picalm, Tnpo1, Hist1h3c, Hist1h2ak, H3f3c
582	regulation of system process	9	0.119645		Adra1d, Adrb2, Apoa1, Bdnf, Cpeb1, Edn1, Grin2a, Ncf1, Slc8a1	14	0.0042381	O	Adora2a, Apoa2, Drd2, Gja1, Grin2d, Gsx2, Htr2c, Lst1, Ngf, Pbx3, Ptprm, Rasgrf1, Th, Cacna2d2	2	0.821135		Gls, Slc8a1	10	0.00954504	O	Apoa4, Cdk5, Nf1, Ctnnd2, Ntrk2, Ptpn11, Slc1a3, Sod1, Stxbp1, Nlgn3	12	0.666821		Adrb2, Gaa, Gja1, Gnai3, Inhbb, Lst1, Nos1, S100b, Tgfb2, Prok2, Sncaip, Cald1	35	2.50733e-05	O	Atp2a2, Atp2b2, Bdnf, Bmpr2, Cacna1b, Camk2a, Cdk5, Chrm3, Drd1a, Fkbp1b, Ncs1, Gls, Gnao1, Grik2, Grin1, Grin2a, Grm1, Grm8, Htr2a, Htr2c, Ica1, Mecp2, Ppp3ca, Rasgrf1, Ryr2, Snca, Bhlhe40, Thrb, Ncdn, Cspg5, Park2, Hopx, Grm5, Adrbk1, Rims1	4	0.848802		Calca, Cpeb1, Ifng, Lama2	10	0.251557		Atp2b2, Ephb2, Kras, Myh6, Ntrk2, Psen2, Star, Syngr1, Tlx3, Rims1
583	regulation of cellular component biogenesis									2	0.531826		Capza2, Arpc1a	4	0.208054		Capzb, Mapre1, Faf1, Actr3	13	0.00670592	O	Ahr, Arpc1b, Capg, Mapre1, Eln, Scin, Spnb2, Tgfb3, Tgfbr1, Map3k1, Synpo, Gsn, Kank2	11	0.175561		Dlg1, Epb4.9, Fmn1, Grin1, Mecp2, Spnb2, Arpc1a, Cand1, Tppp, Arpc5l, Rasa1	3	0.615009		Avil, Prox1, Kank3	4	0.591737		Rhoa, Musk, Pten, Rac1
585	positive regulation of molecular function	7	0.759951		Adrb2, Apoa1, Cish, Edn1, Met, Ptger3, Dgkh	11	0.346974		Adora2a, Csf1, Drd2, Gna15, Htr2c, Cd74, Mdfi, Rasgrf1, Tgfa, Hmgb2, Dgkk					6	0.632002		Cdk5, Nf1, Ptpn11, Sod1, Ncstn, Tab1	32	0.00294964	O	Adrb2, Atp7a, Calm3, Cat, Cd81, Cdc25b, Efna1, Fgf2, Gab1, Gm2a, Hgf, Hipk2, Cd74, Ikbkb, Itgb2, Mdfic, Myd88, Ptprc, Pxn, Rela, Sykb, Tgfb1, Tgfb3, Tgfbr3, Map2k3, Map3k1, Syde1, Uaca, Plce1, Serinc5, Dgkd, Plcg2	26	0.494531		Calm1, Calm3, Cdc42, Cdk5, Chrm3, Dgka, Dlg1, Drd1a, Aktip, Gnal, Gnaq, Gnas, Gnb1, Grm1, Gspt1, Htr2a, Htr2c, Rasgrf1, Thy1, Map2k1, Mapk8ip3, Agk, Ift57, Ube2n, Stim2, Agap2, Dgkb	5	0.927589		Calca, Hipk3, Ins2, Irf4, Khdc1b	12	0.476953		C9, Il5, Pml, Psen2, Ptger3, Rac1, Rgn, Tshr, Mtch1, Taar1, Cerkl, Plcg2
586	cellular protein catabolic process	9	0.953406		Cish, Cln8, Fbxl8, Usp2, Senp8, Fbxo47, Herc3, Usp43, Atg4c	7	0.997776		Pcolce, Usp18, Asb4, Fbxo5, Klhl13, Rps27a, Usp51	8	0.170041		Enc1, Ufd1l, Usp9x, Ube2g1, Ubl7, Cul2, Ube2o, Nploc4	17	0.0290477	O	Trip12, Anapc1, Psma2, Rnf2, Uba3, Uchl1, Usp10, Arih1, Psma1, Psmb3, Ppp2r5c, Uba2, Anapc4, Ncstn, Ubr3, Cdc16, Usp7	20	0.996689		Bard1, Socs3, Psmb9, Tbl1x, Tnfaip3, Fbxw4, Rnf19a, Socs6, Bace2, Cdc26, Fbxo32, March8, 1700013N18Rik, Spsb1, Usp53, Pan2, Usp40, Usp3, March3, Fbxl7	90	2.44539e-11	O	Adam10, Cacybp, Enc1, Usp15, Lnx1, Pias2, Usp34, Rad23b, Ranbp2, Siah2, Sumo3, Skp1a, Ube2m, Ube2b, Ube3a, Sumo1, Uchl1, Arih1, Rfwd2, Psma1, Cul1, Trim36, Usp25, Fbxw7, Fbxo16, Park2, Cdc23, Mkrn1, Uchl5, Sae1, Socs5, Rnf14, March7, Anapc5, Wsb2, Ube4b, Dda1, Map1lc3a, Erlec1, Atg10, Ube2w, Rnf128, Mkrn2, Ube2t, Herc4, Map1lc3b, Atg12, Wdr48, Rnf41, Tceb1, 1110018G07Rik, Ubr3, March5, Fbxo33, Ub…	16	0.265877		Anapc1, Psmb5, Ranbp2, Usp39, Fbxo18, Rnf5, Usp14, Mkrn2, Socs4, Rnf149, Otub2, Nsmce2, Usp53, Otub1, Hace1, Siah3	24	0.158499		Aup1, Cd2ap, Socs3, Mdm2, Psen2, Ranbp2, Ube3a, Uchl1, Amfr, Fbxo18, Rnf14, Rnf25, Wsb2, Cdc26, Map1lc3b, Ubr4, Rnf168, 1700013N18Rik, Psmb11, Asb7, Rnf144b, Yod1, March3, Trim63
587	cellular macromolecule catabolic process	9	0.983167		Cish, Cln8, Fbxl8, Usp2, Senp8, Fbxo47, Herc3, Usp43, Atg4c	8	0.998429		Cd36, Pcolce, Usp18, Asb4, Fbxo5, Klhl13, Rps27a, Usp51	9	0.144337		Enc1, Ufd1l, Usp9x, Aifm1, Ube2g1, Ubl7, Cul2, Ube2o, Nploc4	19	0.0229028	O	Trip12, Anapc1, Psma2, Rnf2, Sod1, Uba3, Uchl1, Usp10, Arih1, Psma1, Psmb3, Ppp2r5c, Uba2, Anapc4, Ncstn, Ubr3, Cdc16, Usp7, Ncbp1	28	0.964654		Apoe, Bard1, Zfp36l1, Zfp36l2, Socs3, Ldlr, Psmb9, Tbl1x, Tnfaip3, Zfp36, Fbxw4, Rnf19a, Socs6, Bace2, Lsm5, Cdc26, Fbxo32, March8, Pan3, 1700013N18Rik, Spsb1, Usp53, Pan2, Usp40, Usp3, March3, Zhx2, Fbxl7	93	1.72314e-09	O	Adam10, Bnip3, Cacybp, Enc1, Usp15, Lnx1, Pias2, Usp34, Rad23b, Ranbp2, Siah2, Sumo3, Skp1a, Ube2m, Ube2b, Ube3a, Sumo1, Uchl1, Arih1, Rfwd2, Psma1, Cul1, Trim36, Usp25, Fbxw7, Fbxo16, Park2, Cdc23, Pnrc2, Mkrn1, Uchl5, Sae1, Socs5, Rnf14, March7, Anapc5, Wsb2, Ube4b, Dda1, Map1lc3a, Erlec1, Atg10, Ube2w, Rnf128, Mkrn2, Ube2t, Herc4, Map1lc3b, Atg12, Wdr48, Rnf41, Tceb1, Ncbp2, 1110018G07Rik, Ubr…	18	0.249493		Cidea, Anapc1, Psmb5, Ranbp2, Usp39, Fbxo18, Rnf5, Usp14, Mkrn2, Socs4, Rnf149, Otub2, Nsmce2, Dnase1l1, Usp53, Otub1, Hace1, Siah3	32	0.0178593	O	Aup1, Cd2ap, Socs3, Dnase1, Dnase1l3, Mdm2, Psen2, Ranbp2, Ube3a, Uchl1, Amfr, Lsm2, Fbxo18, Rnf14, Rnf25, Wsb2, Cdc26, Map1lc3b, Ubr4, Rnf168, Pan3, 1700013N18Rik, Psmb11, Cln6, Asb7, Rnf144b, Yod1, Smg7, Oas2, March3, Zhx2, Trim63
589	cellular carbohydrate catabolic process	4	0.179592		Aldoc, Hk2, Pgam2, Dhtkd1					3	0.0915958		Aldoa, Eno2, Pfkp	6	0.00408692	O	Ldha, Ldhb, Pdha1, Pfkl, Pgls, Pdhb	5	0.488714		Gaa, Hk2, Pgam2, Pgls, H6pd	9	0.105612		Aldoa, Eno1, Gapdh, Gpi1, Mdh2, Mdh1, Pgk1, Pdhb, Dlat					4	0.33798		Bpgm, Pgk1, Glyr1, Dhtkd1
590	regulated secretory pathway																	5	0.00593808	O	Adora3, Rab27a, Myo1f, Lat2, Tmed10	2	0.663306		Cplx2, Steap2
591	T cell selection					2	0.448164		Cd74, Il15									6	0.00697355	O	Fas, H2-DMa, Cd74, Ptprc, Sykb, Itpkb									3	0.160446		Cd28, Il15, Spn
592	positive thymic T cell selection																	4	0.00958801	O	H2-DMa, Cd74, Ptprc, Itpkb
593	thymic T cell selection																	5	0.0103002	O	Fas, H2-DMa, Cd74, Ptprc, Itpkb									2	0.407013		Cd28, Spn
594	innate immune response	3	0.738879		C4b, Cebpg, Il1r1									4	0.293142		Apoa4, C3, Mif, Prdx1	19	6.18328e-05	O	Rab27a, Serping1, C1qa, C1qb, C1qc, C3, Cfi, Hc, Ptpn6, Il1r1, Masp1, Myd88, Tgfb1, C1s, C1ra, Clec7a, Sp110, Mavs, C1rl					4	0.453095		Cfd, Cfh, Fcgr1, C8a	2	0.976262		C9, Il1rap
595	development of primary sexual characteristics	2	0.923821		Cdh6, Vegfa	11	0.00064257	O	Gjb2, Insl3, Kdr, Lepr, Lfng, Lhx8, Sox2, Stat5b, Nkx2-1, Osr1, Hmgb2					2	0.844398		Ahsg, Sod1	10	0.171331		Ar, Bcl2l11, Bmpr1b, Lfng, Sox2, Sox9, Zfx, Csda, Rdh10, Chd7	7	0.850859		Bcl2l1, Bcl2l2, Msh2, Rbp4, Ube3a, Foxo3, Vgf	3	0.698674		Lepr, Lfng, Ren1	6	0.283895		Dhh, Dmc1, Foxc1, Stat5a, Ube3a, Tex11
596	cell fate commitment	2	0.973881		Runx2, Mef2c	15	6.26379e-05	O	Bmp4, Dlx1, Dlx2, Fgf3, Fgfr4, Gsx2, Isl1, Kdr, Lhx6, Otx2, Six3, Sox2, Sox8, Nkx2-1, Smo									20	0.00125686	O	Ctnnb1, Fgf1, Fgf2, Fgfr1, Hes1, Itgb1, Smad1, Smad2, Smad5, Notch2, Pax6, Sox2, Sox6, Sox9, Tal1, Tcf3, Tgfb1i1, Tgfb2, Tgfbr1, Sall1	5	0.998079		Cdc42, Mef2c, Neurod1, Prkdc, Smarca4	8	0.0552241		Atoh1, Lbx1, Otx2, Pou2f1, Prkdc, Prox1, Tbx6, Wnt3a	7	0.38947		Lbx1, Nkx2-2, Pml, Psen2, Tead4, Tlx3, Prdm14
597	cell-cell signaling involved in cell fate specification					6	0.000231335	O	Bmp4, Fgf3, Fgfr4, Six3, Sox2, Nkx2-1									5	0.0339693	O	Fgf1, Fgf2, Fgfr1, Sox2, Sall1
598	establishment of protein localization	9	0.991752		Eps15, Zmat3, Srp54a, Dusp18, Snx7, Stxbp5, Sytl2, Atg4c, Rab26	11	0.989327		Cd36, Col1a1, Folr1, Cd74, Six3, Txnip, Rangrf, Erbb2ip, Steap3, Stx11, Kdelr3	12	0.0230569	O	Ap3b2, Gdi1, Sec23a, Ywhaz, Rabep1, Snx12, Exoc2, Ap2b1, Akap12, Scamp1, Nacad, Ranbp6	22	0.00621588	O	Cdk5, Copa, Kpna4, Nup62, Rab5c, Exoc4, Stxbp1, Nasp, Mtx2, Nup210, Nup160, Actn4, Xpo7, Ipo11, Snx27, Xpo1, Tpr, Cse1l, Erc1, Nup155, Tnpo1, Vps37b	48	0.113655		Macf1, Rab27a, Col1a1, H2-DMa, Cd74, Myo1c, Nsf, Rab20, Rab34, Selenbp1, Snap23, Spnb2, Tgfb1, Tgfb3, Scamp2, Tnfsf13b, Sytl4, Ramp1, Ramp3, Txnip, Copz2, Erbb2ip, Actn4, Necap2, Trak1, Rab13, Steap3, Tmed10, Zdhhc3, Snx6, Tram1, Fam125a, Ston1, Rrbp1, Gopc, Arfip1, Traf3ip2, Rab31, Ap1s2, Zdhhc15, Ston2, Snx18, Mlph, Flna, Rab3ip, Rab7l1, Nxt2, Exph5	104	1.70892e-11	O	Ap1m1, Ap1s1, Ap2a1, Ap4s1, Arf1, Arf4, Arntl, Bcap29, Cacnb1, Cdk5, Chml, Drd1a, Aktip, Gdi2, Grik2, Hspa9, Kif17, Kpna1, Cog1, Grpel1, Nup50, Pldn, Ppp3ca, Rab1, Rab18, Rab22a, Rab4a, Rab6, Ran, Ranbp2, Sec23a, Scg5, Spnb2, Timm17a, Zmat3, Ywhae, Ywhah, Ywhaz, Cadps, Timm8b, Mtx2, Timm23, Vti1b, Tmed2, Ykt6, Copz1, Gsk3b, Sec61a2, Rab2a, Sv2b, Xpo7, Vta1, Srp72, Atg10, Aagab, Golt1b, Chmp1b, Yi…	12	0.899741		Lcp2, Ranbp2, Zmat3, Phax, Necap1, Rab27b, Rabif, Hinfp, Tnpo1, Atg9a, Gnptab, Rab44	37	0.00352423	O	Ap3d1, Ap4s1, Stx2, Hgs, Nup50, Pml, Pola2, Psen2, Rab5b, Ranbp2, Msr1, Sec23a, Srp14, Syngr1, Tap2, Ywhae, Srp54a, Trim3, Trak1, Rab3c, Srpr, Ssr3, Nutf2, 1500001M20Rik, Ranbp3, Ipo4, Pacs1, Ap4e1, Napa, Rims1, Arcn1, Ipo13, Cog5, Tnpo1, Myrip, Rab6b, Dopey1
599	leukocyte activation	6	0.6206		Apc, Cebpg, Pik3r1, Icosl, Hs1bp3, Lig4	11	0.0863833		Cx3cr1, Fcer1g, Cd74, Il15, Smad3, Ntrk1, Rps6, Stat5b, Ikzf1, Bcl11b, Shb									26	0.0014752	O	Adora3, Rab27a, Atp7a, Bcl6, Ctnnb1, Cbfb, Cx3cr1, Fas, Fyn, H2-M3, H2-DMa, Cd74, Il11ra1, Itgam, Itgb2, Myo1f, Ptprc, Sox4, Sykb, Tcf3, Tgfb1, Ikzf1, Patz1, Lat2, Plcg2, Itpkb	16	0.776224		Cacnb4, Cplx2, Dlg1, Fkbp1a, Fkbp1b, Hprt, Hspd1, Msh2, Pik3r1, Prkdc, Snca, Tpd52, Skap2, Bcl11b, Themis, Lig4	7	0.39273		Cd3e, Hells, Irf4, Lcp2, Prkdc, Exo1, Nbn	13	0.0736961		Slc7a2, Cxcr5, Cd28, Hdac5, Il15, Psen2, Ptpn22, Sfpi1, Spn, Stat5a, Tshr, Hdac7, Plcg2
600	cellular respiration									2	0.395008		Aco2, Uqcrc1	3	0.279871		Idh1, COX2, Idh2	4	0.695513		Cat, Nfatc3, Sod2, Slc25a13	14	0.000665923	O	Fh1, Mecp2, Mdh2, Mdh1, Snca, Sucla2, Sdhc, Uqcr10, Uqcrb, Sdhb, Idh3a, Ndufa5, Slc25a12, Idh3b					4	0.328537		Ndufa7, Ndufc2, Ndufa5, 2610507B11Rik
601	fat cell differentiation	4	0.185718		Adrb2, Fabp4, Cebpb, 1100001G20Rik													9	0.0285112	O	Adrb2, Cebpa, Ctbp2, Itga6, Lama4, Selenbp1, Tbl1x, Prdm16, Rarres2	6	0.548482		Bnip3, Runx1t1, Lpin1, Arl6, Gsk3b, Bbs7					2	0.881025		Mb, Aldh6a1
602	regulation of transcription	56	0.478574		Adrb2, Fabp4, Runx2, Cebpb, Cebpd, Cebpg, Egr4, Gm14288, Fosl2, Hivep2, Mef2c, Nfe2l2, Nhlh1, Nr4a3, Npas2, Per1, Stat2, Vegfa, Zfp52, Zfp54, Hif3a, Zbtb20, Bhlhe22, Klf15, 9030624G23Rik, Arid5b, Zfp429, Zfp493, Jdp2, Dach2, Atf5, Ovol2, Kcnh7, Satb2, Arid5a, Zbtb8b, Zfp455, Zfp595, Trib3, AI987944, Zbtb16, Zfp874, Zfp697, Zfp462, Zfp759, Zfp459, Zfp78, Trim66, Zfp174, Zfp456, 9630025I21Rik, Gm14…	77	0.0321845	O	Adora2a, Aebp1, Alx3, Alx4, Arx, Zfhx3, Bckdha, Bmp4, Dach1, Pcbd1, Dlx1, Dlx2, Dlx5, Dlx6, Ebf1, Erg, Gbx2, Gsx2, Foxd1, Hic1, Id4, Isl1, Lhx6, Lhx8, Lyl1, Smad3, Smad6, Mdfi, Meis1, Foxd2, Meis2, Msx1, Otx2, Pbx3, Etv4, Pou3f4, Rxrg, Prrx2, Six3, Snai2, Sox1, Sox13, Sox2, Sox8, Stat5b, Tcea3, Tcf7, Klf10, Nkx2-1, Zic3, Ikzf1, Txnip, Bcl11b, Sp5, Cdca7, Pmf1, Zcchc12, Tbx18, Zfp422-rs1, Lbh, E13…	9	0.999223		Flii, Lrrfip1, Strap, Trim24, Mapk3, Zfp238, Spen, Ablim1, Csde1	37	0.746695		Hnrnpd, Ctbp1, Dr1, Mbd3, Mcm6, Nfib, Ctnnd2, Nup62, Pdcd4, Rbbp4, Rfx3, Rnf2, Smarca4, Baz1b, Mapk1, Cops5, Hmgn5, Carhsp1, Nono, Snd1, Bcl11b, Ilf2, Smarcc2, Cdc5l, Mms19, Rps6ka5, Elp3, Kdm1a, Mapre3, Zfp513, Jmjd1c, Rbm39, Ikbkap, Grlf1, Fus, Rbbp7, Zfp512	139	0.335396		Adrb2, Aebp1, Ahr, Ar, Zfhx3, Bcl6, Bmp7, Btg2, Cat, Ctnnb1, Ctnnd1, Runx1, Cbfb, Cebpa, Cenpb, Ctbp2, Cux1, Elf1, Elk3, Fgf2, Hes1, Hipk2, Hmg20b, Hmox1, Irf8, Id3, Id4, Ikbkb, Itgb2, Mdfic, Lyl1, Smad1, Smad2, Smad5, Maf, Mbd2, Mcm5, Myd88, Nfatc1, Nfatc2, Nfatc3, Nfia, Nfix, Notch2, Pax6, Prrx1, Ppara, Ptrf, Rela, Rest, Sorbs3, Ski, Smarcc1, Sod2, Sox11, Sox2, Sox4, Sox6, Sox9, Sall3, Srebf1, …	149	0.996775		Nr2f2, Arntl, Atf2, Neurod6, Runx1t1, Rb1cc1, Cdk7, Cited1, Creb1, Elk1, Srsf10, Fhl2, Tsc22d3, Grin1, Gtf2h1, Foxg1, Hsf2, Klf9, Aff3, Lmo4, Mafg, Mcm4, Mecp2, Mef2c, Pias2, Cited2, Myt1l, Nab1, Neurod1, Nfib, Nlk, Npas2, Pdcd4, Phtf1, Rab18, Rbbp4, Trim27, Sub1, Rxrb, Smarca4, Stat1, Stat4, Bhlhe40, Supt4h1, Tbr1, Mlx, Morf4l1, Thrb, Tle1, Ube2b, Ube3a, Sumo1, Ywhah, Zfp148, Zfp9, Zfp90, Zfpm2,…	47	0.826902		Abca2, Abcg1, Atoh1, Cbfa2t3, Cnbp, Egr3, Hells, Hipk3, Ifng, Ins2, Irf4, Lbx1, Lmo4, Nfatc2ip, Otx2, Ovol1, Phox2b, Pou2af1, Pou2f1, Pou2f3, Pou3f1, Prox1, Rora, Rxrg, Ssrp1, Tbx6, Tgif1, Zfp41, Zfp57, Ccnc, Foxo4, Taf12, Itgb3bp, Ercc8, Brf1, 1600027N09Rik, Traf3ip1, Pbx4, Brwd1, Ptges2, Gtf2f1, Hinfp, Ebf4, Kdm4a, Crebzf, Klhl31, Ripply1	78	0.468696		Aebp2, App, Rhoa, Bach1, Dach1, Kat2a, Hdac5, Hhex, Hlx, Hmx1, Il17a, Il5, Jrk, Lbx1, Mcm7, Meox1, Foxc1, Myf6, Nkx2-2, Nlk, Notch4, Nrf1, Musk, Pitx2, Pml, Ppard, Scand1, Rfx3, Rfxank, Rxra, Nr1h4, Sfpi1, Sox15, Sall3, Stat3, Stat5a, T, Taf1a, Tal2, Hnf1b, Tead4, Ube3a, Zfp161, Nr0b2, Tlx3, Npas3, Snai3, Irf6, Hdac7, Rnf14, Sp5, Tcf25, Trak1, Zfp787, Smarcc2, Rere, Zfp511, Mllt3, Med23, Gtf2a1l,…
603	response to ethanol	2	0.404453		Grin2a, Ugt1a7c	4	0.0197212	O	Adh1, Drd2, Gnrh1, Ugt1a6b									4	0.128211		Apoe, Eps8, Fyn, Nos1									2	0.518949		Star, Lct
604	regulation of T cell differentiation					4	0.149399		Cd74, Il15, Stat5b, Ikzf1									10	0.00194515	O	Bcl6, Erbb2, H2-Aa, H2-DMa, Cd74, Ptprc, Sykb, Zeb1, Ikzf1, Itpkb	2	0.982133		Clptm1, Socs5					4	0.22586		Ap3d1, Hlx, Il15, Stat5a
605	positive regulation of T cell differentiation					3	0.224147		Cd74, Stat5b, Ikzf1									7	0.0108324	O	H2-Aa, H2-DMa, Cd74, Ptprc, Sykb, Ikzf1, Itpkb									3	0.299775		Ap3d1, Hlx, Stat5a
606	negative regulation of cell differentiation	5	0.651062		Apc, Bdnf, Pik3r1, Zbtb16, Lig4	12	0.0132015	O	Bmp4, Dlx1, Dlx2, Id4, Cd74, Isl1, Lmo2, Smad3, Meis1, Ntn1, Sox2, Stat5b					3	0.835142		Nf1, Mapk1, Prpf19	30	1.25688e-06	O	Rhoc, Bcl6, Bmp7, Ctnna1, Ctnnb1, Gdf11, Hes1, Id4, Cd74, Inpp5d, Itgb1, Lmo2, Ntn1, Pax6, Pla2g2a, Rest, Sod2, Sox2, Sox9, Tcf7l2, Zeb1, Tgfb1, Tgfb1i1, Tgfb2, Tgfbr3, Zfp36, Tob2, Twsg1, Prdm16, Wwtr1	14	0.710471		Bdnf, Cit, Foxg1, Nrp1, Pik3r1, Sema4f, Thy1, Ttc3, Ywhah, Mapk1, Socs5, Hopx, Cntn4, Lig4	5	0.612273		Abcg1, Lbx1, Phox2b, Foxo4, Piwil2	11	0.0953938		Ephb2, Hdac5, Hlx, Lbx1, Nkx2-2, Notch4, Nrp1, Stat5a, Tlx3, Prpf19, Ostn
607	positive regulation of cell differentiation	8	0.135959		Apc, Bdnf, Runx2, Igfbp3, Lpl, Tnfrsf12a, Boc, Lig4	15	0.000395393	O	Bmp4, Cd36, Csf1, Dlx5, Drd2, Cd74, Ngf, Ntn1, Serpinf1, Sox2, Stat5b, Klf10, Ikzf1, Metrn, Smo					2	0.95667		Prpf19, Plxnb2	28	5.43027e-06	O	Bmp7, Ctnnb1, Runx1, Socs3, Clu, Fgf2, H2-Aa, H2-DMa, Cd74, Inpp5d, Smad1, Smad2, Smad5, Ntn1, Pax6, Ptprc, Sox2, Sykb, Tal1, Tgfb2, Tgfb3, Tgif1, Ikzf1, Metrn, Boc, Plxnb2, Itpkb, Mnda	12	0.84034		Bdnf, Gnas, Foxg1, Igfbp3, Nefl, Thrb, Map2k1, Mapk14, Socs5, Foxo3, Hopx, Lig4	5	0.581259		Atoh1, Il3, Phox2b, Tgif1, Robo2	12	0.0382997	O	Ap3d1, Rhoa, Socs3, Ephb2, Hlx, Nkx2-2, Nme2, Msr1, Star, Stat5a, Tnfrsf12a, Prpf19, Gm5566
608	regulation of lymphocyte differentiation					4	0.219574		Cd74, Il15, Stat5b, Ikzf1									13	0.000137922	O	Bcl6, Erbb2, Fas, H2-Aa, H2-DMa, Ptpn6, Cd74, Inpp5d, Ptprc, Sykb, Zeb1, Ikzf1, Itpkb	3	0.953068		Clptm1, Socs5, Ndfip1					4	0.319091		Ap3d1, Hlx, Il15, Stat5a
609	positive regulation of lymphocyte differentiation					3	0.24491		Cd74, Stat5b, Ikzf1									8	0.00352127	O	H2-Aa, H2-DMa, Cd74, Inpp5d, Ptprc, Sykb, Ikzf1, Itpkb									3	0.325224		Ap3d1, Hlx, Stat5a
610	regulation of myeloid cell differentiation	3	0.353833		Apc, Pik3r1, Zbtb16	5	0.0533663		Csf1, Lmo2, Stat5b, Klf10, Ikzf1									10	0.00300516	O	Ctnnb1, Runx1, Fas, Inpp5d, Lmo2, Tal1, Zfp36, Ikzf1, Tob2, Prdm16	5	0.593985		Gnas, Pik3r1, Mapk14, Foxo3, Ndfip1
611	negative regulation of myeloid cell differentiation	2	0.404453		Pik3r1, Zbtb16	2	0.448164		Lmo2, Stat5b									6	0.00697355	O	Ctnnb1, Inpp5d, Lmo2, Zfp36, Tob2, Prdm16
613	regulation of osteoblast differentiation	2	0.473652		Apc, Runx2	4	0.0348187	O	Bmp4, Dlx5, Smad3, Sox2									6	0.0176009	O	Ctnnb1, Smad1, Smad5, Sox2, Twsg1, Mnda									2	0.595937		Hdac5, Ostn
614	positive regulation of osteoblast differentiation					2	0.32715		Bmp4, Dlx5									4	0.0476482	O	Ctnnb1, Smad1, Smad5, Mnda
615	positive regulation of cell adhesion	3	0.281909		Apc, Cyr61, Ecm2	5	0.0312725	O	Col8a1, Csf1, Vtn, Emilin1, Npnt									6	0.113065		Col8a1, Cyr61, Itga6, Ccdc80, Abi3bp, Ecm2	2	0.972808		Kifap3, Cited2	3	0.26303		Alox12, Calca, Tnxb	3	0.435604		Fbln2, A930038C07Rik, Egflam
616	positive regulation of endocytosis					2	0.618254		Fcer1g, Gpc3					4	0.0217657	O	Ahsg, C3, Calr, Actn4	6	0.0503558		C3, Calr, Cd63, Ptx3, Clec7a, Actn4	2	0.942118		Sirpa, Caly	2	0.549977		Fcgr1, Sirpa
617	regulation of protein kinase activity	7	0.302683		Fabp4, Apc, Cish, Edn1, Met, Trib3, Dgkh	7	0.417633		Adora2a, Csf1, Cd74, Mdfi, Tgfa, Tsc1, Dgkk					7	0.112101		Cdk5, Nf1, Nup62, Pdcd4, Ptpn11, Sod1, Tab1	21	0.00812025	O	Cbs, Cd81, Cdc25b, Cdkn1a, Efna1, Fgf2, Gab1, Ptpn6, Hgf, Cd74, Mdfic, Ptprc, Pxn, Sykb, Tgfb3, Map2k3, Map3k1, Lats2, Sfn, Plce1, Dgkd	15	0.639617		Aplp2, Cdk5, Dgka, Dlg1, Grm1, Hmgcr, Htr2a, Pdcd4, Thy1, Map2k1, Mapk8ip3, Agk, Spred1, Agap2, Dgkb	3	0.932289		Hipk3, Ins2, Tnxb	4	0.956081		App, Hmgcr, Psen2, Cerkl
618	positive regulation of protein kinase activity	4	0.585242		Cish, Edn1, Met, Dgkh	6	0.264811		Adora2a, Csf1, Cd74, Mdfi, Tgfa, Dgkk					4	0.375312		Cdk5, Ptpn11, Sod1, Tab1	16	0.00727755	O	Cd81, Cdc25b, Efna1, Fgf2, Gab1, Hgf, Cd74, Mdfic, Ptprc, Pxn, Sykb, Tgfb3, Map2k3, Map3k1, Plce1, Dgkd	10	0.672582		Cdk5, Dgka, Dlg1, Grm1, Htr2a, Map2k1, Mapk8ip3, Agk, Agap2, Dgkb
619	negative regulation of transcription, DNA-dependent	7	0.76536		Per1, Jdp2, Ovol2, Satb2, Zbtb16, Trim66, Zglp1	13	0.151848		Zfhx3, Dlx1, Dlx2, Smad3, Mdfi, Msx1, Sox2, Nkx2-1, Ikzf1, Txnip, Foxp2, Klf11, Rarb	4	0.485627		Strap, Trim24, Zfp238, Spen	6	0.637711		Ctbp1, Mbd3, Rnf2, Smarca4, Kdm1a, Rbbp7	31	0.00600525	O	Zfhx3, Bcl6, Ctnnb1, Cebpa, Ctbp2, Cux1, Hes1, Hipk2, Id3, Mbd2, Prrx1, Rest, Sorbs3, Ski, Sox2, Sox6, Sox9, Tbl1x, Zeb1, Tgfb1, Tgif1, Ikzf1, Txnip, Spen, Prdm16, Bhlhe41, Trps1, Wwtr1, Glis3, Zhx2, Hdac1	18	0.965335		Nr2f2, Mecp2, Cited2, Trim27, Smarca4, Bhlhe40, Thrb, Tle1, Ube2b, Zfpm2, Dnajb6, Eid1, Sirt3, Hopx, Tbl1xr1, Hivep1, Satb2, Eid2	8	0.574798		Hells, Hipk3, Ins2, Ovol1, Tgif1, Zfp57, Traf3ip1, Ripply1	8	0.906909		Hdac5, Hhex, Hmx1, Ppard, Sox15, Hdac7, Tcf25, Zhx2
620	positive regulation of transcription, DNA-dependent	13	0.311691		Adrb2, Runx2, Cebpb, Cebpd, Mef2c, Nfe2l2, Nr4a3, Npas2, Vegfa, Klf15, Ovol2, Satb2, Zfp462	24	0.00143755	O	Alx4, Bckdha, Bmp4, Dlx2, Foxd1, Isl1, Smad3, Meis2, Msx1, Otx2, Rxrg, Six3, Sox2, Sox8, Stat5b, Nkx2-1, Zic3, Ikzf1, Bcl11b, Hmgb2, Rarb, Ablim3, Smo, Dlx6os1					6	0.862776		Nfib, Bcl11b, Ilf2, Kdm1a, Mapre3, Fus	52	8.32382e-07	O	Adrb2, Ahr, Ar, Bmp7, Ctnnb1, Runx1, Cbfb, Cebpa, Elf1, Fgf2, Hes1, Hipk2, Irf8, Mdfic, Smad1, Smad2, Smad5, Maf, Myd88, Nfatc2, Nfatc3, Nfia, Nfix, Pax6, Ppara, Rela, Sox11, Sox2, Sox4, Sox6, Sox9, Srebf1, Stat3, Tcf7l2, Zeb1, Tcf3, Tcfeb, Tgfb1, Tgfb3, Tnfrsf1a, Yap1, Ikzf1, Ikzf2, Klf6, Foxo1, Sertad2, Prdm16, Rfx4, Wwtr1, Glis3, Zfp462, Maml2	31	0.758993		Arntl, Creb1, Elk1, Grin1, Mecp2, Mef2c, Cited2, Neurod1, Nfib, Npas2, Rxrb, Tbr1, Thrb, Ube3a, Zfp148, Zfpm2, Mapk14, Med14, Foxo3, Bcl11b, Med6, Cand1, Dcaf6, Csrnp3, Mapre3, Med21, Taf9, Csrnp2, Satb2, Ablim2, Fus	11	0.492279		Atoh1, Cnbp, Ifng, Irf4, Otx2, Pou2f1, Pou2f3, Pou3f1, Rora, Rxrg, Hinfp	21	0.0808718		App, Il17a, Il5, Meox1, Foxc1, Nkx2-2, Pitx2, Rfxank, Rxra, Sfpi1, Sox15, Stat3, Stat5a, T, Hnf1b, Tead4, Ube3a, Vgll2, Atxn7l3, Creb5, Fubp3
621	positive regulation of growth	2	0.749394		Adrb2, Tnfrsf12a	8	0.000887927	O	Arx, Csf1, Drd2, Ngf, Ntn1, Stat5b, Ikzf1, Cacna2d2									8	0.0489617	O	Adrb2, Cd81, Ntn1, Tgfb2, Ikzf1, Sfn, Csda, Chd7	6	0.47129		Creb1, Celf1, Dlg1, Krt17, Hopx, Spnb4	2	0.731844		Alox12, Prox1	4	0.300216		Hlx, Stat5a, Tshr, Tnfrsf12a
622	positive regulation of nucleobase, nucleoside, nucleotide and nucleic acid metabolic process	14	0.477038		Adrb2, Runx2, Cebpb, Cebpd, Cebpg, Mef2c, Nfe2l2, Nr4a3, Npas2, Vegfa, Klf15, Ovol2, Satb2, Zfp462	30	0.000228416	O	Adora2a, Alx4, Bckdha, Bmp4, Pcbd1, Dlx2, Ebf1, Foxd1, Isl1, Smad3, Meis2, Msx1, Npr1, Otx2, Etv4, Rxrg, Six3, Sox2, Sox8, Stat5b, Nkx2-1, Zic3, Ikzf1, Bcl11b, Hmgb2, Hmga1-rs1, Rarb, Ablim3, Smo, Dlx6os1	2	0.987946		Trim24, Ablim1	8	0.801572		Nfib, Nup62, Bcl11b, Ilf2, Kdm1a, Mapre3, Fus, Ncbp1	54	6.13411e-05	O	Adrb2, Ahr, Ar, Bmp7, Ctnnb1, Runx1, Cbfb, Cebpa, Elf1, Fgf2, Hes1, Hipk2, Irf8, Mdfic, Smad1, Smad2, Smad5, Maf, Myd88, Nfatc2, Nfatc3, Nfia, Nfix, Pax6, Ppara, Ptprc, Rela, Sox11, Sox2, Sox4, Sox6, Sox9, Srebf1, Stat3, Tcf7l2, Zeb1, Tcf3, Tcfeb, Tgfb1, Tgfb3, Tnfrsf1a, Yap1, Ikzf1, Ikzf2, Klf6, Rhog, Foxo1, Sertad2, Prdm16, Rfx4, Wwtr1, Glis3, Zfp462, Maml2	40	0.651182		Arntl, Creb1, Elk1, Grin1, Mecp2, Mef2c, Cited2, Neurod1, Nfib, Npas2, Rxrb, Supt4h1, Tbr1, Thrb, Ube2b, Ube3a, Ywhah, Zfp148, Zfpm2, Mapk14, Med14, Foxo3, Bcl11b, Yaf2, Rgmb, Med6, Cand1, Hnrpll, Dcaf6, Csrnp3, Ube2n, Mapre3, Med21, Taf9, Csrnp2, Brcc3, Satb2, Mkl1, Ablim2, Fus	15	0.301385		Atoh1, Cnbp, Ifng, Irf4, Otx2, Pou2f1, Pou2f3, Pou3f1, Rora, Rxrg, Foxo4, Brf1, Gtf2f1, Hinfp, Rln3	26	0.0454294	O	App, Avp, Cd28, Il17a, Il5, Meox1, Foxc1, Myf6, Nkx2-2, Pitx2, Rfxank, Rxra, Sfpi1, Sox15, Stat3, Stat5a, T, Hnf1b, Tead4, Ube3a, Irf6, Rnf168, Vgll2, Atxn7l3, Creb5, Fubp3
623	positive regulation of transcription	13	0.492292		Adrb2, Runx2, Cebpb, Cebpd, Mef2c, Nfe2l2, Nr4a3, Npas2, Vegfa, Klf15, Ovol2, Satb2, Zfp462	28	0.000375132	O	Alx4, Bckdha, Bmp4, Pcbd1, Dlx2, Ebf1, Foxd1, Isl1, Smad3, Meis2, Msx1, Otx2, Etv4, Rxrg, Six3, Sox2, Sox8, Stat5b, Nkx2-1, Zic3, Ikzf1, Bcl11b, Hmgb2, Hmga1-rs1, Rarb, Ablim3, Smo, Dlx6os1	2	0.983586		Trim24, Ablim1	7	0.848984		Nfib, Nup62, Bcl11b, Ilf2, Kdm1a, Mapre3, Fus	53	1.77672e-05	O	Adrb2, Ahr, Ar, Bmp7, Ctnnb1, Runx1, Cbfb, Cebpa, Elf1, Fgf2, Hes1, Hipk2, Irf8, Mdfic, Smad1, Smad2, Smad5, Maf, Myd88, Nfatc2, Nfatc3, Nfia, Nfix, Pax6, Ppara, Rela, Sox11, Sox2, Sox4, Sox6, Sox9, Srebf1, Stat3, Tcf7l2, Zeb1, Tcf3, Tcfeb, Tgfb1, Tgfb3, Tnfrsf1a, Yap1, Ikzf1, Ikzf2, Klf6, Rhog, Foxo1, Sertad2, Prdm16, Rfx4, Wwtr1, Glis3, Zfp462, Maml2	36	0.729589		Arntl, Creb1, Elk1, Grin1, Mecp2, Mef2c, Cited2, Neurod1, Nfib, Npas2, Rxrb, Supt4h1, Tbr1, Thrb, Ube3a, Ywhah, Zfp148, Zfpm2, Mapk14, Med14, Foxo3, Bcl11b, Yaf2, Rgmb, Med6, Cand1, Dcaf6, Csrnp3, Mapre3, Med21, Taf9, Csrnp2, Satb2, Mkl1, Ablim2, Fus	14	0.309424		Atoh1, Cnbp, Ifng, Irf4, Otx2, Pou2f1, Pou2f3, Pou3f1, Rora, Rxrg, Foxo4, Brf1, Gtf2f1, Hinfp	23	0.0928332		App, Il17a, Il5, Meox1, Foxc1, Myf6, Nkx2-2, Pitx2, Rfxank, Rxra, Sfpi1, Sox15, Stat3, Stat5a, T, Hnf1b, Tead4, Ube3a, Irf6, Vgll2, Atxn7l3, Creb5, Fubp3
624	positive regulation of transcription from RNA polymerase II promoter	10	0.509529		Adrb2, Runx2, Cebpb, Cebpd, Mef2c, Nr4a3, Npas2, Vegfa, Satb2, Zfp462	23	0.000458474	O	Alx4, Bmp4, Dlx2, Foxd1, Isl1, Smad3, Meis2, Msx1, Otx2, Rxrg, Six3, Sox2, Sox8, Stat5b, Nkx2-1, Zic3, Ikzf1, Bcl11b, Hmgb2, Rarb, Ablim3, Smo, Dlx6os1					4	0.954369		Nfib, Bcl11b, Kdm1a, Fus	47	7.79113e-07	O	Adrb2, Ahr, Ar, Bmp7, Ctnnb1, Runx1, Cbfb, Cebpa, Elf1, Fgf2, Hes1, Hipk2, Smad1, Smad2, Smad5, Maf, Myd88, Nfatc2, Nfatc3, Nfia, Nfix, Pax6, Ppara, Sox11, Sox2, Sox4, Sox6, Sox9, Srebf1, Stat3, Tcf7l2, Zeb1, Tcf3, Tcfeb, Tgfb1, Tgfb3, Tnfrsf1a, Yap1, Ikzf1, Ikzf2, Klf6, Foxo1, Rfx4, Wwtr1, Glis3, Zfp462, Maml2	29	0.587212		Arntl, Creb1, Elk1, Grin1, Mef2c, Cited2, Neurod1, Nfib, Npas2, Rxrb, Tbr1, Thrb, Ube3a, Zfp148, Zfpm2, Mapk14, Med14, Foxo3, Bcl11b, Med6, Cand1, Dcaf6, Csrnp3, Med21, Taf9, Csrnp2, Satb2, Ablim2, Fus	9	0.592325		Atoh1, Cnbp, Irf4, Otx2, Pou2f1, Pou2f3, Pou3f1, Rora, Rxrg	17	0.168694		App, Il17a, Meox1, Foxc1, Nkx2-2, Pitx2, Rfxank, Rxra, Sox15, Stat3, Stat5a, T, Hnf1b, Tead4, Ube3a, Vgll2, Fubp3
625	ATP metabolic process	3	0.648125		Atp7b, Atp13a3, Atp6v0d2													3	0.974557		Atp6v0e, Atp7a, Atp11c	16	0.00511089	O	Atp2a2, Atp2b2, Atp6v1a, Atp6v1b2, Atp6v0d1, Atp6v1e1, Atp6v0a1, Atp6v1c1, Atp2b1, Atp6v1d, Atp6v1h, Atp5g3, Ak5, Atp1a3, Atp2b3, Atp2b4	3	0.6211		Atp1b1, Atp5e, Atp2b3	3	0.818534		Atp2b2, Atp1a4, Atp8a2
626	alcohol catabolic process	4	0.210735		Aldoc, Hk2, Pgam2, Dhtkd1					3	0.104804		Aldoa, Eno2, Pfkp	7	0.000986724	O	Comt1, Ldha, Ldhb, Pdha1, Pfkl, Pgls, Pdhb	5	0.552477		Comt1, Hk2, Pgam2, Pgls, H6pd	9	0.148094		Aldoa, Eno1, Gapdh, Gpi1, Mdh2, Mdh1, Pgk1, Pdhb, Dlat					5	0.182351		Bpgm, Pgk1, Adh4, Glyr1, Dhtkd1
627	regulation of JNK cascade																	8	0.0168035	O	Cbs, Gab1, Hipk2, Mdfic, Myd88, Sykb, Map3k1, Cdc42se1	4	0.711886		Pdcd4, Map3k7, Mapk8ip3, Mapk8ip2	5	0.0200253	O	Hipk3, Il3, Ins2, Tnxb, Dusp22
628	acetyl-CoA catabolic process													2	0.348226		Idh1, Idh2					8	0.00216283	O	Fh1, Mdh2, Mdh1, Sucla2, Sdhc, Sdhb, Idh3a, Idh3b
629	monosaccharide catabolic process	4	0.144138		Aldoc, Hk2, Pgam2, Dhtkd1					3	0.0764721		Aldoa, Eno2, Pfkp	6	0.00257745	O	Ldha, Ldhb, Pdha1, Pfkl, Pgls, Pdhb	4	0.636537		Hk2, Pgam2, Pgls, H6pd	9	0.0649648		Aldoa, Eno1, Gapdh, Gpi1, Mdh2, Mdh1, Pgk1, Pdhb, Dlat					4	0.281402		Bpgm, Pgk1, Glyr1, Dhtkd1
630	carboxylic acid biosynthetic process	8	0.0570795		Bcat1, Fasn, Mthfr, Prodh, Asns, Sc4mol, Psph, Pycr1	4	0.757533		Alox5ap, Ido1, Cd74, Plp1	3	0.335606		Asns, Aldh18a1, Mat2b	5	0.238807		Gsto1, Slc1a3, Enoph1, Mri1, Mthfd1	18	0.00459874	O	Alox5, Cbs, Ch25h, Cd74, Ptgds, Ptgs1, Qk, Sykb, Ggt5, Hpgds, Sh3glb1, Fads2, Bhmt2, Elovl5, Fads1, Psat1, Thnsl2, Phgdh	10	0.807883		Degs1, Glul, Got1, Prkab1, Mecr, Far1, Lias, Prkag2, Mat2b, Far2	5	0.413715		Alox12, Ptgs1, Fads3, Ptges2, Rnpep	8	0.208919		Degs1, Qk, Star, Asns, Elovl5, Degs2, Elovl4, Acsm1
631	icosanoid biosynthetic process					2	0.53445		Alox5ap, Cd74									7	0.00456461	O	Alox5, Cd74, Ptgds, Ptgs1, Sykb, Ggt5, Hpgds					4	0.0239246	O	Alox12, Ptgs1, Ptges2, Rnpep
632	prostanoid biosynthetic process																	4	0.0187754	O	Cd74, Ptgds, Ptgs1, Hpgds					2	0.209137		Ptgs1, Ptges2
633	regulation of Ras protein signal transduction	6	0.452024		Rasgrf2, Tbc1d5, Tbc1d30, Arap2, D10Bwg1379e, Psd3	4	0.884517		Csf1, Rasgrf1, Ngef, Cyth4	2	0.787478		Rabgap1, Iqsec1	4	0.623352		Nf1, Nup62, Pafah1b1, Kalrn	13	0.402833		Bcl6, Notch2, Fgd2, Syde1, Arhgef10l, Arhgef6, Plce1, Adap2, Spata13, Asap3, Arhgef10, E130112L23Rik, Itpkb	23	0.0330511	O	Asap1, Itsn1, Pafah1b1, Rasgrf1, Sgsm1, Ngef, Arhgef7, Psd, Arfgef2, Mcf2, Abr, Bcr, Rgnef, Arhgef11, Agap3, D10Bwg1379e, Agap2, Iqsec1, Psd3, Arhgef9, Iqsec3, Dgki, Kalrn	6	0.405307		Gbf1, Tbc1d25, Asap2, Farp2, Als2cl, Tbc1d22b	3	0.986834		Kras, Tbc1d23, Fgd5
634	lymphocyte activation	6	0.502607		Apc, Cebpg, Pik3r1, Icosl, Hs1bp3, Lig4	9	0.164375		Cd74, Il15, Smad3, Ntrk1, Rps6, Stat5b, Ikzf1, Bcl11b, Shb									23	0.00246756	O	Rab27a, Atp7a, Bcl6, Ctnnb1, Cbfb, Fas, Fyn, H2-M3, H2-DMa, Cd74, Il11ra1, Itgam, Itgb2, Ptprc, Sox4, Sykb, Tcf3, Tgfb1, Ikzf1, Patz1, Lat2, Plcg2, Itpkb	14	0.771869		Cacnb4, Dlg1, Fkbp1a, Fkbp1b, Hprt, Hspd1, Msh2, Pik3r1, Prkdc, Tpd52, Skap2, Bcl11b, Themis, Lig4	5	0.650008		Cd3e, Hells, Prkdc, Exo1, Nbn	12	0.0640936		Cxcr5, Cd28, Hdac5, Il15, Psen2, Ptpn22, Sfpi1, Spn, Stat5a, Tshr, Hdac7, Plcg2
635	female sex differentiation	2	0.794445		Cdh6, Vegfa	6	0.0327673	O	Kdr, Lepr, Lfng, Lhx8, Stat5b, Nkx2-1									5	0.540055		Bmpr1b, Lfng, Tgfb1, Zfx, Chd7	5	0.766375		Bcl2l1, Rbp4, Ube3a, Foxo3, Vgf	2	0.777908		Lepr, Lfng	4	0.37562		Dmc1, Foxc1, Stat5a, Ube3a
636	male sex differentiation					6	0.021035	O	Gjb2, Insl3, Sox2, Stat5b, Nkx2-1, Hmgb2									5	0.448728		Ar, Bcl2l11, Sox2, Sox9, Csda	5	0.681859		Bcl2l1, Bcl2l2, Fkbp4, Msh2, Rbp4					3	0.585598		Dhh, Stat5a, Tex11
637	regulation of nucleocytoplasmic transport													6	0.000347205	O	Cdk5, Faf1, Ppp1r12a, Nf1, Prdx1, Ptpn11	6	0.0559703		Bard1, Tgfb1, Tgfb3, Trip6, Uaca, Flna	6	0.145638		Cdk5, Uhmk1, Ppp1r12a, Mbtps1, Gsk3b, Ncbp2
638	lipid phosphorylation																					6	0.00358032	O	Pik3c2a, Pik3ca, Pik3r1, Agk, Pi4ka, Pik3c3
639	phosphoinositide phosphorylation																					5	0.0164166	O	Pik3c2a, Pik3ca, Pik3r1, Pi4ka, Pik3c3
640	secretion	8	0.295703		Bdnf, Edn1, Plcd4, Ptger3, Pclo, Stxbp5, Sytl2, Gars	9	0.274371		Adora2a, Dab2, Drd2, Wnt7a, Syt6, Trpv4, Steap3, Amn, Kirrel	3	0.560892		Exoc2, Scamp1, Gars	7	0.196921		Copa, Anxa1, Ntrk2, Exoc4, Snap25, Stxbp1, Myh10	17	0.252985		Abca1, Adora3, Rab27a, Llgl1, Anxa1, Smad2, Myo1f, Snap23, Sykb, Vamp3, Tnfsf13b, Sytl4, Lat2, Steap3, Tmed10, Arhgap17, Traf3ip2	37	3.38718e-05	O	Bdnf, Cacna1b, Cacnb4, Cplx2, Doc2a, Fkbp1b, Glrb, Ly6e, Mecp2, Nrxn1, Nrxn3, Pldn, Snap25, Syn1, Syn2, Syt1, Cadps, Trim36, Ykt6, Rapgef4, Sv2b, Steap2, Stxbp5, Sytl2, Trim9, Synj1, Exoc5, Exoc6, Scamp1, Rims1, Rims2, Stxbp5l, Unc13c, Rims3, Cadps2, Vgf, Unc13a	4	0.890167		Dab2, Lcp2, Ptges2, Gnptab	12	0.137647		Avp, Stx2, Nrxn1, Ntrk2, Ptger3, Snap25, Hnf1b, Steap2, Synj1, Gpr120, Rims1, Slc17a9
641	intracellular transport	7	0.95405		Atp7b, Dst, Srp54a, Slc25a37, Dusp18, Sytl2, Atg4c	8	0.959176		Folr1, Hap1, Cd74, Six3, Txnip, Rangrf, Erbb2ip, Stx11	6	0.301269		Ap3b2, Dync1i1, Sec23a, Ywhaz, Ap2b1, Akap12	18	0.00172085	O	Cdk5, Copa, Kif5b, Kpna4, Pafah1b1, Uchl1, Mtx2, Nup160, Xpo7, Ipo11, Myh10, Xpo1, Tpr, Cse1l, Erc1, Nup155, Tnpo1, Ncbp1	34	0.0883608		Macf1, Rab27a, Cux1, Dst, Enah, Cd74, Kif1b, Kif1c, Klc1, Spnb2, Tgfb1, Tgfb3, Ucp2, Sytl4, Slc25a13, Ramp1, Ramp3, Txnip, Copz2, Erbb2ip, Trak1, Npc2, Rab13, Tmed10, Zdhhc3, Ston1, Arfip1, Ap1s2, Ston2, Mlph, Flna, Wipf1, Wasf2, Exph5	75	2.46071e-10	O	Adam10, Ap1m1, Ap1s1, Ap2a1, Ap4s1, Arntl, Bcap29, Bnip3, Cacnb1, Camk4, Cdc42, Cdk5, Chml, Dync1i1, Drd1a, Srsf10, Fkbp1b, Aktip, Grik2, Hspa9, Klc1, Kpna1, Grpel1, Nup50, Pafah1b1, Ppp3ca, Rab1, Rab6, Ran, Ranbp2, Sec23a, Scg5, Slc25a14, Spnb2, Mlx, Timm17a, Uchl1, Ywhae, Ywhah, Ywhaz, Timm8b, Ddx25, Spast, Mtx2, Timm23, Vti1b, Ykt6, Copz1, Gsk3b, Sec61a2, Rab2a, Rhot1, Xpo7, Srp72, Snx2, Tomm2…	4	0.997684		Ranbp2, Phax, Klc3, Tnpo1	37	7.20108e-07	O	Ap3d1, Ap4s1, App, Stx2, Hgs, Myh6, Nup50, Pml, Pola2, Ranbp2, Sec23a, Srp14, Syngr1, Tap2, Uchl1, Ucp3, Ywhae, Srp54a, Spast, Trak1, Srpr, Ssr3, Nutf2, 1500001M20Rik, Ranbp3, Myh14, Steap2, Ipo4, Pacs1, Ap4e1, Napa, Rims1, Arcn1, Ipo13, Cog5, Tnpo1, Myrip
642	regulation of neurotransmitter secretion					3	0.106066		Adora2a, Htr2c, Ngf					2	0.299991		Nf1, Ntrk2					6	0.0185271	O	Camk2a, Grm8, Htr2c, Ica1, Snca, Park2
645	phosphoinositide-mediated signaling	2	0.627638		Edn1, Ptger3	3	0.30734		Drd2, Gna15, Htr2c									2	0.916073		Plce1, Adap2	13	4.552e-05	O	Chrm3, Drd1a, Gnaq, Gnb1, Htr2a, Htr2c, Pik3c2a, Pik3ca, Synj1, Pi4ka, Pik3c3, Inpp4b, Plch1					2	0.752133		Ptger3, Synj1
646	regulation of synaptic plasticity	3	0.327078		Bdnf, Cpeb1, Grin2a	3	0.388741		Adora2a, Drd2, Rasgrf1					4	0.0526381		Cdk5, Nf1, Ctnnd2, Stxbp1					15	1.53291e-05	O	Atp2b2, Bdnf, Camk2a, Cdk5, Drd1a, Grik2, Grin1, Grin2a, Mecp2, Rasgrf1, Snca, Bhlhe40, Ncdn, Grm5, Rims1					7	0.00564559	O	Atp2b2, Ephb2, Kras, Psen2, Star, Syngr1, Rims1
647	regulation of neuronal synaptic plasticity					2	0.53445		Drd2, Rasgrf1													9	0.000937912	O	Camk2a, Grik2, Grin1, Rasgrf1, Snca, Bhlhe40, Ncdn, Grm5, Rims1					5	0.0127244	O	Ephb2, Kras, Star, Syngr1, Rims1
648	regulation of long-term neuronal synaptic plasticity																					5	0.0606945		Grik2, Grin1, Snca, Grm5, Rims1					4	0.0256648	O	Ephb2, Kras, Syngr1, Rims1
649	male gamete generation	5	0.872272		Inpp5b, Tbata, Psme4, Zbtb16, Zglp1	6	0.84337		Hspa1b, Rgs2, S100a11, Crtap, Hmgb2, Hmga1-rs1					7	0.299318		Acox1, Lmna, Pafah1b1, Pafah1b3, Sod1, Dazap1, Hist1h1a	16	0.569463		Adcyap1r1, Bcl6, Bcl2l11, Limk2, Lmna, Qk, Tle3, Zfx, Prok2, Csda, Crtap, Rec8, Rnf114, Gopc, Serpina5, Gm5068	20	0.667858		Bcl2l1, Cit, Clgn, Celf1, B4galnt1, Hsf2, Dnaja1, Pafah1b1, Rad23b, Rbp4, Strbp, Ube2b, Ddx25, Dzip1, Trip13, Hnrpll, Hook1, Sbf1, Rad51c, Tbpl1	15	0.00248854	O	Calca, Dazl, Inpp5b, Ovol1, Prm3, Zfp41, Rnf17, Tubd1, Piwil2, Odf3, Spata24, Ppp2r2b, Herpud2, Hspa1a, Slc26a8	11	0.376634		Dhh, Dmc1, Ggt1, Mast2, Pafah1b3, Pvrl2, Qk, Tssk1, Ppp2r2b, Spem1, Spata20
650	organelle fission	3	0.955113		Apc, Ccng1, 4922501C03Rik	3	0.975433		Rps6, Pmf1, Fbxo5					10	0.00837631	O	Bub3, Smc3, Mapre1, Anapc1, Pafah1b1, Smc1a, Anapc4, Cdc16, Mapre3, Sept7	13	0.520795		Cdc25b, Mapre1, Nedd1, Sept2, Nek1, Stag2, Wee1, Smc1a, Lats2, Nek6, Cdc26, Haus7, Haus4	14	0.807451		Ccng2, Cit, Pafah1b1, Ran, Map2k1, Cdc23, Mad2l1, Anapc5, Arl8b, Zwilch, Ckap5, Mapre3, Cdc27, Ccnb1	4	0.839065		Hells, Anapc1, Nedd9, Kntc1	5	0.909221		Cd2ap, Kifc5b, Nek3, Cdc26, Fsd1
651	cell maturation	2	0.843503		Runx2, Vegfa	6	0.0581497		Gja1, Kdr, Lhx6, Plp1, Sox8, Fbxo5									11	0.0137327	O	Ctnnb1, Cbfb, Cdc25b, Cebpa, Fgfr1, Gdf11, Gja1, Hes1, Timp1, Xbp1, Rec8	5	0.862425		Gnaq, Mecp2, Foxo3, Trip13, Nrcam	3	0.521927		Calca, Ren1, Farp2	3	0.732305		App, Dmc1, Pde3a
652	blood vessel morphogenesis	7	0.35477		Edn1, Figf, Cyr61, Mef2c, Vegfa, Tnfrsf12a, Ovol2	14	0.00371461	O	Bmp4, Col18a1, Gbx2, Gja1, Kdr, Lepr, Meis1, Pgf, Prrx2, Tgfa, Emcn, Shb, Smo, Egfl7					4	0.68313		Anxa2, Nf1, Ntrk2, Smarca4	30	7.05421e-06	O	Angpt1, Apoe, Atp7a, Zfp36l1, Anxa2, Ctnnb1, Ednra, Elk3, Fgf1, Fgf2, Fgfr1, B4galt1, Gja1, Gna13, Hmox1, Cyr61, Itga7, Smad5, Plcd1, Prrx1, Qk, Sema5a, Sgpl1, Tgfb2, Tgfbr1, Prok2, Tiparp, Vash1, Arhgap22, Wasf2	17	0.527469		Atg5, Nr2f2, Cdh2, Cited1, Gpi1, Mef2c, Cited2, Nrp1, Smarca4, Thy1, Zfpm2, Map3k7, Mapk14, Nus1, Glmn, Rasa1, Egfl7	4	0.841549		B4galt1, Lepr, Prox1, Pofut1	16	0.00337099	O	Acvrl1, Ctgf, Foxc1, Notch4, Nrp1, Ntrk2, Pitx2, Pten, Qk, T, Tnfrsf12a, Angptl3, Nus1, Hdac7, Cerkl, Vash1
653	hemopoietic or lymphoid organ development	8	0.532567		Apc, Cebpg, Pik3r1, Vegfa, Hs1bp3, Rtkn2, Zbtb16, Lig4	15	0.0261422	O	Bmp4, Fgf3, Cd74, Il15, Kdr, Meis1, Mlf1, Ntrk1, Rps6, Stat5b, Ikzf1, Bcl11b, Kirrel3, Hba-a2, Klf11									36	3.15143e-05	O	Atp7a, Bcl6, Bcl2l11, Ctnnb1, Runx1, Cbfb, Cebpa, Ccr1, Fas, H2-DMa, Hcls1, Irf8, Cd74, Il11ra1, Lyn, Smad5, Ptprc, Sgpl1, Sod2, Sox4, Sox6, Sykb, Tal1, Tcf3, Tgfb1, Tgfb2, Tgfbr1, Tgfbr3, Timp1, Plscr1, Ikzf1, Patz1, Twsg1, Tiparp, Plcg2, Itpkb	12	0.998281		Prdx3, Atp6v0a1, Cacnb4, Cfc1, Msh2, Pik3r1, Prkdc, Tpd52, Bcl11b, Themis, Picalm, Lig4	9	0.323299		Cbfa2t3, Cd3e, Hba-a1, Hells, Il3, Irf4, Prkdc, Wnt3a, Il31ra	18	0.0163934	O	Cxcr5, Bpgm, Cd28, Hdac5, Il15, Mb, Pml, Psen2, Ptpn22, Sfpi1, Spn, Stat5a, Tshr, Txnrd2, Hdac7, Ahsp, Picalm, Plcg2
654	response to steroid hormone stimulus	2	0.773031		Fabp4, Ugt1a7c	9	0.000244983	O	Adh1, Bckdha, Col1a1, Gpr83, Gnrh1, Lepr, Th, Hmgb2, Ugt1a6b									9	0.0260912	O	Cnga3, Col1a1, Fas, Hmox1, Lcat, Tbl1x, Tgfb3, Tgfbr1, Timp3	2	0.993483		Gpr83, Map2k1	2	0.755957		Abca2, Lepr	2	0.87679		Abcb4, Lct
655	embryonic organ morphogenesis	6	0.35559		Edn1, Nr4a3, Aldh1a3, Ovol2, Satb2, Clic5	17	1.10822e-05	O	Alx3, Alx4, Bmp4, Dlx2, Dlx5, Dlx6, Gbx2, Smad3, Mdfi, Otx2, Prrx2, Sox2, Tcf7, Th, Zic1, Tshz1, Rarb									13	0.259351		Bmp7, Efna1, Fgfr1, Smad2, Prrx1, Sox2, Tcf7l2, Zeb1, Tgfb3, Tgfbr1, Tulp3, Rdh10, Chd7	12	0.754218		Atp2b2, Dlg1, Fzd3, Gjb6, Gnas, Foxg1, Neurod1, Rbp4, Nckap1, Aldh1a3, Satb2, Clic5	5	0.515245		Atoh1, Col11a1, Otx2, Prox1, Wnt3a	3	0.975928		Atp2b2, Hlx, Otop1
656	gut development					6	0.00433914	O	Alx4, Col3a1, Ednrb, Egfr, Smad3, Tcf7									3	0.687824		Smad2, Pcsk5, Tcf7l2									2	0.743324		Stx2, Hlx
657	embryonic organ development	9	0.236613		Cebpb, Edn1, Cyr61, Nr4a3, Vegfa, Aldh1a3, Ovol2, Satb2, Clic5	20	4.64619e-05	O	Alx3, Alx4, Bmp4, Dlx2, Dlx5, Dlx6, Egfr, Gbx2, Krt8, Smad3, Mdfi, Otx2, Prrx2, Sox2, Tcf7, Th, Zic1, Pcdh12, Tshz1, Rarb					3	0.928976		Egfr, Sod1, Mapk1	23	0.0326009	O	Adm, Bmp7, Runx1, Cebpa, Socs3, Efna1, Fgfr1, Gab1, Cyr61, Smad2, Pcsk5, Plcd1, Prrx1, Sox2, Tcf7l2, Zeb1, Tcfeb, Tgfb3, Tgfbr1, Tulp3, Vcam1, Rdh10, Chd7	18	0.746707		Atp2b2, Cited1, Dlg1, Fzd3, Gjb6, Gnas, Foxg1, Cited2, Neurod1, Rbp4, Zfpm2, Dnajb6, Map2k1, Mapk1, Nckap1, Aldh1a3, Satb2, Clic5	7	0.477414		Atoh1, Col11a1, Grb2, Otx2, Prox1, Aldh1a2, Wnt3a	8	0.722671		Atp2b2, Socs3, Hhex, Hlx, Pitx2, T, Otop1, Cerkl
658	positive regulation of response to stimulus	3	0.943682		Fabp4, C4b, Cebpg	6	0.596049		Fcer1g, H2-Q2, Ido1, Il15, Stat5b, Npy					2	0.964477		C3, Mapk1	28	1.70996e-05	O	Adora3, Serping1, C1qa, C1qb, C1qc, C3, Cfi, H2-Aa, H2-M3, H2-DMa, Hc, Ptpn6, Hipk2, Lyn, Masp1, Myd88, Ptprc, Rela, Sykb, Tgfb2, Tnfrsf1a, Tnfsf13b, C1s, C1ra, Clec7a, Lat2, C1rl, Plcg2	8	0.99401		Cacnb4, Thy1, Map3k7, Mapk1, Eef1e1, Ube2n, Themis, Brcc3	9	0.0670103		Cfd, Ager, Cd3e, Cd247, Cfh, Fcgr1, Il3, Dusp22, C8a	11	0.106123		C9, Cd28, Hpx, Il15, Psen2, Ptpn22, Stat5a, Tap2, Rnf168, Dusp22, Plcg2
659	negative regulation of response to stimulus					2	0.841685		Adora2a, Drd2									13	0.000423379	O	Adrb2, Bcl6, Serping1, Socs3, H2-Bl, Ptpn6, Inpp5d, Ppara, Ptprc, Tgfb1, Zfp36, Cdc42se1, Uaca	2	0.99572		Grin1, Ndfip1					2	0.896562		Socs3, Spn
660	developmental growth	2	0.91586		Gdf9, Lrp4	5	0.304783		Bmp4, Csf1, Gja1, Smad3, Smo					4	0.259546		Dcx, Mtpn, Smarca4, Prpf19	14	0.00665625	O	Adm, Ar, Bmpr1b, Dclk1, Gja1, Lamb2, Smad2, Ninj1, Plaur, Cyfip1, Sox9, Tgfb1, Timp3, Rdh10	4	0.989205		Mtpn, Smarca4, Ube3a, Foxo3	4	0.410061		Cyfip1, Nbn, Ninj2, Ints1	7	0.127972		App, Ppard, Psen2, Pten, Sox15, Ube3a, Prpf19
661	eye morphogenesis	3	0.534165		Vegfa, Aldh1a3, Bhlhe22	11	3.28554e-05	O	Bmp4, Col8a1, Meis1, Otx2, Six3, Sox1, Sox2, Th, Rarb, Ephb1, Col8a2					2	0.728661		Nf1, Ntrk2	11	0.0114533	O	Bmp7, Ctnnb1, Col8a1, Gdf11, Hmgn1, Pax6, Sox2, Stat3, Zeb1, Srpx, Crb1	3	0.983822		Rbp4, Thy1, Aldh1a3	6	0.0270578	O	Otx2, Pou2f1, Prox1, Grk1, Pvrl3, Crb1	3	0.71849		Ephb2, Ntrk2, Stat3
662	camera-type eye morphogenesis	3	0.327078		Vegfa, Aldh1a3, Bhlhe22	9	4.83458e-05	O	Bmp4, Col8a1, Meis1, Six3, Sox1, Sox2, Th, Ephb1, Col8a2									7	0.0657804		Bmp7, Ctnnb1, Col8a1, Gdf11, Hmgn1, Sox2, Zeb1	3	0.906979		Rbp4, Thy1, Aldh1a3	4	0.0996969		Pou2f1, Prox1, Grk1, Pvrl3
663	embryonic morphogenesis	10	0.513035		Edn1, Cyr61, Nr4a3, Aldh1a3, Ovol2, Satb2, Clic5, Lrp4, Zbtb16, Zfp697	24	0.000188188	O	Alx3, Alx4, Bmp4, Crabp2, Dlx2, Dlx5, Dlx6, Gbx2, Smad3, Mdfi, Msx1, Otx2, Rps6, Prrx2, Sox2, Tcf7, Th, Wnt7a, Zic1, Tsc1, Tbx18, Tshz1, Rarb, Sp8					4	0.954977		Rnf2, Smarca4, Sod1, Grlf1	31	0.0411185	O	Macf1, Adm, Bmp7, Ctnnb1, Socs3, Efna1, Enah, Fgfr1, Gna12, Hes1, Cyr61, Smad1, Smad2, Notch2, Prrx1, Ski, Sox2, Tcf7l2, Zeb1, Tgfb1i1, Tgfb3, Tgfbr1, Tgif1, Tulp3, Vcam1, Fbxw4, Twsg1, Vangl2, Rdh10, Rgma, Chd7	26	0.800772		Atp2b2, Bmpr2, Cfc1, Dlg1, Fzd3, Gjb6, Gnaq, Gnas, Foxg1, Lmo4, Neurod1, Nup50, Pcdh8, Prkar1a, Rbp4, Smarca4, Dnajb6, Map3k7, Nckap1, Mbnl1, Aldh1a3, Lmbr1, Pgp, Satb2, Clic5, Impad1	11	0.323199		Atoh1, Col11a1, Grb2, Lmo4, Otx2, Pou2f1, Prox1, Aldh1a2, Tbx6, Tgif1, Wnt3a	11	0.789848		Atp2b2, Socs3, Kat2a, Hhex, Hlx, Foxc1, Nup50, Psen2, T, Otop1, Cerkl
664	reproductive structure development	2	0.960104		Cdh6, Vegfa	11	0.00346931	O	Bmp4, Insl3, Kdr, Lepr, Lfng, Lhx8, Stat5b, Nkx2-1, Wnt7a, Osr1, Hmgb2					2	0.902493		Ahsg, Sod1	12	0.157001		Ahr, Ar, Bcl2l11, Bmpr1b, Ctnnb1, Cd44, Lfng, Sox9, Tnc, Zfx, Csda, Rdh10	9	0.829137		Bcl2l1, Bcl2l2, Dlg1, Fkbp4, Msh2, Rbp4, Ube3a, Foxo3, Vgf	3	0.807787		Lepr, Lfng, Ren1	8	0.158046		Dhh, Dmc1, Foxc1, Pten, Rxra, Stat5a, Ube3a, Tex11
665	reproductive process in a multicellular organism	11	0.54077		Atp7b, Gdf9, Hk2, Inpp5b, Met, Vegfa, Acsl4, Tbata, Psme4, Zbtb16, Zglp1	15	0.2433		Bmp4, Hspa1b, Kdr, Lepr, Lfng, Ppp1r1b, Rgs2, Rps6, S100a11, Stat5b, Nkx2-1, Crtap, Fbxo5, Hmgb2, Hmga1-rs1	2	0.970687		Capza2, Acsl4	8	0.58736		Acox1, Lmna, Pafah1b1, Pafah1b3, Ptpn11, Sod1, Dazap1, Hist1h1a	31	0.146445		Adcyap1r1, Ar, Bcl6, Bcl2l11, Bmpr1b, Cdc25b, B4galt1, Hk2, Il11ra1, Itgb1, Lfng, Limk2, Lmna, Smad1, Smad5, Mbd2, Qk, Tgfb1, Tgfbr1, Tle3, Zfx, Npas3, Prok2, Csda, Crtap, Rec8, Paqr7, Rnf114, Gopc, Serpina5, Gm5068	32	0.65987		Atp2b2, Bcl2l1, Cit, Clgn, Creb1, Celf1, B4galnt1, Grin1, Hsf2, Dnaja1, Cited2, Msh2, Nme1, Pafah1b1, Prkdc, Rad23b, Rbp4, Strbp, Ube2b, Ube3a, Zfp148, Ddx25, Foxo3, Dzip1, Trip13, Hnrpll, 4930408F14Rik, Hook1, Sbf1, Rad51c, Tbpl1, Vgf	19	0.0070329	O	Calca, Dazl, B4galt1, Inpp5b, Lepr, Lfng, Ovol1, Prkdc, Prm3, Zfp41, Rnf17, Tubd1, Piwil2, Odf3, Spata24, Ppp2r2b, Herpud2, Hspa1a, Slc26a8	19	0.166275		Atp2b2, Dhh, Dmc1, Ggt1, Foxc1, Mast2, Pafah1b3, Ppp1r1b, Pvrl2, Qk, Stat5a, Tssk1, Ube3a, Npas3, Pde3a, Ppp2r2b, Spem1, Spata20, Prdm14
666	reproductive cellular process	5	0.611414		Gdf9, Plcd4, Tbata, Zbtb16, Zglp1	5	0.715224		Bmp4, Nkx2-1, Syt6, Fbxo5, Hmgb2									13	0.343877		Ar, Ctnnb1, Cdc25b, B4galt1, Itgb1, Smad5, Sox9, Tgfb1, Tgfbr1, Tnc, Zfx, Rec8, Gopc	17	0.314358		Bcl2l1, Bcl2l2, Celf1, Glrb, Msh2, Pafah1b1, Prkdc, Rbp4, Strbp, Ube2b, Ube3a, Trim36, Ddx25, Foxo3, Trip13, Hook1, Tbpl1	7	0.213652		Calca, Dazl, B4galt1, Prkdc, Rnf17, Piwil2, Ppp2r2b	12	0.0356878	O	Dhh, Dmc1, Stx2, Foxc1, Mast2, Pvrl2, Rxra, Stat5a, Ube3a, Pde3a, Ppp2r2b, Prdm14
667	neuron fate commitment					9	4.128e-05	O	Bmp4, Dlx1, Dlx2, Gsx2, Isl1, Lhx6, Otx2, Sox2, Nkx2-1									5	0.310861		Hes1, Pax6, Sox2, Tgfb2, Tgfbr1					3	0.297562		Atoh1, Lbx1, Otx2	3	0.481516		Lbx1, Nkx2-2, Tlx3
669	cell morphogenesis involved in neuron differentiation	6	0.456888		Apc, Bdnf, Dst, Boc, Clic5, Lmtk2	12	0.0132015	O	Arx, Dlx5, Drd2, Gbx2, Foxd1, Isl1, Ntn1, Etv4, Nkx2-1, Bcl11b, Rpl24, Ephb1					14	2.09057e-05	O	Alcam, Cdk5, Dcx, Kif5c, Ptpn11, Ptprz1, Slc1a3, Sod1, Stxbp1, Uchl1, Bcl11b, 4930506M07Rik, Myh10, Nrcam	16	0.131604		Atp7a, Bmp7, Bmpr1b, Dclk1, Dst, Enah, Erbb2, Hes1, Lamb2, Ntn1, Pax6, Robo3, Sema5a, Cyfip1, Tgfb2, Boc	27	0.00284304	O	Atp2b2, Bdnf, Cck, Cdk5, Creb1, Efna5, Epha4, Epha7, Foxg1, Hprt, Nefl, Nrp1, Sema4f, Tbr1, Uchl1, Mapk8ip3, B3gnt2, Fezf2, Bcl11b, Nrn1, Atl1, Spnb4, Mycbp2, Rgnef, Clic5, Slitrk4, Nrcam	7	0.245684		Atoh1, Dcc, Cyfip1, Wnt3a, Grk1, Rpl24, Robo2	6	0.750981		App, Atp2b2, Ephb2, Nrp1, Rac1, Uchl1
670	embryonic cranial skeleton morphogenesis					4	0.0282296	O	Bmp4, Dlx2, Smad3, Prrx2									6	0.0125528	O	Smad2, Prrx1, Tgfb3, Tgfbr1, Tulp3, Rdh10
671	embryonic skeletal system morphogenesis					7	0.00869751	O	Alx3, Alx4, Bmp4, Dlx2, Smad3, Mdfi, Prrx2									7	0.184263		Smad2, Prrx1, Zeb1, Tgfb3, Tgfbr1, Tulp3, Rdh10	3	0.969201		Dlg1, Gnas, Satb2
672	skeletal system morphogenesis	4	0.617332		Runx2, Mef2c, Arid5b, Satb2	10	0.0106045	O	Alx3, Alx4, Bmp4, Col1a1, Dlx2, Smad3, Mdfi, Mmp2, Prrx2, Wnt7a									16	0.0110843	O	Bmpr1b, Cbs, Col1a1, Smad2, Mmp2, Prrx1, Sgpl1, Sox9, Zeb1, Tgfb2, Tgfb3, Tgfbr1, Tulp3, Wwox, Rdh10, Tiparp	8	0.90576		Dlg1, Fmn1, Gnas, Mef2c, Nab1, Zfand5, Satb2, Impad1	2	0.953295		Col11a1, Wwox	2	0.989419		Ctgf, Wwox
673	embryonic skeletal system development					9	0.0021682	O	Alx3, Alx4, Bmp4, Dlk1, Dlx1, Dlx2, Smad3, Mdfi, Prrx2									8	0.229439		Smad2, Pcsk5, Prrx1, Zeb1, Tgfb3, Tgfbr1, Tulp3, Rdh10	4	0.967503		Dlg1, Gnas, Rbp4, Satb2
674	tissue morphogenesis	3	0.981103		Nr4a3, Aldh1a3, Ovol2	13	0.0349198	O	Bmp4, Csf1, Egfr, Gpc3, Foxd1, Smad3, Etv4, Pgf, Snai1, Wnt7a, Tsc1, Tbx18, Npnt					3	0.925779		Egfr, Smarca4, Grlf1	26	0.00452548	O	Macf1, Adm, Ar, Atp7a, Bmp7, Ddr1, Ctnnb1, Ctnnd1, Cd44, Crygs, Dag1, Enah, Smad1, Smad2, Notch2, Sox9, Tgfb1, Tgfb1i1, Tgfb2, Tgfbr3, Tgif1, Tnc, Twsg1, Vangl2, Rdh10, Rgma	17	0.805433		Bmpr2, Btrc, Dlg1, Fkbp1a, Fzd3, Krt17, Lmo4, Ly6e, Nup50, Nrp1, Pcdh8, Prkar1a, Smarca4, Map3k7, Nckap1, Aldh1a3, Pgp	8	0.310421		Col11a1, Lmo4, Prox1, Aldh1a2, Snai1, Tbx6, Tgif1, Wnt3a	11	0.298422		Kat2a, Hhex, Foxc1, Nup50, Nrp1, Pitx2, Pml, Rxra, Stat5a, T, Crb3
675	gland development	7	0.350321		Apoa1, Atp7b, Cebpb, Hk2, Met, Vegfa, Rxfp1	14	0.00355631	O	Bmp4, Csf1, Drd2, Egfr, Isl1, Smad3, Mdk, Ntn1, Etv4, Sox2, Stat5b, Tgfa, Nkx2-1, Ikzf1					3	0.866211		Egfr, Nf1, Kdm1a	26	0.000309493	O	Ahr, Ar, Bcl2l11, Bmp7, Ddr1, Ctnnb1, Ctnnd1, Cd44, Dag1, Fgf2, Fgfr1, B4galt1, Hes1, Hk2, Mdk, Ntn1, Pax6, Sox2, Sox9, Tgfb1, Tgfb3, Tgfbr1, Tnc, Xbp1, Ikzf1, Twsg1	10	0.980406		Atp2b2, Btrc, Creb1, Fkbp4, Ly6e, Cited2, Nme1, Nrp1, Ube3a, Rxfp1	2	0.990483		B4galt1, Wnt3a	12	0.0761353		Atp2b2, Clcn2, Hhex, Foxc1, Nrp1, Pitx2, Pml, Pten, Rxra, Stat5a, Ube3a, Irf6
676	appendage development	3	0.790266		Lrp4, Zbtb16, Zfp697	11	0.00181303	O	Alx3, Alx4, Bmp4, Crabp2, Dlx5, Dlx6, Msx1, Prrx2, Wnt7a, Rarb, Sp8									12	0.100942		Atp7a, Ctnnb1, Fgfr1, Gna12, Notch2, Pcsk5, Prrx1, Ski, Tulp3, Fbxw4, Rdh10, Chd7	8	0.851335		Nr2f2, Fmn1, Gnaq, Gnas, Smarca4, Mbnl1, Lmbr1, Impad1
677	branching morphogenesis of a tube	2	0.899882		Edn1, Vegfa	9	0.00440453	O	Bmp4, Csf1, Gbx2, Gpc3, Foxd1, Kdr, Etv4, Pgf, Npnt									13	0.00946973	O	Ar, Bmp7, Ddr1, Ctnnb1, Cd44, Dag1, Ednra, B4galt1, Gna13, Pxn, Sema5a, Tgfb1, Rdh10	3	0.996282		Btrc, Dlg1, Nrp1					5	0.39441		Hhex, Notch4, Nrp1, Pitx2, Pml
678	mesenchymal cell differentiation	2	0.701973		Edn1, Ovol2	6	0.0114637	O	Ednrb, Fgf15, Gbx2, Isl1, Nrtn, Smo									6	0.168725		Ednra, Fgfr1, Nfatc1, Sox9, Tgfb1, Rdh10
680	inner ear development	3	0.63595		Bdnf, Nr4a3, Clic5	8	0.0114051	O	Dlx5, Dlx6, Gbx2, Otx2, Pou3f4, Prrx2, Sox2, Zic1									6	0.614108		Cux1, Fgfr1, Hes1, Prrx1, Sox2, Chd7	6	0.845005		Atp2b2, Bdnf, Fzd3, Gjb6, Foxg1, Clic5	4	0.334288		Atoh1, Col11a1, Otx2, Wnt3a	2	0.953775		Atp2b2, Otop1
681	cell projection morphogenesis	5	0.729161		Apc, Bdnf, Dst, Boc, Lmtk2	13	0.011174	O	Adora2a, Arx, Dlx5, Drd2, Gbx2, Foxd1, Isl1, Ntn1, Etv4, Nkx2-1, Bcl11b, Rpl24, Ephb1	2	0.822672		Kif3a, Ablim1	12	0.000933935	O	Alcam, Cdk5, Dcx, Kif5c, Ptpn11, Ptprz1, Stxbp1, Uchl1, Bcl11b, 4930506M07Rik, Myh10, Nrcam	19	0.0600905		Atp7a, Bmp7, Bmpr1b, Clu, Dclk1, Dst, Enah, Erbb2, Lamb2, Ntn1, Pax6, Robo3, Sema5a, Cyfip1, Tgfb2, Vangl2, Wwtr1, Boc, Ofd1	26	0.0198936	O	Bdnf, Cck, Cdk5, Creb1, Efna5, Epha4, Epha7, Gas7, Foxg1, Hprt, Nefl, Nrp1, Sema4f, Tbr1, Uchl1, Mapk8ip3, B3gnt2, Fezf2, Bcl11b, Nrn1, Atl1, Spnb4, Mycbp2, Rgnef, Slitrk4, Nrcam	6	0.498191		Atoh1, Dcc, Cyfip1, Wnt3a, Rpl24, Robo2	5	0.918817		App, Ephb2, Nrp1, Rac1, Uchl1
682	cell motility	10	0.258205		Apc, Apoa1, Inpp5b, Met, Vegfa, Tnfrsf12a, Arid5b, Ovol2, Dnahc5, Satb2	17	0.00610187	O	Arx, Cx3cr1, Drd2, Ednrb, Egfr, Fcer1g, Fgf15, Gbx2, Gja1, Isl1, Kdr, Lhx6, Nrtn, Ntn1, Sox1, Nkx2-1, Smo	2	0.912789		Capza2, Cfl1	8	0.237006		Cdk5, Dcx, Egfr, Nup62, Pafah1b1, Plxna2, Myh10, Srgap1	24	0.0874361		Ccr1, Cx3cr1, Dclk1, Fyn, Gab2, B4galt1, Gja1, Itga6, Itgam, Itgb1, Itgb2, Ntn1, Pax6, Prkg1, Robo3, Selplg, Sgpl1, Tgfb1, Tgfb2, Tgfbr1, Tns1, Srgap1, Lamc1, Wasf2	16	0.97249		Nr2f2, Cck, Cdh2, Cdk5, Drd1a, Dnaja1, Nrp1, Pafah1b1, Prkdc, Ywhae, Zfand5, Map2k1, Nckap1, Satb2, Atp1a3, Abi2	11	0.122641		Atoh1, Dcc, B4galt1, Ifng, Inpp5b, Itga3, Jub, Plxna2, Phox2b, Prkdc, Pvr	13	0.267592		Cd2ap, Ctgf, Foxc1, Nrp1, Plxna2, Ppard, Pten, Rac1, Ywhae, Tlx3, Atp1a4, Tnfrsf12a, Cerkl
683	homeostasis of number of cells	2	0.939094		Cebpg, Vegfa	5	0.387326		Bmp4, Csf1, Rps6, Stat5b, Hba-a2					2	0.867628		Prdx1, Sod1	15	0.00759783	O	Bcl6, Bcl2l11, Fas, Hcls1, Ikbkb, Lyn, Smad5, Sox6, Tal1, Tgfb1, Tgfb2, Tgfbr3, Timp1, Zfx, Tnfsf13b					3	0.741272		Hba-a1, Ifng, Lipa	6	0.344586		Bpgm, Mb, Sfpi1, Stat5a, Ahsp, Prdm14
684	nucleic acid transport													9	2.00164e-05	O	Nup62, Hnrnpa2b1, Nup210, Nup160, Xpo7, Thoc7, Xpo1, Nup155, Ncbp1	3	0.912621		Myo1c, Qk, Nxt2	12	0.0152859	O	Srsf10, Nup50, Ranbp2, Thoc4, G3bp2, Ddx25, Xpo7, Ncbp2, Lrpprc, Ckap5, Senp2, Eif5a	2	0.788133		Ranbp2, Phax	3	0.66537		Nup50, Qk, Ranbp2
685	RNA transport													9	2.00164e-05	O	Nup62, Hnrnpa2b1, Nup210, Nup160, Xpo7, Thoc7, Xpo1, Nup155, Ncbp1	3	0.912621		Myo1c, Qk, Nxt2	12	0.0152859	O	Srsf10, Nup50, Ranbp2, Thoc4, G3bp2, Ddx25, Xpo7, Ncbp2, Lrpprc, Ckap5, Senp2, Eif5a	2	0.788133		Ranbp2, Phax	3	0.66537		Nup50, Qk, Ranbp2
686	regulation of lymphocyte proliferation					5	0.184189		Ido1, Il15, Lst1, Stat5b, Lrrc32									15	0.000259138	O	Bcl6, Cd81, Cdkn1a, Erbb2, Ptpn6, Inpp5d, Lst1, Myd88, Ptprc, Sykb, Tcf3, Tgfb1, Tnfsf13b, Pawr, Vsig4	3	0.990277		Dlg1, Ndfip1, Glmn	2	0.847708		Cd3e, Ifng	4	0.519197		Cd28, Il15, Spn, Stat5a
687	positive regulation of lymphocyte proliferation					2	0.757566		Il15, Stat5b									8	0.0286205	O	Bcl6, Cd81, Cdkn1a, Myd88, Ptprc, Sykb, Tcf3, Tnfsf13b					2	0.691151		Cd3e, Ifng	4	0.244168		Cd28, Il15, Spn, Stat5a
688	negative regulation of lymphocyte proliferation					3	0.255322		Ido1, Lst1, Lrrc32									7	0.0166682	O	Erbb2, Ptpn6, Inpp5d, Lst1, Tgfb1, Pawr, Vsig4	3	0.783711		Dlg1, Ndfip1, Glmn
689	regulation of epithelial cell proliferation	2	0.789288		Apc, Vegfa	11	8.65792e-06	O	Bmp4, Dlx5, Dlx6, Egfr, Kdr, Smad3, Etv4, Serpinf1, Tgfa, Tbx18, Foxp2									10	0.0123484	O	Ar, Ctnnb1, Fgf1, Fgf2, B4galt1, Hmgn1, Pax6, Pla2g2a, Tgfb1, Tgfbr3					2	0.772612		B4galt1, Grn	3	0.640244		Nme2, Ppard, Pten, Gm5566
690	positive regulation of epithelial cell proliferation					7	0.000184482	O	Dlx5, Dlx6, Egfr, Kdr, Tgfa, Tbx18, Foxp2									5	0.112187		Ctnnb1, Fgf1, Fgf2, B4galt1, Tgfb1					2	0.517089		B4galt1, Grn
691	regulation of peptidyl-tyrosine phosphorylation					2	0.777364		Egfr, Ghr									6	0.2107		Cd81, Hcls1, Ptpn6, Lyn, Ptprc, Sykb					5	0.034125	O	Cd3e, Ifng, Il3, Traf3ip1, Il31ra	2	0.842621		Hpx, Il5
692	positive regulation of peptidyl-tyrosine phosphorylation																	4	0.350948		Cd81, Hcls1, Lyn, Sykb					4	0.0467982	O	Cd3e, Ifng, Il3, Il31ra	2	0.704851		Hpx, Il5
694	positive regulation of neurogenesis	2	0.636736		Tnfrsf12a, Lig4	7	0.000890809	O	Drd2, Ngf, Ntn1, Serpinf1, Sox2, Metrn, Smo					2	0.518923		Prpf19, Plxnb2	5	0.229852		Ntn1, Pax6, Sox2, Metrn, Plxnb2	3	0.852342		Foxg1, Nefl, Lig4					4	0.164444		Ephb2, Star, Tnfrsf12a, Prpf19
695	negative regulation of immune response																	7	0.00373655	O	Bcl6, Serping1, H2-Bl, Ptpn6, Inpp5d, Ptprc, Tgfb1
696	positive regulation of immune response					5	0.528254		Fcer1g, H2-Q2, Ido1, Il15, Stat5b					2	0.912474		C3, Mapk1	25	1.63004e-06	O	Serping1, C1qa, C1qb, C1qc, C3, Cfi, H2-Aa, H2-M3, H2-DMa, Hc, Ptpn6, Lyn, Masp1, Myd88, Ptprc, Rela, Sykb, Tgfb2, Tnfsf13b, C1s, C1ra, Clec7a, Lat2, C1rl, Plcg2	5	0.996078		Cacnb4, Thy1, Mapk1, Ube2n, Themis	6	0.208484		Cfd, Cd3e, Cd247, Cfh, Fcgr1, C8a	9	0.0951006		C9, Cd28, Hpx, Il15, Psen2, Ptpn22, Stat5a, Tap2, Plcg2
697	ion homeostasis	11	0.179542		Atp7b, Edn1, Grin2a, Itpr1, Sypl2, Mt1, Mt2, Ptger3, Slc8a1, Gjc3, Cacna1i	12	0.194636		Adora2a, Drd2, Ednrb, Epor, Gna15, Grin2d, Kdr, Plp1, Trpv4, Tsc1, Gpr6, Slc9a2	3	0.713166		Slc8a1, Trim24, Asna1	7	0.414431		Atox1, Cdk5, Nf1, Sod1, Slc4a4, 4930506M07Rik, Nlgn3	16	0.773419		Apoe, Atp7a, Erbb2, Fyn, Ltf, Pmp22, Ptprc, Qk, Ryr3, S100b, Sod2, Tgfb1, Slc9a3r1, Cln5, Serinc5, Slc9a9	33	0.0470299	O	Aplp2, Atp2a2, Atp2b2, Bnip3, Cacnb4, Cckbr, Cdk5, Dlg1, Drd1a, Fkbp1a, Fkbp1b, Glrb, Gnaq, Gnb1, Gpr12, Grik2, Grin1, Grin2a, Itpr1, Kcnk2, Mafg, Mecp2, Nab1, Prkcb, Ppp3ca, Prnp, Ryr2, Slc1a6, Snca, Slc4a4, Stim2, Atp1a3, Slc9a6	2	0.99904		Calca, Pou3f1	11	0.549038		App, Atp2b2, Ckb, Ppard, Ptger3, Qk, Rgn, Atp1a4, Cln6, Slc24a3, Slc9a6
699	synapse organization					3	0.398642		Wnt7a, Cacna2d2, Tsc1									3	0.801322		Ctnnb1, Erbb2, Tnc	9	0.0398877	O	Atp2b2, Cacnb4, Cdh2, Drp2, Mecp2, Nrxn1, Nrxn3, Pak1, Gphn					4	0.234982		App, Atp2b2, Nrxn1, Musk
700	coagulation					3	0.585378		Tfpi, Thbd, P2ry12					2	0.713679		Anxa5, F13a1	10	0.0234549	O	Anxa5, Rab27a, Serping1, Entpd2, F2rl1, F3, Gna13, Mst1, Efemp2, P2ry12	4	0.927671		Gp1bb, Pldn, F12, Dtnbp1	3	0.48523		F13b, F3, Procr	5	0.217746		C9, Klkb1, Tfpi, Efemp2, Dtnbp1
701	B cell receptor signaling pathway																	5	0.00792384	O	Ptpn6, Lyn, Ptprc, Sykb, Lat2
702	regulation of antigen receptor-mediated signaling pathway																	4	0.0391359	O	Elf1, Ptpn6, Ptprc, Pawr
703	regulation of T cell activation					7	0.0814965		Adora2a, Ido1, Cd74, Il15, Stat5b, Ikzf1, Lrrc32									16	0.00193612	O	Bcl6, Erbb2, H2-Aa, H2-DMa, Ptpn6, Cd74, Ptprc, Sykb, Zeb1, Tgfb1, Ikzf1, Tnfsf13b, Pag1, Pawr, Vsig4, Itpkb	7	0.874425		Dlg1, Hspd1, Thy1, Clptm1, Socs5, Ndfip1, Glmn	2	0.921394		Cd3e, Ifng	7	0.165285		Ap3d1, Cd28, Hlx, Il15, Spn, Stat5a, Tnfsf14
704	regulation of B cell activation																	12	0.000355442	O	Bcl6, Cd81, Cdkn1a, Fas, Ptpn6, Inpp5d, Ptprc, Sykb, Tcf3, Tgfb1, Tnfsf13b, Pawr									2	0.853249		Cd28, Stat5a
705	regulation of cell activation					9	0.0708627		Adora2a, Fcer1g, Ido1, Cd74, Il15, Lst1, Stat5b, Ikzf1, Lrrc32									25	1.87231e-05	O	Adora3, Bcl6, Cd81, Cdkn1a, Erbb2, Fas, H2-Aa, H2-DMa, Ptpn6, Hmox1, Cd74, Inpp5d, Lst1, Myd88, Ptprc, Sykb, Zeb1, Tcf3, Tgfb1, Ikzf1, Tnfsf13b, Pag1, Pawr, Vsig4, Itpkb	9	0.939892		Dlg1, Hspd1, Pldn, Snca, Thy1, Clptm1, Socs5, Ndfip1, Glmn	3	0.880326		Cd3e, Ifng, Rora	8	0.286359		Ap3d1, Slc7a2, Cd28, Hlx, Il15, Spn, Stat5a, Tnfsf14
706	negative regulation of cell activation					5	0.0599293		Adora2a, Ido1, Cd74, Lst1, Lrrc32									12	0.000252667	O	Bcl6, Erbb2, Fas, Ptpn6, Hmox1, Cd74, Inpp5d, Lst1, Tgfb1, Pag1, Pawr, Vsig4	4	0.809533		Dlg1, Socs5, Ndfip1, Glmn					2	0.842621		Hlx, Spn
707	positive regulation of cell activation					5	0.311098		Fcer1g, Cd74, Il15, Stat5b, Ikzf1									16	0.000970636	O	Adora3, Bcl6, Cd81, Cdkn1a, H2-Aa, H2-DMa, Cd74, Inpp5d, Myd88, Ptprc, Sykb, Tcf3, Tgfb1, Ikzf1, Tnfsf13b, Itpkb	4	0.989899		Hspd1, Pldn, Thy1, Socs5	2	0.907249		Cd3e, Ifng	7	0.132393		Ap3d1, Cd28, Hlx, Il15, Spn, Stat5a, Tnfsf14
708	negative regulation of T cell activation					4	0.111578		Adora2a, Ido1, Cd74, Lrrc32									8	0.0116602	O	Bcl6, Erbb2, Ptpn6, Cd74, Tgfb1, Pag1, Pawr, Vsig4	4	0.666486		Dlg1, Socs5, Ndfip1, Glmn					2	0.768857		Hlx, Spn
709	positive regulation of T cell activation					4	0.279598		Cd74, Il15, Stat5b, Ikzf1									8	0.0993975		H2-Aa, H2-DMa, Cd74, Ptprc, Sykb, Ikzf1, Tnfsf13b, Itpkb	3	0.973276		Hspd1, Thy1, Socs5	2	0.788133		Cd3e, Ifng	7	0.0250678	O	Ap3d1, Cd28, Hlx, Il15, Spn, Stat5a, Tnfsf14
710	positive regulation of B cell activation																	9	0.00131807	O	Bcl6, Cd81, Cdkn1a, Inpp5d, Ptprc, Sykb, Tcf3, Tgfb1, Tnfsf13b									2	0.724758		Cd28, Stat5a
711	brown fat cell differentiation	3	0.15663		Adrb2, Fabp4, Cebpb													7	0.00661421	O	Adrb2, Cebpa, Itga6, Lama4, Selenbp1, Prdm16, Rarres2									2	0.636094		Mb, Aldh6a1
713	leukocyte migration					2	0.704274		Cx3cr1, Fcer1g									8	0.013227	O	Ccr1, Cx3cr1, B4galt1, Itga6, Itgam, Itgb2, Selplg, Tgfb2					2	0.635836		B4galt1, Ifng
714	neuromuscular process	5	0.0582078		Grin2a, Nr4a3, Cln8, Clic5, Aars	4	0.234356		Adora2a, Drd2, Grin2d, Sox2					4	0.0895614		Pafah1b1, Slc1a3, Uchl1, Myh10	3	0.882505		Gaa, Gm2a, Sox2	11	0.0202239	O	Aplp2, Atp2b2, Glrb, Grin1, Grin2a, Mecp2, Nefl, Pafah1b1, Uchl1, Park2, Clic5					3	0.613659		App, Atp2b2, Uchl1
715	actin filament bundle formation													2	0.234669		Actn4, Actn1	6	0.00138895	O	Aif1, Eln, Sorbs1, Ezr, Actn4, Lima1
716	mRNA transport													8	0.000105698	O	Nup62, Nup210, Nup160, Xpo7, Thoc7, Xpo1, Nup155, Ncbp1	3	0.893478		Myo1c, Qk, Nxt2	11	0.0249749	O	Srsf10, Nup50, Ranbp2, Thoc4, G3bp2, Ddx25, Xpo7, Ncbp2, Lrpprc, Senp2, Eif5a					3	0.631546		Nup50, Qk, Ranbp2
717	regulation of secretion	5	0.362975		Edn1, Traf2, Pclo, Sytl2, Rab26	6	0.270143		Adora2a, Drd2, Fcer1g, Htr2c, Ngf, Lrrc32					6	0.0707035		Cdk5, Glud1, Nf1, Ntrk2, Pfkl, Ptpn11	7	0.767971		Adora3, B4galt1, Hmox1, Inhbb, Sykb, Sncaip, Arfip1	21	0.00222594	O	Camk2a, Cdk5, Creb1, Doc2a, Gp1bb, Grm8, Htr2a, Htr2c, Ica1, Rbp4, Scg5, Snca, Park2, Ensa, Rapgef4, Rab3c, Rab3b, Sytl2, Glmn, Cadps2, Rab26	3	0.789988		B4galt1, Ifng, Pde3b	3	0.93098		Ntrk2, Ppard, Rab3c
718	positive regulation of transport					8	0.076371		Adora2a, Drd2, Fcer1g, Gpc3, Htr2c, Lst1, P2ry12, Smo					7	0.029672	O	Ahsg, C3, Calr, Cdk5, Glud1, Ptpn11, Actn4	17	0.00557487	O	Adora3, C3, Calr, Cd63, Inhbb, Lst1, Ptx3, Sorbs1, Sykb, Tgfb3, Trip6, Clec7a, Actn4, P2ry12, Uaca, Flna, Plcg2	18	0.035159	O	Atp2b2, Cdk5, Creb1, Gp1bb, Htr2c, Sirpa, Rbp4, Slc1a2, Snca, Thy1, Akt3, Gsk3b, Ncbp2, Caly, Sytl2, Stim2, Glmn, Cadps2	3	0.814524		Fcgr1, Ifng, Sirpa	3	0.943543		Atp2b2, Tnfsf14, Plcg2
719	negative regulation of transport	3	0.526726		Adrb2, Edn1, Snph	2	0.870257		Lst1, Lrrc32					5	0.0384101	O	Cdk5, Faf1, Nf1, Pfkl, Ptpn11	10	0.0276356	O	Adrb2, Bard1, Hmox1, Inhbb, Lst1, Nos1, Tgfb1, Uaca, Rhoq, Flna	5	0.84028		Cdk5, Htr2a, Stim2, Lrsam1, Yrdc
720	regulation of small GTPase mediated signal transduction	6	0.65579		Rasgrf2, Tbc1d5, Tbc1d30, Arap2, D10Bwg1379e, Psd3	5	0.883676		Csf1, Rasal1, Rasgrf1, Ngef, Cyth4	2	0.858336		Rabgap1, Iqsec1	4	0.770909		Nf1, Nup62, Pafah1b1, Kalrn	15	0.503616		Bcl6, Notch2, Rgl2, Fgd2, Iqgap1, Syde1, Arhgef10l, Arhgef6, Plce1, Adap2, Spata13, Asap3, Arhgef10, E130112L23Rik, Itpkb	27	0.0436619	O	Asap1, Itsn1, Pafah1b1, Rasgrf1, Sgsm1, Ngef, Arhgef7, Rapgef4, Psd, Rapgef2, Arfgef2, Mcf2, Abr, Bcr, Rgnef, Arhgef11, Agap3, D10Bwg1379e, Agap2, Sipa1l1, Rasa1, Iqsec1, Psd3, Arhgef9, Iqsec3, Dgki, Kalrn	6	0.612372		Gbf1, Tbc1d25, Asap2, Farp2, Als2cl, Tbc1d22b	6	0.894614		Kras, Rgl2, Iqgap1, Rasa4, Tbc1d23, Fgd5
721	regulation of transcription factor activity													2	0.651347		Mapk1, Kdm1a	9	0.023818	O	Cat, Hmox1, Ikbkb, Itgb2, Myd88, Rela, Tgfb1, Tgfbr3, Flna	2	0.992911		Mapk1, Ube2n
722	positive regulation of transcription factor activity																	7	0.0145271	O	Cat, Ikbkb, Itgb2, Myd88, Rela, Tgfb1, Tgfbr3
723	positive regulation of NF-kappaB transcription factor activity																	7	0.00302531	O	Cat, Ikbkb, Itgb2, Myd88, Rela, Tgfb1, Tgfbr3
724	positive regulation of developmental process	9	0.15407		Adrb2, Apc, Bdnf, Runx2, Igfbp3, Lpl, Tnfrsf12a, Boc, Lig4	17	0.000333575	O	Bmp4, Cd36, Csf1, Dlx5, Drd2, Gja1, Cd74, Ngf, Ntn1, Serpinf1, Sox2, Stat5b, Klf10, Wnt7a, Ikzf1, Metrn, Smo					2	0.978594		Prpf19, Plxnb2	34	5.10546e-07	O	Adrb2, Bmp7, Ctnnb1, Runx1, Socs3, Clu, Fgf2, Fgfr1, B4galt1, Gja1, H2-Aa, H2-DMa, Cd74, Inpp5d, Itgb2, Smad1, Smad2, Smad5, Ntn1, Pax6, Ptprc, Sox2, Sykb, Tal1, Tgfb2, Tgfb3, Tgif1, Ikzf1, Tob2, Metrn, Boc, Plxnb2, Itpkb, Mnda	15	0.823923		Bdnf, Dlg1, Gnas, Foxg1, Igfbp3, Krt17, Mecp2, Nefl, Thrb, Map2k1, Mapk14, Socs5, Foxo3, Hopx, Lig4	8	0.226679		Atoh1, Calca, B4galt1, Il3, Phox2b, Prox1, Tgif1, Robo2	13	0.0643589		Ap3d1, Rhoa, Socs3, Ephb2, Hlx, Nkx2-2, Nme2, Msr1, Star, Stat5a, Tnfrsf12a, Prpf19, Angptl3, Gm5566
725	regulation of binding	3	0.648125		Adrb2, Cebpg, Zfp462	5	0.242744		Pcbd1, Smad3, Mdfi, Hmgb2, Smo					2	0.799946		Mapk1, Kdm1a	14	0.00266184	O	Adrb2, Calm3, Cat, Hipk2, Hmox1, Ikbkb, Itgb2, Smad2, Myd88, Rela, Tgfb1, Tgfbr3, Flna, Zfp462	5	0.937692		Calm1, Calm3, Runx1t1, Aktip, Mapk1, Ube2n	3	0.6211		Hipk3, Irf4, Traf3ip1
726	positive regulation of binding																	9	0.00481882	O	Calm3, Cat, Hipk2, Ikbkb, Itgb2, Myd88, Rela, Tgfb1, Tgfbr3	3	0.886386		Calm1, Calm3, Aktip, Ube2n	2	0.652578		Hipk3, Irf4
727	regulation of DNA binding	2	0.839574		Cebpg, Zfp462	3	0.615741		Mdfi, Hmgb2, Smo					2	0.733479		Mapk1, Kdm1a	12	0.00440829	O	Calm3, Cat, Hipk2, Hmox1, Ikbkb, Itgb2, Myd88, Rela, Tgfb1, Tgfbr3, Flna, Zfp462	4	0.94319		Calm1, Calm3, Runx1t1, Mapk1, Ube2n	3	0.514729		Hipk3, Irf4, Traf3ip1
728	negative regulation of cellular component organization	3	0.66578		Apc, Mtap1b, Snph									2	0.810429		Capzb, Mapre1	13	0.00946973	O	Capg, Mapre1, Mtap4, Ntn1, Scin, Spnb2, Tgfb1, Tgfbr3, Lima1, Mid1ip1, Rhoq, Gsn, Kank2	14	0.0343623	O	Cit, Epb4.9, Mecp2, Mtap2, Mtap4, Nrp1, Sema4f, Spnb2, Thy1, Ttc3, Ube2b, Ywhah, Mad2l1, Lrsam1	2	0.887953		Avil, Kank3	4	0.621621		Ephb2, Nrp1, Pten, Map6d1
729	positive regulation of cellular component organization	2	0.951312		Apc, Tnfrsf12a	8	0.0546002		Fcer1g, Gpc3, Lst1, Ngf, Ntn1, Tgfa, Wnt7a, Metrn	2	0.647106		Capza2, Cfl1	6	0.0651241		Ahsg, C3, Calr, Faf1, Actn4, Plxnb2	18	0.000962501	O	Ahr, C3, Calr, Cd63, Lst1, Smad2, Ntn1, Ptx3, Sorbs1, Tgfb1, Tgfb3, Tgfbr1, Map3k1, Clec7a, Actn4, Metrn, Synpo, Plxnb2	11	0.520931		Dlg1, Fmn1, Mecp2, Nefl, Sirpa, Dstn, Caly, Cand1, Tppp, Ube2n, Eif5a	4	0.540416		Fcgr1, Prox1, Sirpa, Robo2	5	0.604749		Rhoa, Cd28, Pml, Rac1, Tnfrsf12a
730	nuclear transport					3	0.76279		Six3, Txnip, Rangrf					10	5.78097e-05	O	Kpna4, Nup160, Xpo7, Ipo11, Xpo1, Tpr, Cse1l, Nup155, Tnpo1, Ncbp1	4	0.938645		Spnb2, Tgfb1, Tgfb3, Txnip	18	0.00192558	O	Adam10, Arntl, Camk4, Drd1a, Srsf10, Hspa9, Kpna1, Nup50, Ppp3ca, Ran, Spnb2, Mlx, Ddx25, Gsk3b, Xpo7, Ncbp2, Ipo5, Ipo11	2	0.900435		Phax, Tnpo1	7	0.119351		Nup50, Pml, Pola2, Nutf2, Ipo4, Ipo13, Tnpo1
731	nuclear import					2	0.806841		Six3, Txnip					7	0.000535736	O	Kpna4, Xpo7, Ipo11, Xpo1, Tpr, Cse1l, Tnpo1	4	0.684326		Spnb2, Tgfb1, Tgfb3, Txnip	9	0.0907779		Arntl, Drd1a, Kpna1, Ppp3ca, Ran, Spnb2, Xpo7, Ipo5, Ipo11					6	0.0478052	O	Pml, Pola2, Nutf2, Ipo4, Ipo13, Tnpo1
732	positive regulation of nitrogen compound metabolic process	14	0.523275		Adrb2, Runx2, Cebpb, Cebpd, Cebpg, Mef2c, Nfe2l2, Nr4a3, Npas2, Vegfa, Klf15, Ovol2, Satb2, Zfp462	30	0.000380131	O	Adora2a, Alx4, Bckdha, Bmp4, Pcbd1, Dlx2, Ebf1, Foxd1, Isl1, Smad3, Meis2, Msx1, Npr1, Otx2, Etv4, Rxrg, Six3, Sox2, Sox8, Stat5b, Nkx2-1, Zic3, Ikzf1, Bcl11b, Hmgb2, Hmga1-rs1, Rarb, Ablim3, Smo, Dlx6os1	2	0.989535		Trim24, Ablim1	8	0.826143		Nfib, Nup62, Bcl11b, Ilf2, Kdm1a, Mapre3, Fus, Ncbp1	58	9.63076e-06	O	Adrb2, Ahr, Ar, Bmp7, Ctnnb1, Runx1, Cbfb, Cebpa, Elf1, Fgf2, H2-M3, Hes1, Hipk2, Irf8, Itgb2, Mdfic, Smad1, Smad2, Smad5, Maf, Myd88, Nfatc2, Nfatc3, Nfia, Nfix, Pax6, Ppara, Ptprc, Ptx3, Rela, Sod2, Sox11, Sox2, Sox4, Sox6, Sox9, Srebf1, Stat3, Tcf7l2, Zeb1, Tcf3, Tcfeb, Tgfb1, Tgfb3, Tnfrsf1a, Yap1, Ikzf1, Ikzf2, Klf6, Rhog, Foxo1, Sertad2, Prdm16, Rfx4, Wwtr1, Glis3, Zfp462, Maml2	42	0.604113		Arntl, Creb1, Elk1, Grin1, Hprt, Hsp90ab1, Mecp2, Mef2c, Cited2, Neurod1, Nfib, Npas2, Rxrb, Supt4h1, Tbr1, Thrb, Ube2b, Ube3a, Ywhah, Zfp148, Zfpm2, Mapk14, Med14, Foxo3, Bcl11b, Yaf2, Rgmb, Med6, Cand1, Hnrpll, Dcaf6, Csrnp3, Ube2n, Mapre3, Med21, Taf9, Csrnp2, Brcc3, Satb2, Mkl1, Ablim2, Fus	15	0.333733		Atoh1, Cnbp, Ifng, Irf4, Otx2, Pou2f1, Pou2f3, Pou3f1, Rora, Rxrg, Foxo4, Brf1, Gtf2f1, Hinfp, Rln3	26	0.0613635		App, Avp, Cd28, Il17a, Il5, Meox1, Foxc1, Myf6, Nkx2-2, Pitx2, Rfxank, Rxra, Sfpi1, Sox15, Stat3, Stat5a, T, Hnf1b, Tead4, Ube3a, Irf6, Rnf168, Vgll2, Atxn7l3, Creb5, Fubp3
733	regulation of phosphorus metabolic process	9	0.4668		Fabp4, Apc, Apoa1, Cish, Edn1, Igfbp3, Met, Trib3, Dgkh	11	0.328801		Adora2a, Bmp4, Csf1, Egfr, Ghr, Cd74, Mdfi, Tgfa, Tsc1, Ppp1r14a, Dgkk					9	0.164594		Cdk5, Egfr, Nf1, Nup62, Pdcd4, Ptpn11, Sod1, Tab1, Ppp1r9b	29	0.013946	O	Atp7a, Bard1, Bmp7, Cbs, Cd81, Cdc25b, Cdkn1a, Socs3, Efna1, Fgf1, Fgf2, Gab1, Hcls1, Ptpn6, Hgf, Cd74, Mdfic, Lyn, Ptprc, Pxn, Sykb, Tgfb3, Map2k3, Map3k1, Lats2, Sfn, Plce1, Dgkd, Rgma	29	0.233731		Aplp2, Bmpr2, Rb1cc1, Cdc42, Cdk5, Dgka, Dlg1, Fkbp1a, Aktip, Grm1, Hmgcr, Htr2a, Igfbp3, Pdcd4, Prkar1a, Prkar1b, Prkar2b, Thy1, Ube2b, Ywhae, Map2k1, Mapk8ip3, Rapgef4, Ppp1r2, Agk, Spred1, Glmn, Agap2, Dgkb	10	0.261769		Cd3e, Hipk3, Ifng, Il3, Ins2, Prkar2a, Grk1, Traf3ip1, Tnxb, Il31ra	9	0.813361		App, Socs3, Hmgcr, Hpx, Il5, Psen2, Rac1, Ywhae, Cerkl
734	cofactor catabolic process	2	0.546189		Ncf1, Aldh1l2					2	0.238368		Aco2, Aldh1l2	2	0.434991		Idh1, Idh2	2	0.862158		Hmox1, Aldh1l2	10	0.000691898	O	Fh1, Hmox2, Mdh2, Mdh1, Sucla2, Sdhc, Sdhb, Idh3a, Blvra, Idh3b	2	0.52831		Aco2, Ncf2
735	cartilage development	4	0.295848		Runx2, Edn1, Mef2c, Satb2	5	0.173086		Bmp4, Col1a1, Dlx2, Msx1, Prrx2									11	0.0177664	O	Atp7a, Bmp7, Bmpr1b, Col1a1, Fgfr1, Prrx1, Sox6, Sox9, Zeb1, Tgfb2, Fbxw4	5	0.881888		Gnas, Mef2c, Mapk14, Satb2, Impad1
736	regulation of protein transport					4	0.271987		Adora2a, Lst1, Smo, Lrrc32					5	0.0277757	O	Cdk5, Faf1, Nf1, Prdx1, Ptpn11	8	0.0934095		Bard1, Lst1, Tgfb1, Tgfb3, Trip6, Uaca, Arfip1, Flna	6	0.606099		Cdk5, Uhmk1, Rbp4, Mbtps1, Gsk3b, Glmn
737	establishment of RNA localization													9	2.00164e-05	O	Nup62, Hnrnpa2b1, Nup210, Nup160, Xpo7, Thoc7, Xpo1, Nup155, Ncbp1	3	0.912621		Myo1c, Qk, Nxt2	12	0.0152859	O	Srsf10, Nup50, Ranbp2, Thoc4, G3bp2, Ddx25, Xpo7, Ncbp2, Lrpprc, Ckap5, Senp2, Eif5a	2	0.788133		Ranbp2, Phax	3	0.66537		Nup50, Qk, Ranbp2
738	positive regulation of multicellular organismal process	3	0.910281		Adrb2, Edn1, Sytl2	12	0.00601991	O	Adora2a, Bmp4, Csf1, Drd2, Fcer1g, H2-Q2, Htr2c, Ido1, Lst1, Ptprm, Stat5b, Ikzf1					4	0.552211		Ahsg, Ntrk2, Slc1a3, Sod1	15	0.111668		Adora3, Adrb2, Cd14, Fgfr1, B4galt1, H2-M3, Lst1, Myd88, Tgfb2, Ikzf1, Slc27a1, Prok2, Clec7a, Mavs, Chd7	14	0.552178		Chrm3, Creb1, Celf1, Dlg1, Drd1a, Ncs1, Hspd1, Htr2a, Htr2c, Krt17, Mecp2, Snca, Spnb4, Sytl2	4	0.732785		Cd3e, B4galt1, Ifng, Lama2	4	0.921182		Ntrk2, Psen2, Stat5a, Tshr
739	positive regulation of protein metabolic process					3	0.812141		Bmp4, Ghr, Gpc3									10	0.206657		Cd81, Fgf1, Fgf2, Hcls1, Lyn, Sykb, Tgfb1, Tgfb3, Samd4, Rgma	9	0.656203		Bmpr2, Rb1cc1, Aktip, Krt17, Ndfip1, Atg10, Atg7, Ube2n, Eif5a	7	0.0411878	O	Cd3e, Dazl, Ifng, Il3, Piwil2, Nhlrc1, Il31ra	4	0.725803		Hpx, Il5, Pml, Cln6
740	regulation of lymphocyte activation					8	0.108318		Adora2a, Ido1, Cd74, Il15, Lst1, Stat5b, Ikzf1, Lrrc32									23	4.59944e-05	O	Bcl6, Cd81, Cdkn1a, Erbb2, Fas, H2-Aa, H2-DMa, Ptpn6, Cd74, Inpp5d, Lst1, Myd88, Ptprc, Sykb, Zeb1, Tcf3, Tgfb1, Ikzf1, Tnfsf13b, Pag1, Pawr, Vsig4, Itpkb	8	0.949649		Dlg1, Hspd1, Pldn, Thy1, Clptm1, Socs5, Ndfip1, Glmn	2	0.966481		Cd3e, Ifng	7	0.371043		Ap3d1, Cd28, Hlx, Il15, Spn, Stat5a, Tnfsf14
741	negative regulation of lymphocyte activation					5	0.0565964		Adora2a, Ido1, Cd74, Lst1, Lrrc32									11	0.000903433	O	Bcl6, Erbb2, Fas, Ptpn6, Cd74, Inpp5d, Lst1, Tgfb1, Pag1, Pawr, Vsig4	4	0.799078		Dlg1, Socs5, Ndfip1, Glmn					2	0.837022		Hlx, Spn
742	positive regulation of lymphocyte activation					4	0.489767		Cd74, Il15, Stat5b, Ikzf1									15	0.00137652	O	Bcl6, Cd81, Cdkn1a, H2-Aa, H2-DMa, Cd74, Inpp5d, Myd88, Ptprc, Sykb, Tcf3, Tgfb1, Ikzf1, Tnfsf13b, Itpkb	4	0.983974		Hspd1, Pldn, Thy1, Socs5	2	0.890568		Cd3e, Ifng	7	0.103018		Ap3d1, Cd28, Hlx, Il15, Spn, Stat5a, Tnfsf14
743	regulation of RNA metabolic process	44	0.133163		Adrb2, Runx2, Cebpb, Cebpd, Cebpg, Gm14288, Fosl2, Mef2c, Nfe2l2, Nr4a3, Npas2, Per1, Stat2, Vegfa, Zfp52, Zfp54, Hif3a, Klf15, 9030624G23Rik, Zfp429, Zfp493, Jdp2, Atf5, Ovol2, Kcnh7, Satb2, Zfp455, Zfp595, AI987944, Zbtb16, Zfp874, Zfp462, Zfp759, Zfp459, Zfp78, Trim66, Zfp174, Zfp456, 9630025I21Rik, Gm14322, 2010315B03Rik, Zglp1, Gm13157, LOC100044193	59	0.00520881	O	Adora2a, Aebp1, Alx3, Alx4, Arx, Zfhx3, Bckdha, Bmp4, Dlx1, Dlx2, Dlx5, Dlx6, Ebf1, Erg, Gbx2, Gsx2, Foxd1, Isl1, Lhx6, Lhx8, Smad3, Smad6, Mdfi, Meis1, Foxd2, Meis2, Msx1, Otx2, Pbx3, Etv4, Pou3f4, Rxrg, Prrx2, Six3, Sox2, Sox8, Stat5b, Tcea3, Tcf7, Nkx2-1, Zic3, Ikzf1, Txnip, Bcl11b, Tbx18, Zfp422-rs1, Lbh, E130201H02Rik, Hmgb2, Tshz1, Hmga1-rs1, Foxp2, Klf11, Rarb, Gbx1, Ablim3, Smo, Dlx6os1, …	6	0.996625		Strap, Trim24, Zfp238, Spen, Ablim1, Csde1	20	0.952969		Hnrnpd, Ctbp1, Mbd3, Nfib, Rfx3, Rnf2, Smarca4, Cops5, Hmgn5, Carhsp1, Bcl11b, Ilf2, Rps6ka5, Elp3, Kdm1a, Mapre3, Ikbkap, Fus, Rbbp7, Ncbp1	98	0.198746		Adrb2, Aebp1, Ahr, Ar, Zfhx3, Bcl6, Bmp7, Zfp36l1, Zfp36l2, Ctnnb1, Runx1, Cbfb, Cebpa, Ctbp2, Cux1, Elf1, Elk3, Fgf2, Hes1, Hipk2, Hmg20b, Irf8, Id3, Mdfic, Smad1, Smad2, Smad5, Maf, Mapkapk2, Mbd2, Myd88, Nfatc1, Nfatc2, Nfatc3, Nfia, Nfix, Pax6, Prrx1, Ppara, Rela, Rest, Sorbs3, Ski, Sod2, Sox11, Sox2, Sox4, Sox6, Sox9, Srebf1, Stat3, Tal1, Tbl1x, Tcea3, Tcf7l2, Zeb1, Tcf3, Tcfeb, Tgfb1, Tgfb3…	79	0.999996		Nr2f2, Arntl, Atf2, Runx1t1, Creb1, Elk1, Srsf10, Fhl2, Tsc22d3, Grin1, Foxg1, Hsf2, Elavl1, Mafg, Mecp2, Mef2c, Cited2, Myt1l, Neurod1, Nfib, Npas2, Rab18, Trim27, Sub1, Rxrb, Smarca4, Stat1, Stat4, Bhlhe40, Tbr1, Thrb, Tle1, Ube2b, Ube3a, Zfp148, Zfp9, Zfp90, Zfpm2, Ets2, Dnajb6, Mapk14, Med14, Med10, Foxo3, Mbnl1, Bcl11b, Eid1, Sirt3, Med6, Med23, Cand1, Zfp655, Hnrpll, Dcaf6, Hopx, Csrnp3, Me…	32	0.763828		Abca2, Atoh1, Cbfa2t3, Cnbp, Hells, Hipk3, Ifng, Ins2, Irf4, Lbx1, Nfatc2ip, Otx2, Ovol1, Phox2b, Pou2f1, Pou2f3, Pou3f1, Rora, Rxrg, Tbx6, Tgif1, Zfp57, Foxo4, Brf1, Traf3ip1, Esrp2, Pbx4, Brwd1, Hinfp, Ebf4, Crebzf, Ripply1	51	0.578147		Aebp2, App, Rhoa, Bach1, Kat2a, Hdac5, Hhex, Hlx, Hmx1, Il17a, Il5, Lbx1, Meox1, Foxc1, Myf6, Nkx2-2, Musk, Pitx2, Ppard, Scand1, Rfx3, Rfxank, Rxra, Nr1h4, Sfpi1, Sox15, Stat3, Stat5a, T, Hnf1b, Tead4, Ube3a, Nr0b2, Tlx3, Npas3, Snai3, Irf6, Hdac7, Tcf25, Trak1, Rere, Mllt3, Med23, Vgll2, Atxn7l3, Creb5, Crebl2, Hdx, Fubp3, Zhx2, Nkx1-1
744	negative regulation of RNA metabolic process	7	0.770679		Per1, Jdp2, Ovol2, Satb2, Zbtb16, Trim66, Zglp1	13	0.157312		Zfhx3, Dlx1, Dlx2, Smad3, Mdfi, Msx1, Sox2, Nkx2-1, Ikzf1, Txnip, Foxp2, Klf11, Rarb	4	0.48993		Strap, Trim24, Zfp238, Spen	6	0.643365		Ctbp1, Mbd3, Rnf2, Smarca4, Kdm1a, Rbbp7	31	0.00655866	O	Zfhx3, Bcl6, Ctnnb1, Cebpa, Ctbp2, Cux1, Hes1, Hipk2, Id3, Mbd2, Prrx1, Rest, Sorbs3, Ski, Sox2, Sox6, Sox9, Tbl1x, Zeb1, Tgfb1, Tgif1, Ikzf1, Txnip, Spen, Prdm16, Bhlhe41, Trps1, Wwtr1, Glis3, Zhx2, Hdac1	19	0.946478		Nr2f2, Srsf10, Mecp2, Cited2, Trim27, Smarca4, Bhlhe40, Thrb, Tle1, Ube2b, Zfpm2, Dnajb6, Eid1, Sirt3, Hopx, Tbl1xr1, Hivep1, Satb2, Eid2	8	0.581677		Hells, Hipk3, Ins2, Ovol1, Tgif1, Zfp57, Traf3ip1, Ripply1	8	0.910225		Hdac5, Hhex, Hmx1, Ppard, Sox15, Hdac7, Tcf25, Zhx2
745	positive regulation of RNA metabolic process	13	0.324795		Adrb2, Runx2, Cebpb, Cebpd, Mef2c, Nfe2l2, Nr4a3, Npas2, Vegfa, Klf15, Ovol2, Satb2, Zfp462	24	0.00159299	O	Alx4, Bckdha, Bmp4, Dlx2, Foxd1, Isl1, Smad3, Meis2, Msx1, Otx2, Rxrg, Six3, Sox2, Sox8, Stat5b, Nkx2-1, Zic3, Ikzf1, Bcl11b, Hmgb2, Rarb, Ablim3, Smo, Dlx6os1					7	0.754168		Nfib, Bcl11b, Ilf2, Kdm1a, Mapre3, Fus, Ncbp1	52	1.03481e-06	O	Adrb2, Ahr, Ar, Bmp7, Ctnnb1, Runx1, Cbfb, Cebpa, Elf1, Fgf2, Hes1, Hipk2, Irf8, Mdfic, Smad1, Smad2, Smad5, Maf, Myd88, Nfatc2, Nfatc3, Nfia, Nfix, Pax6, Ppara, Rela, Sox11, Sox2, Sox4, Sox6, Sox9, Srebf1, Stat3, Tcf7l2, Zeb1, Tcf3, Tcfeb, Tgfb1, Tgfb3, Tnfrsf1a, Yap1, Ikzf1, Ikzf2, Klf6, Foxo1, Sertad2, Prdm16, Rfx4, Wwtr1, Glis3, Zfp462, Maml2	32	0.711392		Arntl, Creb1, Elk1, Grin1, Mecp2, Mef2c, Cited2, Neurod1, Nfib, Npas2, Rxrb, Tbr1, Thrb, Ube3a, Zfp148, Zfpm2, Mapk14, Med14, Foxo3, Bcl11b, Med6, Cand1, Hnrpll, Dcaf6, Csrnp3, Mapre3, Med21, Taf9, Csrnp2, Satb2, Ablim2, Fus	11	0.510937		Atoh1, Cnbp, Ifng, Irf4, Otx2, Pou2f1, Pou2f3, Pou3f1, Rora, Rxrg, Hinfp	21	0.0838576		App, Il17a, Il5, Meox1, Foxc1, Nkx2-2, Pitx2, Rfxank, Rxra, Sfpi1, Sox15, Stat3, Stat5a, T, Hnf1b, Tead4, Ube3a, Vgll2, Atxn7l3, Creb5, Fubp3
746	regulation of cell motion	3	0.738879		Apc, Itgb3, Pik3r1	8	0.0300653	O	Col18a1, Csf1, Drd2, Ntn1, Sst, Tie1, Nexn, Egfl7					3	0.566633		Cdk5, Nf1, Actn4	17	0.00061726	O	Adora3, Bcl6, Gab1, B4galt1, Gna13, Pdpn, Lama4, Myo1f, Ntn1, Pax6, Rras, Tgfbr3, Trip6, Map3k1, Clic4, Actn4, Nexn	8	0.765691		Cdk5, Drd1a, Nrp1, Pik3r1, Ptp4a1, Thy1, Kiss1r, Egfl7	3	0.713481		B4galt1, Jub, Lama2	6	0.303942		Lama3, Nrp1, Pitx2, Pten, Rac1, Angptl3
747	chromosome organization	10	0.6549		Apc, Cebpg, Cpeb1, Hist2h2aa1, Mphosph8, Pot1a, Satb2, Hist1h2af, Hist1h2ai, Lig4	9	0.880526		H1f0, Hspa1b, Ikzf1, Aifm2, Hist1h4c, Hist1h4k, Gm11276, Hist1h2bk, Hist2h2aa2, Gm10094					20	0.000103904	O	Bub3, Smc3, Hist2h3c1, Hp1bp3, Mbd3, Rbbp4, Rnf2, Smarca4, Baz1b, Smc1a, H2afy, Nasp, Smarcc2, Smchd1, Hist1h1a, Arid1a, Hist1h3g, Kdm1a, Jmjd1c, Rbbp7	18	0.955944		H3f3a, Hmgn1, Hmg20b, Smarcc1, Tcf3, Tep1, Ikzf1, Smc1a, Actl6a, Rec8, Dpf3, Setd7, Smarcd2, Baz1a, H2afj, Chd7, Parp4, Hdac1	32	0.632523		Bnip3, Cit, Mecp2, Nap1l2, Prkdc, Rbbp4, Smarca4, Kdm5d, Morf4l1, Tspyl1, Ube2b, H2afz, Cbx7, Nap1l3, Mad2l1, Nap1l5, Smarca2, Meaf6, Hdac8, Suds3, Hnrpll, Hopx, Tbl1xr1, Actl6b, Ube2n, Trrap, Rad51c, Brcc3, Satb2, L3mbtl2, Lig4, Prmt8	15	0.0887174		Cpeb1, Hells, Irf4, Prkdc, Prm3, H2afy, Nbn, 1600027N09Rik, Hspa1a, Kdm4a, Arid4a, Hist1h4k, Hist1h2bk, Prmt8, Phf16	16	0.410405		Aebp2, Chd1, Kat2a, Hdac5, H2afy, Hdac7, Smarcc2, Rere, Rnf168, Tex11, Atxn7l3, Suv420h2, Rtel1, Hist1h3c, Hist1h2ak, H3f3c
749	regulation of cell division	3	0.254657		Apc, Figf, Vegfa	5	0.0247031	O	Fgf3, Igf2, Mdk, Pgf, Tgfa									8	0.00893567	O	Cat, Fgf1, Fgf2, Mdk, S100a6, Tgfb1, Tgfb2, Tgfb3
750	meiotic cell cycle					2	0.922267		Lfng, Fbxo5					3	0.474041		Smc3, Psmd13, Smc1a	6	0.634068		Cdc25b, Lfng, Psmc3ip, Stag2, Smc1a, Rec8	5	0.937692		Clgn, Ube2b, Trip13, Klhdc3, Rad51c	8	0.00486669	O	Cpeb1, Lfng, Ovol1, Exo1, Nbn, Piwil2, Ccnb3, Slc26a8	3	0.818534		Dmc1, Psmc3ip, Tex11
751	M phase of meiotic cell cycle					2	0.917711		Lfng, Fbxo5					3	0.462386		Smc3, Psmd13, Smc1a	6	0.614108		Cdc25b, Lfng, Psmc3ip, Stag2, Smc1a, Rec8	5	0.930474		Clgn, Ube2b, Trip13, Klhdc3, Rad51c	8	0.0042999	O	Cpeb1, Lfng, Ovol1, Exo1, Nbn, Piwil2, Ccnb3, Slc26a8	3	0.808676		Dmc1, Psmc3ip, Tex11
752	regulation of transferase activity	9	0.11448		Fabp4, Apc, Apoa1, Cish, Edn1, Met, Cln8, Trib3, Dgkh	7	0.479769		Adora2a, Csf1, Cd74, Mdfi, Tgfa, Tsc1, Dgkk					7	0.141063		Cdk5, Nf1, Nup62, Pdcd4, Ptpn11, Sod1, Tab1	22	0.00836047	O	Cbs, Cd81, Cdc25b, Cdkn1a, Efna1, Fgf2, Gab1, Ptpn6, Hgf, Cd74, Mdfic, Ptprc, Pxn, Sykb, Tgfb3, Map2k3, Map3k1, Lats2, Sfn, Plce1, Serinc5, Dgkd	16	0.639568		Aplp2, Cdc42, Cdk5, Dgka, Dlg1, Grm1, Hmgcr, Htr2a, Pdcd4, Thy1, Map2k1, Mapk8ip3, Agk, Spred1, Agap2, Dgkb	3	0.947422		Hipk3, Ins2, Tnxb	5	0.913174		App, Hmgcr, Psen2, Rac1, Cerkl
753	negative regulation of hydrolase activity					5	0.00292567	O	Adora2a, Apoa2, Hspa1b, Lepr, Angptl4									3	0.383609		Cflar, Nos1, Angptl4					3	0.0913312		Lepr, Ints1, Hspa1a
754	positive regulation of transferase activity	5	0.41821		Apoa1, Cish, Edn1, Met, Dgkh	6	0.324527		Adora2a, Csf1, Cd74, Mdfi, Tgfa, Dgkk					4	0.427604		Cdk5, Ptpn11, Sod1, Tab1	17	0.00691424	O	Cd81, Cdc25b, Efna1, Fgf2, Gab1, Hgf, Cd74, Mdfic, Ptprc, Pxn, Sykb, Tgfb3, Map2k3, Map3k1, Plce1, Serinc5, Dgkd	11	0.651472		Cdc42, Cdk5, Dgka, Dlg1, Grm1, Htr2a, Map2k1, Mapk8ip3, Agk, Agap2, Dgkb					2	0.991125		Rac1, Cerkl
755	regulation of cytoskeleton organization	3	0.698945		Apc, Dst, Mtap1b					3	0.204399		Capza2, Cfl1, Arpc1a	4	0.254786		Capzb, Mapre1, Actr3, Xpo1	16	0.000785241	O	Arpc1b, Capg, Dst, Mapre1, Eln, Mtap4, Myo1f, Scin, Spnb2, Map3k1, Lima1, Mid1ip1, Nexn, Synpo, Gsn, Kank2	12	0.169722		Dlg1, Epb4.9, Fmn1, Mtap2, Mtap4, Spnb2, Dstn, Arpc1a, Arpc5l, Mycbp2, Rasa1, Cep76	3	0.672595		Avil, Prox1, Kank3	3	0.85748		Rhoa, Rac1, Map6d1
756	negative regulation of cytoskeleton organization	2	0.694505		Apc, Mtap1b									2	0.575515		Capzb, Mapre1	9	0.00720332	O	Capg, Mapre1, Mtap4, Scin, Spnb2, Lima1, Mid1ip1, Gsn, Kank2	4	0.752367		Epb4.9, Mtap2, Mtap4, Spnb2	2	0.676262		Avil, Kank3
757	regulation of neurotransmitter transport					4	0.0223731	O	Adora2a, Drd2, Htr2c, Ngf					2	0.324537		Nf1, Ntrk2					6	0.0275487	O	Camk2a, Grm8, Htr2c, Ica1, Snca, Park2
758	proteolysis involved in cellular protein catabolic process	8	0.977507		Cish, Fbxl8, Usp2, Senp8, Fbxo47, Herc3, Usp43, Atg4c	7	0.997636		Pcolce, Usp18, Asb4, Fbxo5, Klhl13, Rps27a, Usp51	8	0.166735		Enc1, Ufd1l, Usp9x, Ube2g1, Ubl7, Cul2, Ube2o, Nploc4	17	0.028051	O	Trip12, Anapc1, Psma2, Rnf2, Uba3, Uchl1, Usp10, Arih1, Psma1, Psmb3, Ppp2r5c, Uba2, Anapc4, Ncstn, Ubr3, Cdc16, Usp7	20	0.99637		Bard1, Socs3, Psmb9, Tbl1x, Tnfaip3, Fbxw4, Rnf19a, Socs6, Bace2, Cdc26, Fbxo32, March8, 1700013N18Rik, Spsb1, Usp53, Pan2, Usp40, Usp3, March3, Fbxl7	90	1.79499e-11	O	Adam10, Cacybp, Enc1, Usp15, Lnx1, Pias2, Usp34, Rad23b, Ranbp2, Siah2, Sumo3, Skp1a, Ube2m, Ube2b, Ube3a, Sumo1, Uchl1, Arih1, Rfwd2, Psma1, Cul1, Trim36, Usp25, Fbxw7, Fbxo16, Park2, Cdc23, Mkrn1, Uchl5, Sae1, Socs5, Rnf14, March7, Anapc5, Wsb2, Ube4b, Dda1, Map1lc3a, Erlec1, Atg10, Ube2w, Rnf128, Mkrn2, Ube2t, Herc4, Map1lc3b, Atg12, Wdr48, Rnf41, Tceb1, 1110018G07Rik, Ubr3, March5, Fbxo33, Ub…	16	0.259558		Anapc1, Psmb5, Ranbp2, Usp39, Fbxo18, Rnf5, Usp14, Mkrn2, Socs4, Rnf149, Otub2, Nsmce2, Usp53, Otub1, Hace1, Siah3	24	0.151355		Aup1, Cd2ap, Socs3, Mdm2, Psen2, Ranbp2, Ube3a, Uchl1, Amfr, Fbxo18, Rnf14, Rnf25, Wsb2, Cdc26, Map1lc3b, Ubr4, Rnf168, 1700013N18Rik, Psmb11, Asb7, Rnf144b, Yod1, March3, Trim63
759	protein maturation	2	0.90707		C4b, Adamts3									2	0.820365		C3, Ncstn	15	0.00169203	O	Aga, Serping1, C1qa, C1qb, C1qc, C3, Cfi, Hc, Masp1, Pcsk5, C1s, C1ra, Sec11a, Ece1, C1rl	5	0.955441		Adam10, Pcsk1, Pcsk2, Scg5, Adamts3	4	0.385008		Cfd, Cfh, Ren1, C8a	4	0.643035		C9, Dhh, Psen2, Cpz
760	protein maturation by peptide bond cleavage	2	0.799476		C4b, Adamts3													14	0.000105906	O	Serping1, C1qa, C1qb, C1qc, C3, Cfi, Hc, Masp1, Pcsk5, C1s, C1ra, Sec11a, Ece1, C1rl	5	0.776885		Adam10, Pcsk1, Pcsk2, Scg5, Adamts3	4	0.19108		Cfd, Cfh, Ren1, C8a	2	0.896562		C9, Psen2
761	localization of cell	10	0.258205		Apc, Apoa1, Inpp5b, Met, Vegfa, Tnfrsf12a, Arid5b, Ovol2, Dnahc5, Satb2	17	0.00610187	O	Arx, Cx3cr1, Drd2, Ednrb, Egfr, Fcer1g, Fgf15, Gbx2, Gja1, Isl1, Kdr, Lhx6, Nrtn, Ntn1, Sox1, Nkx2-1, Smo	2	0.912789		Capza2, Cfl1	8	0.237006		Cdk5, Dcx, Egfr, Nup62, Pafah1b1, Plxna2, Myh10, Srgap1	24	0.0874361		Ccr1, Cx3cr1, Dclk1, Fyn, Gab2, B4galt1, Gja1, Itga6, Itgam, Itgb1, Itgb2, Ntn1, Pax6, Prkg1, Robo3, Selplg, Sgpl1, Tgfb1, Tgfb2, Tgfbr1, Tns1, Srgap1, Lamc1, Wasf2	16	0.97249		Nr2f2, Cck, Cdh2, Cdk5, Drd1a, Dnaja1, Nrp1, Pafah1b1, Prkdc, Ywhae, Zfand5, Map2k1, Nckap1, Satb2, Atp1a3, Abi2	11	0.122641		Atoh1, Dcc, B4galt1, Ifng, Inpp5b, Itga3, Jub, Plxna2, Phox2b, Prkdc, Pvr	13	0.267592		Cd2ap, Ctgf, Foxc1, Nrp1, Plxna2, Ppard, Pten, Rac1, Ywhae, Tlx3, Atp1a4, Tnfrsf12a, Cerkl
762	positive regulation of cell division	3	0.218445		Apc, Figf, Vegfa	5	0.0173596	O	Fgf3, Igf2, Mdk, Pgf, Tgfa									8	0.00492373	O	Cat, Fgf1, Fgf2, Mdk, S100a6, Tgfb1, Tgfb2, Tgfb3
763	response to protein stimulus	5	0.16237		Cyr61, Nfe2l2, Herpud1, Boc, Aars	2	0.915334		Msx1, Klf10	2	0.523747		Csnk2b, Aars	2	0.788885		Ddah2, Erp44	11	0.0350522	O	Ddr1, Fas, Id3, Cyr61, Tgfb1, Ddah2, Ng23, Clic1, Boc, Creb3l2, Vash1	5	0.92659		Bcl2l1, Hspa4l, Ttc3, Ubxn4, Dgki	3	0.602604		Ifng, Upf3a, Herpud2
764	catecholamine transport																					5	0.00585563	O	Drd1a, Ly6e, Mecp2, Cadps, Park2
765	regulation of amine transport					4	0.0314332	O	Adora2a, Drd2, Htr2c, Lst1									2	0.787273		Lst1, Sept2	3	0.60757		Htr2a, Htr2c, Snca
766	regulation of nervous system development	3	0.879328		Bdnf, Tnfrsf12a, Lig4	13	0.000899936	O	Dlx1, Dlx2, Drd2, Id4, Isl1, Meis1, Ngf, Ntn1, Serpinf1, Sox2, Wnt7a, Metrn, Smo					4	0.487291		Nf1, Ntrk2, Prpf19, Plxnb2	17	0.0159778	O	Rhoc, Bmp7, Ctnna1, Efna1, Fgf2, Hes1, Id4, Ntn1, Pax6, Rest, Sox2, Tgfb1, Tgif1, Timp2, Tulp3, Metrn, Plxnb2	13	0.529789		Bdnf, Cit, Grin1, Foxg1, Mecp2, Nefl, Nrp1, Sema4f, Thy1, Ttc3, Ywhah, Cntn4, Lig4	6	0.25971		Atoh1, Ifng, Lbx1, Phox2b, Tgif1, Robo2	11	0.0308737	O	Rhoa, Ephb2, Lbx1, Nkx2-2, Nrp1, Musk, Ntrk2, Star, Tlx3, Tnfrsf12a, Prpf19
767	regulation of transmission of nerve impulse	4	0.485657		Bdnf, Cpeb1, Edn1, Grin2a	7	0.078714		Adora2a, Drd2, Htr2c, Lst1, Ngf, Rasgrf1, Cacna2d2					7	0.0117265	O	Cdk5, Nf1, Ctnnd2, Ntrk2, Slc1a3, Stxbp1, Nlgn3	3	0.989747		Lst1, S100b, Sncaip	23	3.3705e-05	O	Atp2b2, Bdnf, Camk2a, Cdk5, Drd1a, Ncs1, Grik2, Grin1, Grin2a, Grm8, Htr2a, Htr2c, Ica1, Mecp2, Ppp3ca, Rasgrf1, Snca, Bhlhe40, Ncdn, Cspg5, Park2, Grm5, Rims1	3	0.713481		Cpeb1, Ifng, Lama2	8	0.0741778		Atp2b2, Ephb2, Kras, Ntrk2, Psen2, Star, Syngr1, Rims1
768	calcium ion homeostasis	5	0.201278		Edn1, Itpr1, Sypl2, Ptger3, Slc8a1	5	0.27346		Epor, Gna15, Kdr, Trpv4, Gpr6	2	0.555257		Slc8a1, Trim24					5	0.829259		Apoe, Ptprc, Ryr3, S100b, Tgfb1	14	0.0399194	O	Atp2a2, Atp2b2, Cacnb4, Cckbr, Fkbp1a, Fkbp1b, Gnb1, Gpr12, Grik2, Grin1, Itpr1, Prkcb, Ryr2, Stim2					5	0.409949		App, Atp2b2, Ptger3, Rgn, Slc24a3
769	cellular chemical homeostasis	11	0.119165		Atp7b, Edn1, Grin2a, Itpr1, Sypl2, Mt1, Mt2, Ptger3, Slc8a1, Gjc3, Cacna1i	8	0.623317		Adora2a, Epor, Gna15, Grin2d, Plp1, Trpv4, Tsc1, Gpr6	2	0.899802		Slc8a1, Asna1	6	0.514117		Atox1, Cdk5, Nf1, Sod1, 4930506M07Rik, Nlgn3	16	0.647219		Apoe, Atp7a, Erbb2, Fyn, Ltf, Pmp22, Ptprc, Qk, Ryr3, S100b, Sod2, Tgfb1, Slc9a3r1, Socs6, Cln5, Serinc5	31	0.0397235	O	Aplp2, Atp2a2, Atp2b2, Bnip3, Cacnb4, Cckbr, Cdk5, Dlg1, Drd1a, Fkbp1a, Fkbp1b, Glrb, Gnaq, Gnb1, Gpr12, Grik2, Grin1, Grin2a, Itpr1, Kcnk2, Mafg, Mecp2, Nab1, Prkcb, Ppp3ca, Prnp, Ryr2, Slc1a6, Snca, Stim2, Atp1a3	2	0.998252		Calca, Pou3f1	10	0.570826		App, Atp2b2, Ckb, Ppard, Ptger3, Qk, Rgn, Atp1a4, Cln6, Slc24a3
770	transmembrane transport	16	0.15491		Slc7a1, Slc7a3, Itpr1, Slc16a7, Slc2a1, Slc7a5, Slc8a1, Zmat3, Clcn6, Slc25a37, Kcnh7, Slc24a6, Mfsd9, Kcng3, Abcc4, Atp6v0d2	8	0.974833		Aqp1, Trpc7, Atp5l, Trpv4, Slc5a7, Slc39a8, Slc2a10, Slc2a12					6	0.912996		Nup62, Nup210, Nup160, Xpo7, Atp5d, Nup155	25	0.790547		Aqp1, Aqp4, Atp6v0e, Atp7a, Cnga3, Pdpn, Itpr2, Kcnq1, Myo1c, Slc16a1, Slc7a7, Ucp2, Slc7a11, Slc25a13, Slc2a5, Slc43a3, Slc16a9, Tram1, Rrbp1, Slc13a3, Slc2a10, Slc25a29, Abcc4, Slc9a9, Slc47a2	62	6.47139e-05	O	Slc25a4, Atp6v1a, Atp6v1b2, Atp6v0d1, Atp6v1e1, Atp6v0a1, Cacna1b, Cacna1e, Clcn4-2, Hcn1, Itpr1, Kcnab1, Kcnab2, Kcns2, Grpel1, Nup50, Ranbp2, Rbp4, Scn8a, Slc25a14, Slc2a3, Timm17a, Vdac1, Vdac3, Zmat3, Abcc5, Timm8b, Timm23, Sec61a2, Sv2b, Xpo7, Atp6v1c1, Kcnv1, Dnajc19, Slc25a11, Slc25a22, Svop, Slc30a5, Slc25a32, Serp2, Slc17a7, Atp6v1d, Senp2, Slc25a12, Mcoln1, Nhedc2, Mfsd6, Slc39a6, Atp6v…	15	0.183373		Slc39a7, Kcna1, Kcna4, Kcnab1, Kcnab2, Kcnq2, Ranbp2, Slc12a1, Zmat3, Slc5a3, Atp5e, Slc13a3, Slc26a8, Tpcn2, Nalcn	14	0.798354		Slc7a2, Clcn2, Clcn5, Nup50, Abcb4, Ranbp2, Tap2, Ucp3, Abcb11, Kcnd3, 1500001M20Rik, Slc24a3, Slc39a6, Slc5a10
772	palate development	2	0.578629		Arid5b, Satb2	2	0.628929		Alx4, Tshz1									8	0.00417817	O	Smad2, Prrx1, Sgpl1, Tgfb3, Tgfbr1, Tgfbr3, Tiparp, Chd7	2	0.946778		Dlg1, Satb2
773	retina development in camera-type eye	3	0.182757		Apc, Cln8, Bhlhe22	3	0.224147		Sox2, Ikzf1, Rpl24									4	0.300683		Bmpr1b, Sox2, Tgif1, Ikzf1	3	0.739822		Prph2, Rbp4, Thy1	5	0.00610694	O	Prox1, Tgif1, Grk1, Pvrl3, Rpl24
774	regulation of postsynaptic membrane potential					2	0.507298		Adora2a, Grin2d					2	0.359758		Cdk5, Nlgn3					7	0.0124204	O	Cdk5, Grik2, Grin1, Grin2a, Mecp2, Ppp3ca, Snca
775	regulation of excitatory postsynaptic membrane potential					2	0.432307		Adora2a, Grin2d													7	0.00383838	O	Cdk5, Grik2, Grin1, Grin2a, Mecp2, Ppp3ca, Snca
776	limb development	3	0.790266		Lrp4, Zbtb16, Zfp697	11	0.00181303	O	Alx3, Alx4, Bmp4, Crabp2, Dlx5, Dlx6, Msx1, Prrx2, Wnt7a, Rarb, Sp8									12	0.100942		Atp7a, Ctnnb1, Fgfr1, Gna12, Notch2, Pcsk5, Prrx1, Ski, Tulp3, Fbxw4, Rdh10, Chd7	8	0.851335		Nr2f2, Fmn1, Gnaq, Gnas, Smarca4, Mbnl1, Lmbr1, Impad1
777	regulation of lipase activity	2	0.546189		Edn1, Ptger3	5	0.0115585	O	Apoa2, Drd2, Gna15, Htr2c, Angptl4									2	0.862158		Angptl4, Plce1	6	0.109515		Chrm3, Drd1a, Gnaq, Gnb1, Htr2a, Htr2c					2	0.672267		Ptger3, Angptl3
779	head morphogenesis					2	0.32715		Col1a1, Mmp2									4	0.0476482	O	Col1a1, Mmp2, Sgpl1, Tiparp
780	face morphogenesis					2	0.287947		Col1a1, Mmp2									4	0.0314748	O	Col1a1, Mmp2, Sgpl1, Tiparp
781	regulation of cellular localization	5	0.554473		Apc, Edn1, Traf2, Pclo, Rab26	7	0.293667		Adora2a, Drd2, Fcer1g, Htr2c, Ngf, Smo, Lrrc32					9	0.00783267	O	Cdk5, Faf1, Glud1, Ppp1r12a, Nf1, Ntrk2, Prdx1, Pfkl, Ptpn11	13	0.259351		Adora3, Bard1, B4galt1, Hmox1, Inhbb, Sykb, Tgfb1, Tgfb3, Trip6, Sncaip, Uaca, Arfip1, Flna	27	0.00045892	O	Camk2a, Cdk5, Creb1, Doc2a, Fkbp1b, Gp1bb, Grm8, Htr2a, Htr2c, Ica1, Uhmk1, Ppp1r12a, Rbp4, Ryr2, Scg5, Snca, Park2, Ensa, Mbtps1, Rapgef4, Gsk3b, Rab3c, Ncbp2, Rab3b, Glmn, Cadps2, Rab26	4	0.725093		Abca2, B4galt1, Ifng, Pde3b	4	0.917175		Ntrk2, Ppard, Tnfsf14, Rab3c
782	heart trabecula formation																					4	0.0300298	O	Fhl2, Fkbp1a, Rbp4, Smarca4
783	bone development	4	0.551493		Runx2, Igfbp3, Mef2c, Satb2	8	0.0471246	O	Bmp4, Col1a1, Igf2, Smad3, Mmp2, Klf10, Rps27a, Smo					2	0.879005		Ahsg, Nf1	14	0.0244535	O	Bmp7, Cbfb, Cbs, Col1a1, H2-M3, Igfbp5, Smad1, Smad5, Mmp2, Sox9, Twsg1, Wwox, Gpnmb, Wwtr1	10	0.613482		Fhl2, Gnas, Igfbp3, Mef2c, Nab1, Mapk8, Satb2, Igsf10, Impad1, Ripply2	3	0.762643		Wwox, Gpnmb, Ripply2	5	0.578306		Ctgf, Hdac5, Foxc1, Wwox, Ostn
784	epithelium development	5	0.900136		Cebpb, Tgm3, Vegfa, Aldh1a3, Ovol2	18	0.00159269	O	Bmp4, Col18a1, Csf1, Dlx5, Dlx6, Egfr, Gja1, Gpc3, Foxd1, Kdr, Smad3, Etv4, Pgf, Nkx2-1, Fzd2, Tsc1, Tbx18, Npnt					3	0.95455		Egfr, Smarca4, Grlf1	30	0.0017659	O	Adm, Ar, Bmp7, Ddr1, Ctnnb1, Ctnnd1, Cd44, Crygs, Dag1, Enah, Fgf2, B4galt1, Gja1, Id3, F11r, Smad2, Notch2, Pax6, Ptgs1, Sox9, Tgfb1, Tgfb1i1, Tgif1, Tnc, Xbp1, Sfn, 9030409G11Rik, Vangl2, Rdh10, Rgma	15	0.974938		Btrc, Dlg1, Fzd3, Krt17, Lmo4, Nup50, Nrp1, Pcdh8, Ppp3r1, Smarca4, Map2k1, Map3k7, Nckap1, Aldh1a3, Pgp	10	0.179163		B4galt1, Lmo4, Pou2f3, Pou3f1, Prox1, Ptgs1, Aldh1a2, Ren1, Tgif1, 9030409G11Rik	12	0.324198		Stx2, Kat2a, Hhex, Nup50, Nrp1, Pml, Rxra, Stat5a, T, Irf6, Pphln1, Crb3
785	mesenchyme development	2	0.709259		Edn1, Ovol2	6	0.012454	O	Ednrb, Fgf15, Gbx2, Isl1, Nrtn, Smo									6	0.178897		Ednra, Fgfr1, Nfatc1, Sox9, Tgfb1, Rdh10
786	muscle tissue development	4	0.647707		Cav2, Mef2c, Met, Lrp4	6	0.330043		Rxrg, Vamp5, Cacna2d2, Tsc1, Foxp2, Rarb					3	0.696258		Cdk5, Nf1, Myh10	10	0.430098		Eln, Erbb2, Itgb1, Tgfb1, Tgfb2, Tgfbr3, Tnc, Pdlim3, Vamp5, Tiparp	19	0.0241884	O	Atg5, Nr2f2, Cacnb4, Cdk5, Dlg1, Fhl2, Fkbp1a, Ly6e, Mef2c, Pak1, Ppp3ca, Rbp4, Rxrb, Zfand5, Zfpm2, Mapk14, Mbnl1, Atg7, Gphn	4	0.614248		Col11a1, Prox1, Rxrg, P2rx2	11	0.0184079	O	App, Rhoa, Hlx, Foxc1, Myf6, Myh6, Musk, Pitx2, Pten, Rxra, Vgll2
787	skeletal muscle organ development	4	0.269245		Cav2, Mef2c, Met, Lrp4	4	0.340904		Rxrg, Vamp5, Cacna2d2, Foxp2					2	0.733479		Cdk5, Nf1	6	0.458957		Eln, Erbb2, Tgfb1, Tnc, Pdlim3, Vamp5	9	0.241338		Nr2f2, Cacnb4, Cdk5, Mef2c, Pak1, Ppp3ca, Mapk14, Mbnl1, Gphn	2	0.824553		Rxrg, P2rx2	7	0.0408206	O	App, Rhoa, Hlx, Myf6, Musk, Pitx2, Vgll2
788	respiratory system development	4	0.585242		Dhcr7, Vegfa, Aldh1a3, Rxfp1	6	0.264811		Bmp4, Fgfr4, Kdr, Sox2, Nkx2-1, Foxp2					2	0.891379		Nfib, Tab1	16	0.00727755	O	Atp7a, Ctnnb1, Cebpa, Cux1, Dag1, Fgf1, Fgf2, Fgfr1, Pdpn, Hes1, Smad2, Sox2, Tgfb3, Tulp3, Rdh10, Chd7	12	0.41109		Bmpr2, Cfc1, Hsd11b1, Nfib, Ppp3r1, Rbp4, Zfpm2, Mapk8ip3, Aldh1a3, l7Rn6, Hopx, Rxfp1	3	0.786259		Lipa, Pou2f1, Aldh1a2	6	0.419611		Clcn2, Ctgf, Hhex, Man2a1, Pitx2, Psen2
789	negative regulation of cell death	11	0.0777918		Apc, Bdnf, Cebpb, Pik3r1, Traf2, Vegfa, Cln8, Atf5, Aars, Pak7, Lig4	16	0.00369027	O	Adora2a, Cx3cr1, Dlx1, Fcer1g, Hspa1b, Ido1, Cd74, Msx1, Ngf, Ntrk1, Rps6, Snai2, Stat5b, Angptl4, Bcl11b, Smo	3	0.617254		Eef1a2, Aars, Pak7	3	0.933039		Nup62, Sod1, Bcl11b	27	0.00334333	O	Bard1, Bcl6, Btg2, Casp2, Ctnna1, Cdkn1a, Cflar, Clu, Cx3cr1, Fas, Fgfr1, Hgf, Hipk2, Cd74, Rock1, Sod2, Serpinb9, Tgfb3, Tgfbr1, Timp1, Tnfsf13b, Bag3, Prok2, Csda, Foxo1, Angptl4, Plcg2	32	0.00764048	O	Atg5, Api5, Bcl2l1, Bdnf, Bnip3, Rb1cc1, Dnajc5, Tsc22d3, Grik2, Grin1, Itsn1, Mecp2, Cited2, Msh2, Neurod1, Nefl, Pik3ca, Pik3r1, Prnp, Snca, Ube2b, Ywhah, Map3k7, Mapk8, Tax1bp1, Gsk3b, Bcl11b, Atg7, Sncb, Rasa1, Mkl1, Lig4	8	0.338298		Alox12, Bag1, Cidea, Hells, Il3, Pik3ca, Ints1, Hspa1a	10	0.46184		Rhoa, Kras, Foxc1, Nme2, Psen2, Pten, Stat5a, Apip, Tex11, Plcg2, Gm5566
790	epithelial tube morphogenesis					8	0.0356901	O	Bmp4, Csf1, Gpc3, Foxd1, Etv4, Pgf, Tsc1, Npnt									11	0.129011		Adm, Ar, Ddr1, Cd44, Dag1, Enah, Tgfb1, Tgif1, Vangl2, Rdh10, Rgma	7	0.889982		Btrc, Dlg1, Fzd3, Lmo4, Nup50, Map3k7, Nckap1	2	0.926777		Lmo4, Tgif1	5	0.529724		Kat2a, Hhex, Nup50, Pml, T
791	regulation of vesicle-mediated transport	3	0.604079		Pclo, Snph, Rab26	2	0.905123		Fcer1g, Gpc3					6	0.0156968	O	Ahsg, C3, Calr, Cdk5, Rab5c, Actn4	13	0.00379404	O	Adora3, C3, Calr, Cd63, B4galt1, Hmox1, Ptx3, Sykb, Tgfb1, Clec7a, Actn4, Ston1, Ston2	12	0.0673695		Cdk5, Doc2a, Gp1bb, Sirpa, Rab4a, Rapgef4, Rab3c, Caly, Rab3b, Lrsam1, Cadps2, Rab26	3	0.576897		Fcgr1, B4galt1, Sirpa	3	0.781922		Cd2ap, Rab5b, Rab3c
792	ureteric bud morphogenesis					5	0.00718061	O	Bmp4, Gpc3, Foxd1, Pgf, Npnt
793	macromolecular complex assembly	8	0.720708		Apc, Cav2, Hist2h2aa1, Tgm3, Tmod1, Lrp4, Hist1h2af, Hist1h2ai	12	0.345873		Pcbd1, H1f0, Cd74, Fbxo5, Rpl24, Cda, Taf4b, 1110017D15Rik, Hist1h4c, Hist1h4k, Gm11276, Hist1h2bk, Hist2h2aa2	2	0.945479		Capza2, Trim24	20	9.01585e-06	O	Anxa5, Calr, Cdk5, Eif3a, Hist2h3c1, Hp1bp3, Eif6, Rrm1, Smarca4, Tbca, Tubb4, H2afy, Xpo7, Tubb6, Ipo11, Hist1h1a, Hist1h3g, Xpo1, Cse1l, Tnpo1	19	0.733684		Anxa5, Calr, Stom, Fas, H2-DMa, H3f3a, Cd74, Mbd2, Sept2, Ptrf, C1qtnf1, Tubb6, Gopc, Atl3, Flna, Lamc1, Gsn, H2afj, Sbf2	48	0.000144245	O	Atp6v0a1, Cdk5, Celf1, Celf2, Srsf10, Fkbp4, Gas7, Hprt, Lnx1, Nap1l2, Pak1, Prnp, Ptk2b, Rrm1, Smarca4, Srpk2, Tspyl1, Spast, H2afz, Nap1l3, Ptbp2, Atl2, Mbnl1, Nap1l5, Elp2, Xpo7, Taf12, Sip1, Smarca2, Arpc4, Caly, Prpf31, Tmem70, Ipo5, Taf4b, Tppp, 1110017D15Rik, Atl1, Ipo11, Mtmr2, Synj1, Celf4, Taf9, Atpaf1, Picalm, Tbpl1, Eid2, Taf9b	12	0.163788		Hells, Srpk2, H2afy, Tubd1, Taf12, Rpl24, Pdss2, Brf1, Gtf2f1, Tnpo1, Hist1h4k, Hist1h2bk	19	0.0424986	O	Musk, Pml, Tuba3a, H2afy, Lsm2, Spast, Gtf2a1l, 1110017D15Rik, Ipo4, Synj1, Atl3, Lnx2, Mtss1, Ipo13, Picalm, Tnpo1, Hist1h3c, Hist1h2ak, H3f3c
794	protein-DNA complex assembly	3	0.555999		Hist2h2aa1, Hist1h2af, Hist1h2ai	5	0.162226		H1f0, Hist1h4c, Hist1h4k, Gm11276, Hist1h2bk, Hist2h2aa2					6	0.0110227	O	Hist2h3c1, Hp1bp3, Smarca4, H2afy, Hist1h1a, Hist1h3g	2	0.991034		H3f3a, H2afj	7	0.578373		Nap1l2, Smarca4, Tspyl1, H2afz, Nap1l3, Nap1l5, Smarca2	4	0.258225		Hells, H2afy, Hist1h4k, Hist1h2bk	4	0.484808		H2afy, Hist1h3c, Hist1h2ak, H3f3c
795	regulation of establishment of protein localization					4	0.317876		Adora2a, Lst1, Smo, Lrrc32					5	0.0367669	O	Cdk5, Faf1, Nf1, Prdx1, Ptpn11	11	0.00947234	O	Bard1, Lst1, Nedd1, Sorbs1, Tgfb1, Tgfb3, Trip6, Uaca, Arfip1, Rhoq, Flna	6	0.684029		Cdk5, Uhmk1, Rbp4, Mbtps1, Gsk3b, Glmn
796	lymphocyte apoptosis																	4	0.0314748	O	Bcl2l11, Fas, Tgfb2, Traf3ip2
797	protein complex biogenesis	5	0.80748		Apc, Cav2, Tgm3, Tmod1, Lrp4	6	0.763128		Pcbd1, Cd74, Fbxo5, Cda, Taf4b, 1110017D15Rik	2	0.857106		Capza2, Trim24	12	0.00237081	O	Anxa5, Calr, Cdk5, Rrm1, Tbca, Tubb4, Xpo7, Tubb6, Ipo11, Xpo1, Cse1l, Tnpo1	17	0.287789		Anxa5, Calr, Stom, Fas, H2-DMa, Cd74, Mbd2, Sept2, Ptrf, C1qtnf1, Tubb6, Gopc, Atl3, Flna, Lamc1, Gsn, Sbf2	32	0.00245089	O	Atp6v0a1, Cdk5, Fkbp4, Gas7, Hprt, Lnx1, Pak1, Prnp, Ptk2b, Rrm1, Spast, Atl2, Elp2, Xpo7, Taf12, Arpc4, Caly, Tmem70, Ipo5, Taf4b, Tppp, 1110017D15Rik, Atl1, Ipo11, Mtmr2, Synj1, Taf9, Atpaf1, Picalm, Tbpl1, Eid2, Taf9b	6	0.608481		Tubd1, Taf12, Pdss2, Brf1, Gtf2f1, Tnpo1	14	0.0486445	O	Musk, Pml, Tuba3a, Spast, Gtf2a1l, 1110017D15Rik, Ipo4, Synj1, Atl3, Lnx2, Mtss1, Ipo13, Picalm, Tnpo1
798	regulation of stress-activated protein kinase signaling pathway													2	0.560059		Prdx1, Pdcd4	8	0.0188262	O	Cbs, Gab1, Hipk2, Mdfic, Myd88, Sykb, Map3k1, Cdc42se1	4	0.725918		Pdcd4, Map3k7, Mapk8ip3, Mapk8ip2	5	0.0215437	O	Hipk3, Il3, Ins2, Tnxb, Dusp22
799	response to oxygen levels	4	0.210735		Edn1, Itpr1, Vegfa, Hif3a	2	0.841685		Mmp2, Th					3	0.319117		Hyou1, Nf1, Actn4	11	0.00506659	O	Capn2, Ednra, Hmox1, Mmp2, Ppara, Sod2, Tgfb1, Tgfb3, Actn4, Nol3, Ece1	6	0.606099		Bnip3, Itpr1, Mecp2, Cited2, Ryr2, Ubqln1	2	0.783081		Atp1b1, P2rx2	5	0.182351		Mb, Pml, Ucp3, Lct, Scap
800	protein modification by small protein conjugation or removal													4	0.278693		Rnf2, Uba3, Uchl1, Prpf19					24	6.35209e-06	O	Gspt1, Lnx1, Pias2, Siah2, Sumo3, Ube2m, Ube3a, Sumo1, Uchl1, Fbxw7, Ube4b, Wdr48, Rnf41, Cand1, Atg7, Smurf1, Senp2, Pcnp, Trim23, Ube2n, Bap1, Sumo2, Brcc3, Lrsam1					6	0.283895		Mdm2, Ube3a, Uchl1, Prpf19, Rnf168, Otud7b
801	regulation of leukocyte proliferation					5	0.195518		Ido1, Il15, Lst1, Stat5b, Lrrc32									15	0.000338	O	Bcl6, Cd81, Cdkn1a, Erbb2, Ptpn6, Inpp5d, Lst1, Myd88, Ptprc, Sykb, Tcf3, Tgfb1, Tnfsf13b, Pawr, Vsig4	3	0.991603		Dlg1, Ndfip1, Glmn	3	0.570284		Cd3e, Ifng, Il3	4	0.53592		Cd28, Il15, Spn, Stat5a
802	negative regulation of leukocyte proliferation					3	0.255322		Ido1, Lst1, Lrrc32									7	0.0166682	O	Erbb2, Ptpn6, Inpp5d, Lst1, Tgfb1, Pawr, Vsig4	3	0.783711		Dlg1, Ndfip1, Glmn
803	positive regulation of leukocyte proliferation					2	0.77095		Il15, Stat5b									8	0.0346135	O	Bcl6, Cd81, Cdkn1a, Myd88, Ptprc, Sykb, Tcf3, Tnfsf13b					3	0.34034		Cd3e, Ifng, Il3	4	0.262701		Cd28, Il15, Spn, Stat5a
804	cellular macromolecule localization	5	0.938291		Srp54a, Dusp18, Sytl2, Ank2, Atg4c	6	0.926002		Folr1, Cd74, Six3, Txnip, Erbb2ip, Stx11	5	0.251066		Ap3b2, Sec23a, Ywhaz, Ap2b1, Akap12	10	0.0866014		Cdk5, Copa, Kpna4, Mtx2, Xpo7, Ipo11, Xpo1, Tpr, Cse1l, Tnpo1	26	0.0616166		Macf1, Rab27a, Ctnnb1, Cd74, Pax6, Spnb2, Tgfb1, Tgfb3, Sytl4, Ramp1, Sh3glb1, Ramp3, Txnip, Copz2, Erbb2ip, Trak1, Rab13, Tmed10, Zdhhc3, Ston1, Arfip1, Ap1s2, Ston2, Mlph, Flna, Exph5	50	1.40879e-06	O	Ap1m1, Ap1s1, Ap2a1, Ap4s1, Arntl, Bcap29, Cacnb1, Cdc42, Cdk5, Chml, Drd1a, Grik2, Hspa9, Kpna1, Grpel1, Ppp3ca, Ppp3r1, Rab1, Rab6, Ran, Sec23a, Scg5, Spnb2, Timm17a, Ywhae, Ywhah, Ywhaz, Timm8b, Mtx2, Timm23, Vti1b, Copz1, Gsk3b, Sec61a2, Rab2a, Xpo7, Srp72, Snx2, Tomm20, Ipo5, Ap2b1, 6230409E13Rik, Ipo11, Sytl2, Napg, Napa, Ank2, Rims1, Rims2, Pgap1					26	3.9971e-05	O	Ap3d1, Ap4s1, Stx2, Hgs, Pml, Pola2, Sec23a, Srp14, Syngr1, Tap2, Ywhae, Srp54a, Trak1, Srpr, Ssr3, Nutf2, 1500001M20Rik, Ipo4, Pacs1, Ap4e1, Napa, Rims1, Arcn1, Ipo13, Tnpo1, Myrip
